# Supplementary material for: DNA methylation signatures of Alzheimer’s disease neuropathology in the cortex are primarily driven by variation in non-neuronal cell-types
Source: Nat Commun. 2022 Sep 24;13:5620. doi: 10.1038/s41467-022-33394-7 (PMC9509387; doi:10.1038/s41467-022-33394-7)
Supplement: Supplementary file 4 — Supplementary Data 1 [file 41467_2022_33394_MOESM4_ESM.xlsx]

## Sheet: Table S1
Table S1: Derived cell proportions are associated with AD pathology measures in the DLPFC.
Cell type	Pathology measure	Beta DLPFC	SE_DLPFC	P_DLPFC	Beta OCC	SE_OCC	P_OCC
NeuN+	Braak NFT Stage	-2.74	0.705	0.000115	0.225	0.643	0.726
SOX10+		1.6	0.423	0.000172	-0.072	0.539	0.894
NeuN-/SOX10-		-2	0.687	0.004	-1.189	0.879	0.177
NeuN+	Thal Phase	-1.66	0.691	0.017	0.486	0.631	0.441
SOX10+		1.26	0.417	0.003	-0.186	0.528	0.725
NeuN-/SOX10-		-2.39	0.683	0.001	-1.284	0.838	0.126
NeuN+	CERAD Score	-1.38	0.494	0.006	0.186	0.447	0.678
SOX10+		0.97	0.299	0.001	0.031	0.374	0.933
NeuN-/SOX10-		-1.39	0.485	0.004	-0.738	0.592	0.214
