# Supplementary material for: DNA methylation signatures of Alzheimer’s disease neuropathology in the cortex are primarily driven by variation in non-neuronal cell-types
Source: Nat Commun. 2022 Sep 24;13:5620. doi: 10.1038/s41467-022-33394-7 (PMC9509387; doi:10.1038/s41467-022-33394-7)
Supplement: Supplementary file 5 — Supplementary Data 2 [file 41467_2022_33394_MOESM5_ESM.xlsx]

## Sheet: Table S2
Table S2: Differentially methylated positions (DMPs) associated with AD neuropathology at an experiment wide significance threshold (p < 9e-08).
DNAm site	All AD Pathologies	Braak NFT Stage			CERAD Score			Thal Phase			Braak LB Stage			TDP-43 status			CHR	BP	UCSC Nearest Gene	UCSC Ref Gene Group
	P	Effect Size (%)	SE (%)	P	Effect Size (%)	SE (%)	P	Effect Size (%)	SE (%)	P	Effect Size (%)	SE (%)	P	Effect Size (%)	SE (%)	P
cg06913337	1.27e-10	-0.656	0.11	2.75e-09	-0.937	0.162	6.7e-09	-0.583	0.122	1.7e-06	-0.169	0.0786	0.0289	-1.27	0.45	0.00423	16	88590404	ZFPM1	Body
cg07061298	1.46e-10	0.379	0.0633	2.23e-09	0.52	0.0959	5.82e-08	0.341	0.072	2.25e-06	0.105	0.0461	0.0205	0.395	0.259	0.121	7	27153847	HOXA3	5'UTR;TSS1500
cg14871225	1.94e-10	-0.573	0.0999	9.52e-09	-0.818	0.151	6e-08	-0.528	0.113	3.29e-06	-0.158	0.0723	0.0263	-0.973	0.41	0.0161	5	139040820	CXXC5	5'UTR
cg18100976	2.34e-10	0.406	0.0695	4.98e-09	0.576	0.105	4.03e-08	0.343	0.0791	1.48e-05	0.108	0.0504	0.0292	0.378	0.284	0.176	8	22446737	PDLIM2	Body
cg06329036	2.42e-10	0.315	0.0576	4.78e-08	0.442	0.0873	4.26e-07	0.287	0.0661	1.38e-05	0.102	0.0415	0.0126	0.338	0.234	0.142	4	7669886	SORCS2	Body
cg15033653	2.52e-10	0.227	0.0424	8.29e-08	0.303	0.0638	2.02e-06	0.199	0.0477	3.07e-05	0.0774	0.0299	0.00872	0.337	0.174	0.05	12	113587581	CCDC42B	TSS200
cg10208942	3.02e-10	0.344	0.0656	1.6e-07	0.555	0.0976	1.35e-08	0.311	0.0744	2.88e-05	0.122	0.0466	0.00802	0.628	0.256	0.0129	17	80192754	SLC16A3	5'UTR;TSS1500;TSS200
cg08813888	4.14e-10	-0.361	0.0616	4.75e-09	-0.532	0.0933	1.15e-08	-0.372	0.0703	1.23e-07	-0.0316	0.0448	0.472	-0.415	0.249	0.0916	2	662396
cg11658414	5.38e-10	0.257	0.0464	2.88e-08	0.375	0.0686	4.64e-08	0.298	0.0519	9.14e-09	0.0591	0.0332	0.0704	0.252	0.191	0.181	20	1450828
cg13515047	6.03e-10	0.253	0.0519	1.12e-06	0.442	0.0757	5.1e-09	0.307	0.0566	6.06e-08	0.0838	0.0367	0.0203	0.35	0.214	0.0973	16	75298429	BCAR1	5'UTR;Body
cg18032191	7.41e-10	0.322	0.0598	7.32e-08	0.46	0.0893	2.55e-07	0.309	0.0659	2.64e-06	0.0566	0.043	0.181	0.485	0.244	0.0434	12	6443522	TNFRSF1A	Body
cg07256503	8.52e-10	0.33	0.0646	3.4e-07	0.461	0.097	2.03e-06	0.279	0.0729	0.000133	0.0859	0.0467	0.0618	0.7	0.264	0.0073	9	134074137	NUP214	Body
cg16021126	9.2e-10	0.286	0.0466	7.75e-10	0.391	0.0704	2.74e-08	0.219	0.053	3.56e-05	0.0881	0.0341	0.00872	0.302	0.192	0.11	13	44947611	SERP2	TSS1500
cg05606351	1.32e-09	0.375	0.0769	1.07e-06	0.636	0.113	2.08e-08	0.408	0.0854	1.77e-06	0.117	0.0543	0.0283	0.525	0.299	0.0751	19	54599285	OSCAR	Body
cg11724984	1.49e-09	0.435	0.0765	1.35e-08	0.624	0.115	5.25e-08	0.358	0.0872	4.11e-05	0.0359	0.0552	0.508	0.647	0.312	0.0357	12	121890864	KDM2B	Body
cg19799702	1.8e-09	0.418	0.0872	1.67e-06	0.633	0.131	1.27e-06	0.27	0.0978	0.00581	0.00862	0.0628	0.889	0.415	0.346	0.225	7	2757342
cg17877577	1.88e-09	0.455	0.0869	1.62e-07	0.672	0.131	2.85e-07	0.307	0.0994	0.00199	-0.00795	0.0628	0.898	0.685	0.347	0.0453	16	73071822	ZFHX3	5'UTR
cg08952306	2.24e-09	0.588	0.104	1.4e-08	0.777	0.158	8.16e-07	0.442	0.119	0.000205	0.132	0.0752	0.0741	0.832	0.417	0.0427	7	101962123	SH2B2	3'UTR
cg03561120	2.49e-09	0.348	0.0662	1.52e-07	0.476	0.0965	8.24e-07	0.201	0.0738	0.00659	0.0575	0.0462	0.207	0.359	0.268	0.177	20	48902605
cg23880946	3.13e-09	0.231	0.0534	1.57e-05	0.366	0.0803	5.22e-06	0.208	0.06	0.000514	0.0179	0.0388	0.638	0.511	0.21	0.0135	18	22539304
cg15751131	3.39e-09	-0.417	0.0807	2.41e-07	-0.671	0.122	3.92e-08	-0.445	0.0924	1.45e-06	-0.108	0.0586	0.0602	-0.614	0.328	0.0571	7	140090416	SLC37A3	5'UTR
cg16107559	3.68e-09	0.583	0.108	7.04e-08	0.763	0.164	3.25e-06	0.486	0.123	7.41e-05	0.0688	0.0776	0.368	0.356	0.444	0.417	9	116225834	RGS3	TSS200;Body
cg07010192	3.92e-09	-0.479	0.11	1.41e-05	-0.701	0.169	3.31e-05	-0.442	0.126	0.00046	0.0547	0.08	0.487	-1.34	0.443	0.00224	6	114056449
cg17247713	4.31e-09	0.202	0.0557	0.000288	0.426	0.0827	2.59e-07	0.322	0.0614	1.56e-07	0.051	0.0393	0.187	0.245	0.221	0.259	20	47514319
cg22962123	5.45e-09	0.649	0.123	1.19e-07	0.967	0.184	1.44e-07	0.667	0.138	1.4e-06	0.248	0.0861	0.00348	0.693	0.492	0.152	7	27153605	HOXA3	5'UTR;1stExon
cg26613634	5.8e-09	0.539	0.106	3.41e-07	0.787	0.159	6.97e-07	0.537	0.118	5.4e-06	0.133	0.0756	0.0737	-0.0424	0.432	0.921	9	116225793	RGS3	TSS200;Body
cg09221482	6.45e-09	0.347	0.0766	6.12e-06	0.589	0.115	3.02e-07	0.269	0.088	0.00226	0.131	0.0556	0.0171	0.185	0.314	0.55	6	161557754	AGPAT4	Body
cg02553166	7.35e-09	-0.348	0.0618	1.84e-08	-0.45	0.0943	1.84e-06	-0.268	0.0711	0.000167	-0.0574	0.0457	0.201	-0.305	0.252	0.221	17	39867080	GAST	TSS1500
cg19048532	7.53e-09	0.452	0.0889	3.67e-07	0.682	0.135	4.02e-07	0.413	0.1	3.85e-05	0.176	0.0633	0.00475	0.505	0.357	0.152	7	27148002	HOXA3	Body
cg10888830	7.7e-09	-0.334	0.0813	4.13e-05	-0.415	0.119	0.000489	-0.246	0.0898	0.00618	-0.0412	0.0555	0.452	-0.936	0.325	0.00354	7	137556243
cg09490371	8.74e-09	0.664	0.123	7e-08	0.954	0.188	3.64e-07	0.599	0.141	2.01e-05	0.32	0.0888	0.000265	0.887	0.491	0.0663	2	233253024	ECEL1P2	TSS1500
cg18346707	1.08e-08	0.246	0.0579	2.14e-05	0.389	0.0853	5.02e-06	0.268	0.064	2.73e-05	0.128	0.0407	0.00138	0.358	0.233	0.118	2	231732249	ITM2C	Body
cg00921266	1.17e-08	1.05	0.199	1.29e-07	1.48	0.298	7.07e-07	1.03	0.222	3.08e-06	0.345	0.14	0.0125	0.737	0.802	0.347	7	27153663	HOXA3	5'UTR;TSS200
cg11732190	1.21e-08	0.409	0.0693	3.59e-09	0.539	0.103	1.81e-07	0.309	0.078	7.46e-05	0.0462	0.0501	0.349	0.608	0.284	0.0303	3	9989042	PRRT3;PRRT3-AS1	Body;TSS200
cg19989710	1.34e-08	0.232	0.0568	4.33e-05	0.378	0.0845	7.49e-06	0.22	0.0636	0.000524	0.037	0.0401	0.347	0.42	0.225	0.058	7	51425903
cg21800196	1.36e-08	0.348	0.0767	5.72e-06	0.568	0.113	5.57e-07	0.26	0.0867	0.00276	0.0729	0.055	0.178	0.18	0.305	0.549	3	48673931	CELSR3;SLC26A6	3'UTR;TSS1500
cg00632679	1.36e-08	0.403	0.0816	7.54e-07	0.574	0.122	2.5e-06	0.349	0.0916	0.000142	0.059	0.0592	0.308	0.696	0.329	0.0318	2	241174012
cg07332724	1.49e-08	0.334	0.0591	1.63e-08	0.495	0.0903	4.31e-08	0.314	0.0683	4.27e-06	0.0976	0.0434	0.0226	0.27	0.24	0.255	12	54773114	ZNF385A;LOC102724050	Body
cg17775899	1.54e-08	0.377	0.0749	4.72e-07	0.545	0.114	1.75e-06	0.357	0.0856	3.04e-05	0.122	0.0532	0.02	0.404	0.296	0.167	7	27179426
cg10130088	1.54e-08	0.351	0.0736	1.88e-06	0.537	0.111	1.19e-06	0.432	0.0819	1.31e-07	0.11	0.0536	0.0374	0.827	0.291	0.00402	11	122138618
cg02776498	1.58e-08	0.32	0.0586	4.72e-08	0.473	0.0875	6.37e-08	0.29	0.0656	9.92e-06	0.093	0.0417	0.0236	0.257	0.24	0.275	11	73054185	ARHGEF17	Body
cg25456014	1.61e-08	0.235	0.0565	3.16e-05	0.379	0.0844	7.18e-06	0.324	0.0626	2.29e-07	0.113	0.0398	0.00385	0.363	0.227	0.104	3	183278432
cg01141438	1.8e-08	0.399	0.0716	2.5e-08	0.551	0.107	2.7e-07	0.276	0.0802	0.000568	0.127	0.0507	0.0116	0.424	0.286	0.135	3	189836207	LEPREL1	5'UTR;Body
cg05340623	1.93e-08	0.278	0.0531	1.71e-07	0.402	0.0804	5.72e-07	0.274	0.0597	4.45e-06	0.0556	0.0384	0.141	0.491	0.214	0.0203	11	65327584
cg05384277	1.99e-08	0.414	0.0811	3.32e-07	0.553	0.123	7.2e-06	0.326	0.0916	0.000378	0.187	0.0583	0.00117	0.779	0.327	0.0156	6	90271986	ANKRD6	TSS200;5'UTR
cg06784824	2.14e-08	0.316	0.0622	3.76e-07	0.45	0.0934	1.45e-06	0.276	0.0699	7.68e-05	0.0453	0.0452	0.31	0.25	0.253	0.315	11	47376985	SPI1	Body
cg27624319	2.19e-08	0.547	0.0985	2.77e-08	0.731	0.148	7.25e-07	0.357	0.111	0.00127	0.155	0.07	0.0244	0.49	0.401	0.215	20	33147017	MAP1LC3A	Body
cg09502865	2.44e-08	0.376	0.0701	8.19e-08	0.559	0.106	1.22e-07	0.345	0.0801	1.68e-05	0.0906	0.0509	0.0709	0.478	0.281	0.0844	16	88600155	ZFPM1	Body
cg13935577	2.48e-08	1.01	0.186	6.52e-08	1.36	0.283	1.43e-06	0.948	0.21	6.15e-06	0.403	0.134	0.00227	1.96	0.748	0.008	12	107974897	BTBD11	Body
cg01226614	2.58e-08	0.242	0.0451	7.58e-08	0.346	0.0681	3.9e-07	0.184	0.0516	0.000365	0.0534	0.0329	0.0992	0.139	0.184	0.443	13	44947593	SERP2	TSS1500
cg12756527	2.67e-08	-0.37	0.0804	4.27e-06	-0.565	0.121	3e-06	-0.323	0.091	0.00039	-0.107	0.0583	0.0615	-0.987	0.317	0.00162	10	11284548	CUGBP2	Body
cg10535564	2.74e-08	0.418	0.0796	1.54e-07	0.576	0.12	1.62e-06	0.358	0.0905	7.78e-05	0.0822	0.0575	0.146	0.525	0.316	0.0927	17	80192565	SLC16A3	5'UTR;TSS1500
cg17297937	3.52e-08	0.197	0.0595	0.000952	0.337	0.0879	0.000124	0.12	0.0665	0.0701	0.0921	0.0415	0.0245	0.291	0.238	0.216	2	26847153	CIB4	Body
cg18217031	4.17e-08	0.198	0.0376	1.43e-07	0.277	0.0566	9.91e-07	0.179	0.0428	2.89e-05	0.0262	0.0277	0.335	0.0777	0.157	0.616	11	118780196	BCL9L;MIR4492	Body;TSS1500
cg16011852	4.33e-08	0.247	0.0568	1.32e-05	0.305	0.0857	0.000377	0.164	0.064	0.0105	0.0381	0.0409	0.343	0.291	0.228	0.193	1	150531225	ADAMTSL4	Body
cg16733298	4.4e-08	0.407	0.0882	3.99e-06	0.647	0.128	4.77e-07	0.366	0.0969	0.000156	0.113	0.0627	0.0677	0.668	0.362	0.0608	16	19127132	ITPRIPL2	1stExon;Body
cg04520340	4.67e-08	0.433	0.0875	7.44e-07	0.681	0.132	2.34e-07	0.405	0.0998	4.96e-05	0.117	0.0635	0.0615	0.334	0.353	0.336	1	2005132	PRKCZ	1stExon;Body;5'UTR
cg01111041	4.76e-08	0.186	0.0367	4.02e-07	0.247	0.0555	8.53e-06	0.177	0.0412	1.69e-05	-0.00255	0.0265	0.922	0.159	0.153	0.293	6	32121055	PPT2;PRRT1	TSS1500
cg17640894	5.29e-08	0.211	0.0438	1.5e-06	0.308	0.0658	2.74e-06	0.22	0.0492	7.72e-06	0.109	0.0309	0.000353	0.0217	0.178	0.904	19	574950	BSG	5'UTR;Body
cg02921257	5.65e-08	0.289	0.0556	1.99e-07	0.384	0.0835	4.26e-06	0.216	0.0627	0.000579	0.0783	0.0399	0.0464	0.361	0.228	0.108	3	39233858	XIRP1	5'UTR
cg03771467	5.84e-08	0.374	0.0788	2.12e-06	0.528	0.12	1.09e-05	0.333	0.0906	0.000239	0.0464	0.0576	0.413	0.292	0.314	0.345	9	133820075
cg18816534	6.15e-08	0.456	0.126	0.000302	0.656	0.184	0.000363	0.33	0.132	0.0125	0.133	0.0884	0.128	0.145	0.513	0.777	5	158385443	EBF1	Body
cg19509778	6.48e-08	0.541	0.115	2.48e-06	0.67	0.174	0.000117	0.514	0.129	7e-05	0.107	0.0828	0.188	1.2	0.453	0.00719	10	129537308	FOXI2	3'UTR
cg19896448	6.67e-08	0.227	0.0496	4.78e-06	0.263	0.075	0.000458	0.149	0.0564	0.00802	0.0559	0.0355	0.109	0.247	0.2	0.211	7	150146526	GIMAP8	TSS1500
cg12845808	7.57e-08	0.308	0.0699	1.04e-05	0.493	0.103	1.83e-06	0.307	0.0786	9.36e-05	0.0777	0.05	0.114	0.375	0.274	0.166	5	141338604	PCDH12	1stExon;5'UTR
cg04606974	7.86e-08	0.355	0.0733	1.25e-06	0.516	0.109	2.42e-06	0.251	0.0826	0.00233	0.0548	0.0522	0.283	0.477	0.296	0.102	12	50036203	PRPF40B;FMNL3	Body;3'UTR
cg08944839	8.02e-08	0.295	0.0627	2.55e-06	0.439	0.0941	3.17e-06	0.311	0.0706	1.07e-05	0.0301	0.0453	0.502	0.296	0.258	0.244	3	184414548
