# Supplementary material for: DNA methylation signatures of Alzheimer’s disease neuropathology in the cortex are primarily driven by variation in non-neuronal cell-types
Source: Nat Commun. 2022 Sep 24;13:5620. doi: 10.1038/s41467-022-33394-7 (PMC9509387; doi:10.1038/s41467-022-33394-7)
Supplement: Supplementary file 6 — Supplementary Data 3 [file 41467_2022_33394_MOESM6_ESM.xlsx]

## Sheet: Table S3
Supplementary Table S3: EWAS results of AD pathology (Braak NFT stage, CERAD score and Thal phase).
DNAm site	P all	Effect size:Braak(%)	SE:Braak(%)	P:Braak	Effect size:CERAD(%)	SE:CERAD(%)	P:CERAD	Effect size:Thal(%)	SE:Thal(%)	P:Thal	CHR	BP	UCSC Nearest Gene	UCSC Ref Gene Group
cg06913337	1.27e-10	-0.656	0.11	2.73e-09	-0.937	0.162	6.54e-09	-0.583	0.122	1.7e-06	16	88590404	ZFPM1	Body
cg07061298	1.46e-10	0.379	0.0633	2.23e-09	0.52	0.0958	5.68e-08	0.341	0.072	2.26e-06	7	27153847	HOXA3	5'UTR;TSS1500
cg14871225	1.94e-10	-0.573	0.0999	9.48e-09	-0.818	0.151	5.88e-08	-0.528	0.113	3.29e-06	5	139040820	CXXC5	5'UTR
cg18100976	2.34e-10	0.406	0.0695	4.97e-09	0.576	0.105	3.93e-08	0.343	0.0791	1.48e-05	8	22446737	PDLIM2	Body
cg06329036	2.42e-10	0.315	0.0576	4.78e-08	0.442	0.0873	4.17e-07	0.287	0.0661	1.38e-05	4	7669886	SORCS2	Body
cg15033653	2.52e-10	0.227	0.0424	8.28e-08	0.303	0.0637	1.98e-06	0.199	0.0477	3.07e-05	12	113587581	CCDC42B	TSS200
cg10208942	3.02e-10	0.344	0.0656	1.6e-07	0.555	0.0976	1.31e-08	0.311	0.0744	2.89e-05	17	80192754	SLC16A3	5'UTR;TSS1500;TSS200
cg08813888	4.14e-10	-0.361	0.0616	4.72e-09	-0.532	0.0932	1.12e-08	-0.372	0.0703	1.23e-07	2	662396
cg11658414	5.38e-10	0.257	0.0464	2.88e-08	0.375	0.0686	4.52e-08	0.298	0.0519	9.16e-09	20	1450828
cg13515047	6.03e-10	0.253	0.0519	1.12e-06	0.442	0.0756	4.96e-09	0.307	0.0566	6.07e-08	16	75298429	BCAR1	5'UTR;Body
cg18032191	7.41e-10	0.322	0.0598	7.32e-08	0.46	0.0893	2.5e-07	0.309	0.0659	2.64e-06	12	6443522	TNFRSF1A	Body
cg07256503	8.52e-10	0.33	0.0646	3.39e-07	0.461	0.0969	1.99e-06	0.279	0.0729	0.000133	9	134074137	NUP214	Body
cg16021126	9.2e-10	0.286	0.0465	7.74e-10	0.391	0.0703	2.67e-08	0.219	0.053	3.56e-05	13	44947611	SERP2	TSS1500
cg05606351	1.32e-09	0.375	0.0769	1.07e-06	0.636	0.113	2.03e-08	0.408	0.0854	1.78e-06	19	54599285	OSCAR	Body
cg11724984	1.49e-09	0.435	0.0765	1.35e-08	0.624	0.115	5.12e-08	0.358	0.0872	4.11e-05	12	121890864	KDM2B	Body
cg19799702	1.8e-09	0.418	0.0872	1.67e-06	0.633	0.131	1.25e-06	0.27	0.0978	0.00581	7	2757342
cg17877577	1.88e-09	0.455	0.0869	1.62e-07	0.672	0.131	2.78e-07	0.307	0.0994	0.00199	16	73071822	ZFHX3	5'UTR
cg08952306	2.24e-09	0.588	0.104	1.4e-08	0.777	0.157	8e-07	0.442	0.119	0.000205	7	101962123	SH2B2	3'UTR
cg03561120	2.49e-09	0.347	0.0662	1.52e-07	0.476	0.0964	8.07e-07	0.201	0.0738	0.0066	20	48902605
cg23880946	3.13e-09	0.231	0.0534	1.57e-05	0.366	0.0802	5.13e-06	0.208	0.06	0.000515	18	22539304
cg15751131	3.39e-09	-0.417	0.0807	2.4e-07	-0.671	0.122	3.84e-08	-0.445	0.0924	1.45e-06	7	140090416	SLC37A3	5'UTR
cg16107559	3.68e-09	0.583	0.108	7.03e-08	0.763	0.164	3.19e-06	0.486	0.123	7.42e-05	9	116225834	RGS3	TSS200;Body
cg07010192	3.92e-09	-0.479	0.11	1.4e-05	-0.7	0.169	3.27e-05	-0.442	0.126	0.00046	6	114056449
cg17247713	4.31e-09	0.202	0.0556	0.000288	0.426	0.0827	2.53e-07	0.322	0.0614	1.56e-07	20	47514319
cg22962123	5.45e-09	0.649	0.123	1.19e-07	0.967	0.184	1.41e-07	0.667	0.138	1.4e-06	7	27153605	HOXA3	5'UTR;1stExon
cg26613634	5.8e-09	0.539	0.106	3.41e-07	0.787	0.158	6.83e-07	0.537	0.118	5.41e-06	9	116225793	RGS3	TSS200;Body
cg09221482	6.45e-09	0.347	0.0766	6.12e-06	0.589	0.115	2.95e-07	0.269	0.088	0.00226	6	161557754	AGPAT4	Body
cg02553166	7.35e-09	-0.348	0.0618	1.83e-08	-0.45	0.0943	1.81e-06	-0.268	0.0711	0.000167	17	39867080	GAST	TSS1500
cg19048532	7.53e-09	0.452	0.0889	3.67e-07	0.682	0.134	3.93e-07	0.413	0.1	3.86e-05	7	27148002	HOXA3	Body
cg10888830	7.7e-09	-0.334	0.0813	4.12e-05	-0.415	0.119	0.000485	-0.246	0.0898	0.00618	7	137556243
cg09490371	8.74e-09	0.664	0.123	6.99e-08	0.954	0.187	3.56e-07	0.599	0.141	2.02e-05	2	233253024	ECEL1P2	TSS1500
cg18346707	1.08e-08	0.246	0.0579	2.14e-05	0.389	0.0852	4.94e-06	0.268	0.064	2.74e-05	2	231732249	ITM2C	Body
cg00921266	1.17e-08	1.05	0.199	1.28e-07	1.48	0.298	6.93e-07	1.03	0.222	3.09e-06	7	27153663	HOXA3	5'UTR;TSS200
cg11732190	1.21e-08	0.409	0.0692	3.59e-09	0.539	0.103	1.77e-07	0.309	0.078	7.46e-05	3	9989042	PRRT3;PRRT3-AS1	Body;TSS200
cg19989710	1.34e-08	0.232	0.0568	4.33e-05	0.378	0.0844	7.37e-06	0.22	0.0636	0.000524	7	51425903
cg21800196	1.36e-08	0.348	0.0767	5.72e-06	0.568	0.113	5.45e-07	0.26	0.0867	0.00276	3	48673931	CELSR3;SLC26A6	3'UTR;TSS1500
cg00632679	1.36e-08	0.403	0.0815	7.53e-07	0.574	0.122	2.45e-06	0.349	0.0916	0.000142	2	241174012
cg07332724	1.49e-08	0.334	0.0591	1.63e-08	0.495	0.0902	4.21e-08	0.314	0.0683	4.27e-06	12	54773114	ZNF385A;LOC102724050	Body
cg17775899	1.54e-08	0.377	0.0749	4.72e-07	0.545	0.114	1.71e-06	0.357	0.0856	3.04e-05	7	27179426
cg10130088	1.54e-08	0.351	0.0736	1.88e-06	0.537	0.111	1.17e-06	0.432	0.0819	1.31e-07	11	122138618
cg02776498	1.58e-08	0.32	0.0586	4.72e-08	0.473	0.0874	6.22e-08	0.29	0.0656	9.93e-06	11	73054185	ARHGEF17	Body
cg25456014	1.61e-08	0.235	0.0565	3.16e-05	0.379	0.0843	7.06e-06	0.324	0.0626	2.29e-07	3	183278432
cg01141438	1.8e-08	0.399	0.0716	2.5e-08	0.551	0.107	2.64e-07	0.276	0.0802	0.000568	3	189836207	LEPREL1	5'UTR;Body
cg05340623	1.93e-08	0.278	0.0531	1.7e-07	0.402	0.0803	5.61e-07	0.274	0.0597	4.45e-06	11	65327584
cg05384277	1.99e-08	0.414	0.0811	3.32e-07	0.553	0.123	7.07e-06	0.326	0.0916	0.000378	6	90271986	ANKRD6	TSS200;5'UTR
cg06784824	2.14e-08	0.316	0.0622	3.76e-07	0.45	0.0933	1.42e-06	0.276	0.0699	7.69e-05	11	47376985	SPI1	Body
cg27624319	2.19e-08	0.547	0.0984	2.77e-08	0.731	0.147	7.11e-07	0.357	0.111	0.00127	20	33147017	MAP1LC3A	Body
cg09502865	2.44e-08	0.376	0.0701	8.19e-08	0.559	0.106	1.19e-07	0.345	0.0801	1.68e-05	16	88600155	ZFPM1	Body
cg13935577	2.48e-08	1	0.186	6.51e-08	1.36	0.282	1.4e-06	0.948	0.21	6.16e-06	12	107974897	BTBD11	Body
cg01226614	2.58e-08	0.242	0.0451	7.57e-08	0.346	0.0681	3.81e-07	0.184	0.0516	0.000365	13	44947593	SERP2	TSS1500
cg12756527	2.67e-08	-0.37	0.0804	4.26e-06	-0.565	0.121	2.96e-06	-0.323	0.091	0.00039	10	11284548	CUGBP2	Body
cg10535564	2.74e-08	0.418	0.0796	1.54e-07	0.576	0.12	1.59e-06	0.358	0.0905	7.79e-05	17	80192565	SLC16A3	5'UTR;TSS1500
cg17297937	3.52e-08	0.196	0.0595	0.000952	0.337	0.0878	0.000122	0.12	0.0665	0.0701	2	26847153	CIB4	Body
cg18217031	4.17e-08	0.198	0.0376	1.43e-07	0.277	0.0565	9.71e-07	0.179	0.0428	2.89e-05	11	118780196	BCL9L;MIR4492	Body;TSS1500
cg16011852	4.33e-08	0.247	0.0568	1.32e-05	0.305	0.0857	0.000373	0.164	0.064	0.0105	1	150531225	ADAMTSL4	Body
cg16733298	4.4e-08	0.407	0.0882	3.98e-06	0.647	0.128	4.66e-07	0.366	0.0969	0.000156	16	19127132	ITPRIPL2	1stExon;Body
cg04520340	4.67e-08	0.433	0.0875	7.44e-07	0.681	0.132	2.29e-07	0.405	0.0998	4.96e-05	1	2005132	PRKCZ	1stExon;Body;5'UTR
cg01111041	4.76e-08	0.186	0.0367	4.02e-07	0.247	0.0555	8.39e-06	0.177	0.0412	1.69e-05	6	32121055	PPT2;PRRT1	TSS1500
cg17640894	5.29e-08	0.211	0.0438	1.5e-06	0.308	0.0657	2.69e-06	0.22	0.0492	7.73e-06	19	574950	BSG	5'UTR;Body
cg02921257	5.65e-08	0.289	0.0556	1.99e-07	0.384	0.0835	4.18e-06	0.216	0.0627	0.000579	3	39233858	XIRP1	5'UTR
cg03771467	5.84e-08	0.374	0.0788	2.12e-06	0.528	0.12	1.07e-05	0.333	0.0906	0.000239	9	133820075
cg18816534	6.15e-08	0.456	0.126	0.000302	0.656	0.184	0.000359	0.33	0.132	0.0125	5	158385443	EBF1	Body
cg19509778	6.48e-08	0.541	0.115	2.48e-06	0.67	0.174	0.000115	0.514	0.129	7e-05	10	129537308	FOXI2	3'UTR
cg19896448	6.67e-08	0.227	0.0496	4.78e-06	0.263	0.0749	0.000453	0.149	0.0564	0.00803	7	150146526	GIMAP8	TSS1500
cg12845808	7.57e-08	0.308	0.0699	1.04e-05	0.493	0.103	1.8e-06	0.307	0.0786	9.36e-05	5	141338604	PCDH12	1stExon;5'UTR
cg04606974	7.86e-08	0.355	0.0733	1.25e-06	0.516	0.109	2.38e-06	0.251	0.0826	0.00233	12	50036203	PRPF40B;FMNL3	Body;3'UTR
cg08944839	8.02e-08	0.295	0.0627	2.54e-06	0.439	0.094	3.11e-06	0.311	0.0706	1.07e-05	3	184414548
cg14314770	9.02e-08	0.423	0.0948	8.29e-06	0.648	0.141	4.61e-06	0.389	0.105	0.000218	13	30728185
cg09949420	9.48e-08	-0.145	0.0446	0.00116	-0.296	0.0667	9.11e-06	-0.117	0.0508	0.0209	12	6054811	ANO2	TSS1500;Body
cg19240213	9.62e-08	0.525	0.109	1.34e-06	0.784	0.161	1.17e-06	0.518	0.121	2.02e-05	7	27163095	HOXA3	5'UTR
cg03482769	1e-07	0.544	0.104	1.68e-07	0.822	0.156	1.44e-07	0.542	0.117	3.41e-06	19	10445593	RAVER1;ICAM3	TSS1500;Body
cg04459751	1.1e-07	0.185	0.0506	0.000247	0.239	0.0759	0.00165	0.144	0.0566	0.0111	4	153499517
cg01301319	1.11e-07	0.417	0.0863	1.38e-06	0.607	0.13	3.12e-06	0.398	0.0978	4.79e-05	7	27153580	HOXA3	5'UTR;1stExon
cg20864214	1.11e-07	0.599	0.11	5.42e-08	0.803	0.166	1.26e-06	0.506	0.124	4.39e-05	11	73054121	ARHGEF17	Body
cg26939946	1.14e-07	0.46	0.0933	8.41e-07	0.623	0.139	7.63e-06	0.424	0.104	4.38e-05	17	19314395	RNF112	TSS200
cg04429328	1.18e-07	-0.327	0.0725	6.36e-06	-0.415	0.108	0.000124	-0.256	0.08	0.0014	5	135352861
cg20695936	1.24e-07	0.351	0.068	2.47e-07	0.528	0.102	2.37e-07	0.289	0.0774	0.000184	1	25257624	RUNX3	TSS1500;Body
cg14023009	1.32e-07	-0.354	0.0711	6.44e-07	-0.539	0.107	5.13e-07	-0.393	0.0797	8.16e-07	8	1870798	ARHGEF10	Body
cg03062084	1.46e-07	0.327	0.0705	3.62e-06	0.492	0.106	3.35e-06	0.298	0.0786	0.000147	12	53086292	KRT77	Body
cg25125652	1.47e-07	-0.0884	0.0931	0.342	-0.169	0.137	0.217	-0.115	0.104	0.266	X	110039604	CHRDL1	TSS1500
cg03984375	1.55e-07	0.237	0.0465	3.24e-07	0.343	0.0701	9.79e-07	0.191	0.0529	0.000319	22	46484046	LOC400931	Body
cg25599198	1.55e-07	0.488	0.103	1.94e-06	0.693	0.152	5.02e-06	0.41	0.116	0.000416	17	3848156	ATP2A3	Body
cg24009030	1.61e-07	0.326	0.0746	1.25e-05	0.453	0.112	4.93e-05	0.398	0.0827	1.5e-06	13	114912327
cg12077223	1.63e-07	0.35	0.0641	5.02e-08	0.488	0.0947	2.57e-07	0.294	0.0718	4.07e-05	11	74879354	SLCO2B1	Body
cg24054032	1.65e-07	0.184	0.0705	0.00895	0.337	0.105	0.00125	0.164	0.0783	0.036	1	68118899
cg03308399	1.72e-07	0.479	0.107	7.18e-06	0.701	0.159	1.06e-05	0.53	0.118	7.79e-06	7	27146237	HOXA3	3'UTR
cg02007480	1.75e-07	-0.47	0.097	1.3e-06	-0.722	0.145	6.81e-07	-0.516	0.109	2.03e-06	5	159761089	CCNJL	Body
cg25248151	1.87e-07	0.309	0.0739	2.88e-05	0.425	0.112	0.000138	0.322	0.0832	0.000108	1	110332173
cg02965553	1.89e-07	0.331	0.0697	2e-06	0.486	0.106	4.7e-06	0.278	0.0805	0.000555	15	41788349	ITPKA	Body
cg03477477	2.07e-07	0.35	0.0668	1.57e-07	0.466	0.101	3.92e-06	0.252	0.0764	0.000964	10	121049517	GRK5	Body
cg15397233	2.21e-07	0.265	0.0609	1.35e-05	0.343	0.091	0.000166	0.298	0.0673	9.32e-06	12	67616288
cg02690013	2.37e-07	0.32	0.0731	1.23e-05	0.456	0.111	3.85e-05	0.242	0.0841	0.00399	8	1650309	DLGAP2	3'UTR
cg19411952	2.44e-07	0.334	0.0711	2.65e-06	0.501	0.105	2e-06	0.328	0.0773	2.17e-05	8	61936514
cg01062942	2.45e-07	0.491	0.114	1.74e-05	0.836	0.169	7.84e-07	0.499	0.129	0.000113	19	15568935	RASAL3	Body
cg14311282	2.48e-07	0.33	0.086	0.000123	0.591	0.126	2.88e-06	0.335	0.0965	0.000525	22	47166270	TBC1D22A	5'UTR;Body
cg15165209	2.52e-07	0.309	0.0683	5.77e-06	0.453	0.101	7.44e-06	0.218	0.0765	0.00436	11	110349639
cg25855753	2.61e-07	0.348	0.0743	2.8e-06	0.53	0.111	1.81e-06	0.311	0.0834	0.000197	22	46451281	PRR34-AS1;PRR34	Body;TSS1500
cg11228898	2.68e-07	0.368	0.0718	2.89e-07	0.505	0.108	2.94e-06	0.325	0.081	5.92e-05	10	72301873	PALD1	Body
cg27378867	2.7e-07	0.31	0.0783	7.71e-05	0.498	0.116	1.77e-05	0.393	0.0848	3.62e-06	3	124519518	ITGB5	Body
cg12461930	2.71e-07	-0.308	0.0741	3.28e-05	-0.505	0.109	3.96e-06	-0.274	0.0833	0.00103	1	228345378	GJC2	5'UTR
cg00990385	3.26e-07	0.361	0.0785	4.15e-06	0.521	0.116	7.01e-06	0.353	0.086	4.05e-05	12	113587690	CCDC42B	1stExon
cg10578397	3.29e-07	-0.308	0.0732	2.57e-05	-0.51	0.109	2.87e-06	-0.402	0.0806	6.29e-07	4	142253129	LOC100507639	Body
cg01361881	3.32e-07	0.374	0.0755	7.42e-07	0.5	0.114	1.17e-05	0.254	0.0855	0.00293	11	47267032	ACP2	ExonBnd;Body;5'UTR
cg21641458	3.34e-07	0.264	0.0563	2.63e-06	0.417	0.084	6.68e-07	0.245	0.0636	0.000113	7	27185136	HOXA6	3'UTR
cg23377551	3.39e-07	0.512	0.105	1.14e-06	0.748	0.156	1.74e-06	0.437	0.117	0.000193	12	58130154	AGAP2	Body
cg07264904	3.48e-07	0.376	0.0755	6.41e-07	0.565	0.113	5.84e-07	0.293	0.0858	0.000637	13	113633855	MCF2L	Body;5'UTR;1stExon
cg17149093	3.6e-07	0.41	0.0755	5.75e-08	0.542	0.114	2.07e-06	0.358	0.0862	3.35e-05	10	6379445
cg03318901	3.72e-07	0.209	0.0606	0.000553	0.3	0.0893	0.000789	0.0312	0.0665	0.639	15	45740675
cg05493528	3.76e-07	-0.321	0.0655	9.43e-07	-0.443	0.0975	5.55e-06	-0.281	0.0735	0.000129	1	65631531	AK4	Body
cg12690119	3.86e-07	-0.376	0.0891	2.39e-05	-0.648	0.132	9.69e-07	-0.396	0.1	7.51e-05	3	141043080	ZBTB38	1stExon;5'UTR
cg00156723	3.87e-07	0.271	0.0572	2.17e-06	0.352	0.085	3.5e-05	0.187	0.0642	0.00352	14	97605189
cg00510320	3.96e-07	0.45	0.0944	1.89e-06	0.611	0.143	1.93e-05	0.445	0.107	3.1e-05	16	67686943	RLTPR	Body
cg12307200	4.06e-07	-0.411	0.0902	5.21e-06	-0.619	0.135	4.3e-06	-0.362	0.102	0.0004	3	188664632
cg08101036	4.08e-07	0.917	0.195	2.55e-06	1.36	0.293	3.18e-06	0.91	0.219	3.2e-05	7	27153655	HOXA3	5'UTR;TSS200
cg13076843	4.19e-07	0.38	0.0779	1.09e-06	0.496	0.116	1.93e-05	0.31	0.0861	0.000319	17	74475294	RHBDF2	Body
cg18087266	4.34e-07	0.286	0.0607	2.35e-06	0.429	0.0908	2.24e-06	0.239	0.0688	0.000514	1	25257629	RUNX3	TSS1500;Body
cg17571286	4.35e-07	-0.449	0.0964	3.16e-06	-0.625	0.143	1.21e-05	-0.45	0.107	2.46e-05	1	108613442
cg15009097	4.41e-07	-0.483	0.121	7.04e-05	-0.683	0.183	0.000184	-0.521	0.134	9.62e-05	4	2294402	ZFYVE28	Body
cg16092017	4.62e-07	0.368	0.0789	3.06e-06	0.507	0.119	2.06e-05	0.209	0.0908	0.0212	5	134827643
cg18639966	4.75e-07	0.358	0.0761	2.62e-06	0.555	0.114	1.1e-06	0.353	0.0856	3.74e-05	2	220298935	SPEG	TSS1500
cg14705821	4.79e-07	0.189	0.0712	0.00801	0.271	0.106	0.0103	0.322	0.0783	3.84e-05	17	8862021	PIK3R5	5'UTR
cg16368936	4.83e-07	0.171	0.0497	0.000592	0.318	0.0741	1.75e-05	0.251	0.0553	5.79e-06	2	23319983
cg16341586	4.85e-07	0.225	0.0559	5.86e-05	0.382	0.0813	2.71e-06	0.227	0.0615	0.00022	12	70733004	CNOT2	Body
cg12695465	4.96e-07	0.28	0.0659	2.1e-05	0.471	0.099	1.99e-06	0.31	0.0744	3.12e-05	6	10556147	GCNT2	5'UTR;1stExon;Body
cg03201492	5.11e-07	0.314	0.0722	1.33e-05	0.405	0.11	0.000223	0.173	0.0826	0.0357	16	1096348
cg01949324	5.37e-07	-0.235	0.0555	2.2e-05	-0.364	0.0827	1.11e-05	-0.254	0.0614	3.53e-05	2	209431307
cg26199857	5.53e-07	0.464	0.0927	5.55e-07	0.634	0.139	5.13e-06	0.442	0.105	2.55e-05	12	54764265	ZNF385A	Body
cg23482886	5.77e-07	0.359	0.0788	5.22e-06	0.52	0.118	1e-05	0.281	0.0881	0.00141	17	80192161	SLC16A3	5'UTR;TSS1500
cg23122558	5.8e-07	0.372	0.0814	4.89e-06	0.509	0.122	3e-05	0.331	0.0921	0.000332	5	149459280	CSF1R	Body
cg16258854	5.84e-07	0.426	0.0836	3.48e-07	0.582	0.127	4.23e-06	0.326	0.0957	0.000669	2	20648194	RHOB	1stExon;3'UTR
cg03996001	6.02e-07	0.492	0.0977	4.65e-07	0.654	0.148	9.72e-06	0.443	0.111	6.98e-05	12	58131766	AGAP2	1stExon;Body
cg23060801	6.03e-07	0.214	0.0924	0.0203	0.421	0.139	0.00245	0.218	0.103	0.0342	2	1799502	MYT1L	Body
cg16900446	6.04e-07	0.287	0.064	7.3e-06	0.406	0.0959	2.35e-05	0.229	0.0714	0.00136	9	18908542	ADAMTSL1	Body
cg12110659	6.11e-07	-0.562	0.131	1.81e-05	-0.674	0.198	0.000677	-0.428	0.148	0.00375	18	63417072	CDH7	TSS1500
cg14719792	6.55e-07	-0.389	0.0999	9.83e-05	-0.682	0.149	4.45e-06	-0.51	0.11	3.58e-06	6	138822078	NHSL1	TSS1500;Body
cg26487268	6.62e-07	0.319	0.0806	7.51e-05	0.565	0.12	2.38e-06	0.332	0.09	0.000221	2	237658167
cg08659179	6.72e-07	0.239	0.0507	2.35e-06	0.321	0.0768	2.94e-05	0.177	0.0577	0.00219	5	27038707	CDH9	TSS200
cg25817430	6.75e-07	0.409	0.0893	4.63e-06	0.566	0.133	2.08e-05	0.248	0.1	0.0132	12	102928914
cg15614119	6.87e-07	0.588	0.111	1.19e-07	0.743	0.169	1.16e-05	0.495	0.126	8.84e-05	2	11925153	LPIN1	Body
cg19803550	6.95e-07	0.261	0.0558	2.83e-06	0.396	0.0848	3.06e-06	0.258	0.0638	5.26e-05	17	1637391	WDR81	Body
cg19723436	7.44e-07	-0.327	0.0864	0.000153	-0.524	0.131	6.15e-05	-0.406	0.0961	2.35e-05	17	80403254	C17orf62	Body
cg16000888	7.85e-07	0.113	0.0253	8.09e-06	0.163	0.0382	1.96e-05	0.0928	0.0283	0.00106	11	560951	RASSF7;C11orf35	TSS1500;TSS200
cg20429150	8.1e-07	0.332	0.076	1.22e-05	0.49	0.113	1.36e-05	0.256	0.0848	0.00258	14	103623601
cg02827029	8.12e-07	0.519	0.112	3.31e-06	0.796	0.167	1.97e-06	0.375	0.128	0.00331	12	121890907	KDM2B	Body
cg14248717	8.39e-07	0.305	0.0787	0.000108	0.351	0.117	0.00283	0.187	0.0875	0.0323	9	135357889	C9orf171	Body
cg02195151	8.39e-07	0.38	0.0804	2.29e-06	0.54	0.122	9.52e-06	0.376	0.0916	4.01e-05	16	1069622
cg13348944	8.45e-07	0.216	0.0486	8.65e-06	0.294	0.0734	6.2e-05	0.23	0.0538	1.97e-05	11	118047121	SCN2B	1stExon
cg15733900	8.45e-07	-0.296	0.0709	2.9e-05	-0.433	0.106	4.21e-05	-0.293	0.078	0.000167	3	31670633	STT3B	Body
cg23245942	8.49e-07	0.429	0.0946	5.69e-06	0.628	0.142	9.12e-06	0.367	0.107	0.000608	17	46698973	HOXB9	3'UTR
cg08706567	8.64e-07	0.377	0.0838	6.92e-06	0.535	0.125	1.85e-05	0.339	0.0936	0.000292	1	43814983	MPL	Body
cg21702188	8.68e-07	-0.187	0.053	0.00041	-0.28	0.0799	0.000454	-0.188	0.0593	0.00149	11	62574403	STX5;NXF1	3'UTR;TSS1500
cg03741498	8.88e-07	-0.3	0.077	9.98e-05	-0.525	0.115	4.87e-06	-0.313	0.0854	0.000246	7	47826483	PKD1L1	Body
cg26003140	8.93e-07	-0.266	0.0679	9.15e-05	-0.499	0.101	7.07e-07	-0.331	0.0758	1.27e-05	17	8611612
cg14237567	8.99e-07	0.325	0.0922	0.000426	0.472	0.136	0.000534	0.225	0.102	0.0283	2	232057245
cg05066959	9.03e-07	0.479	0.125	0.000124	0.831	0.186	7.67e-06	0.436	0.14	0.00183	8	41519308	ANK1;MIR486	Body;TSS1500
cg11546621	9.21e-07	0.285	0.0661	1.6e-05	0.431	0.0987	1.25e-05	0.245	0.0746	0.00104	9	139872161	PTGDS	Body
cg00286049	9.21e-07	-0.353	0.115	0.00224	-0.741	0.17	1.32e-05	-0.342	0.13	0.00833	12	6054616	ANO2	TSS200;Body
cg10909785	9.29e-07	0.338	0.0769	1.07e-05	0.544	0.115	2.01e-06	0.265	0.0858	0.00197	10	73111230	SLC29A3	Body
cg12877335	9.33e-07	-0.25	0.0572	1.18e-05	-0.39	0.0852	4.72e-06	-0.166	0.0642	0.00961	12	94539319
cg07206531	9.36e-07	0.327	0.0772	2.29e-05	0.49	0.113	1.38e-05	0.214	0.0859	0.0126	13	111199494	RAB20	Body
cg21263915	9.47e-07	-0.328	0.0848	0.000112	-0.557	0.127	1.16e-05	-0.359	0.0946	0.000145	8	59905615	TOX	Body
cg19757435	9.47e-07	-0.353	0.074	1.87e-06	-0.464	0.111	3.01e-05	-0.332	0.0826	5.82e-05	7	71868412	CALN1	ExonBnd;5'UTR
cg25432336	9.54e-07	0.271	0.0574	2.32e-06	0.399	0.0874	5.01e-06	0.25	0.0658	0.000143	2	20648580	RHOB	1stExon;3'UTR
cg02188675	9.67e-07	0.299	0.0647	3.87e-06	0.464	0.0967	1.65e-06	0.198	0.0737	0.00712	15	95909577
cg15078203	9.75e-07	0.208	0.0565	0.00024	0.411	0.084	9.79e-07	0.195	0.062	0.00166	2	20650041
cg10478167	9.83e-07	0.375	0.089	2.5e-05	0.39	0.134	0.00369	0.186	0.1	0.0641	1	159825625	VSIG8;C1orf204	Body;TSS1500
cg13335886	9.9e-07	-0.271	0.0656	3.54e-05	-0.357	0.0987	0.000299	-0.318	0.0712	7.77e-06	1	3808127	C1orf174	Body
cg17316649	9.92e-07	0.284	0.067	2.35e-05	0.39	0.101	0.00011	0.266	0.0753	0.000403	6	32552016	HLA-DRB1	Body
cg23449541	1.01e-06	0.355	0.0795	7.81e-06	0.437	0.12	0.000255	0.315	0.0889	0.000392	21	47855893	PCNT	Body
cg22833809	1.01e-06	0.342	0.0694	8.72e-07	0.473	0.105	7.08e-06	0.28	0.0784	0.000364	17	76129984	TMC8;TMC6	Body;TSS1500
cg03911034	1.04e-06	-0.293	0.0785	0.000185	-0.275	0.118	0.0195	-0.0263	0.0865	0.761	3	188662679
cg20145009	1.04e-06	0.33	0.0714	3.84e-06	0.531	0.106	6.04e-07	0.338	0.0802	2.48e-05	14	105399175	PLD4	Body
cg16215084	1.13e-06	0.288	0.0569	4.33e-07	0.404	0.0837	1.36e-06	0.239	0.0628	0.00014	6	30853948	DDR1	5'UTR
cg13781408	1.14e-06	0.402	0.102	8.6e-05	0.612	0.154	6.71e-05	0.468	0.113	3.29e-05	17	79095700	AATK	Body
cg02798280	1.15e-06	0.605	0.124	1.11e-06	0.839	0.187	7.2e-06	0.539	0.14	0.000113	19	39087135	MAP4K1	Body
cg11154879	1.17e-06	0.0798	0.0568	0.16	0.0974	0.083	0.24	-0.0109	0.0618	0.861	20	61001775	C20orf151	5'UTR
cg26581504	1.18e-06	0.35	0.101	0.000496	0.65	0.15	1.4e-05	0.442	0.112	7.38e-05	11	112046963	BCO2	TSS200;Body
cg15472403	1.18e-06	0.131	0.0382	0.000593	0.253	0.0561	6.55e-06	0.161	0.0422	0.000136	19	54599455	OSCAR	Body
cg16679093	1.21e-06	0.35	0.0781	7.21e-06	0.452	0.116	9.24e-05	0.258	0.0875	0.0032	22	46483916	LOC400931	Body
cg13329242	1.21e-06	0.361	0.0891	5.09e-05	0.603	0.133	5.72e-06	0.421	0.0988	2.03e-05	11	117382759	DSCAML1	Body
cg16278107	1.22e-06	0.591	0.129	4.87e-06	0.843	0.194	1.4e-05	0.584	0.145	5.78e-05	11	73053840	ARHGEF17	Body
cg15751948	1.25e-06	0.379	0.0936	5.28e-05	0.658	0.139	2.37e-06	0.347	0.105	0.00099	11	74870268	SLCO2B1	Body;TSS1500
cg09803959	1.26e-06	-0.318	0.0885	0.000327	-0.433	0.133	0.00115	-0.233	0.1	0.0199	17	78865514	RPTOR	Body
cg07865091	1.31e-06	0.4	0.0998	6.28e-05	0.686	0.146	2.62e-06	0.37	0.112	0.000974	1	43814306	MPL	Body
cg12985658	1.33e-06	-0.252	0.0583	1.52e-05	-0.385	0.0872	1.03e-05	-0.277	0.0641	1.56e-05	6	14313662
cg05417607	1.33e-06	0.264	0.062	1.99e-05	0.374	0.0932	5.9e-05	0.192	0.0703	0.00615	17	1373605	MYO1C	Body
cg07335619	1.34e-06	0.131	0.037	0.00041	0.176	0.0551	0.0014	0.0845	0.0417	0.0425	17	8814822	PIK3R5	5'UTR
cg10513118	1.37e-06	0.213	0.0525	4.98e-05	0.331	0.078	2.19e-05	0.208	0.0587	0.000409	11	118047203	SCN2B	1stExon;5'UTR
cg07188665	1.39e-06	0.264	0.059	7.97e-06	0.341	0.0904	0.000159	0.212	0.0678	0.00178	16	67200492	HSF4	Body
cg20618448	1.4e-06	0.173	0.0423	4.19e-05	0.286	0.0625	4.84e-06	0.175	0.0469	0.000196	19	49962324	ALDH16A1	Body
cg24714022	1.41e-06	-0.305	0.0947	0.00125	-0.375	0.142	0.00841	-0.228	0.107	0.0328	5	171077927
cg10920329	1.42e-06	0.235	0.0574	4.35e-05	0.335	0.0849	8.1e-05	0.161	0.0652	0.0137	8	126458568
cg01653446	1.44e-06	0.383	0.0784	1.04e-06	0.526	0.118	7.73e-06	0.314	0.088	0.000353	14	20904169	KLHL33	TSS1500
cg05757757	1.45e-06	-0.429	0.0857	5.43e-07	-0.556	0.125	9.03e-06	-0.323	0.0952	0.000692	10	80008637
cg26449951	1.46e-06	0.208	0.049	2.19e-05	0.286	0.0726	8.19e-05	0.23	0.0542	2.14e-05	2	219754840	WNT10A	Body
cg20795999	1.48e-06	0.22	0.0486	5.99e-06	0.315	0.0735	1.87e-05	0.191	0.0549	0.00049	3	184074817	CLCN2	Body
cg24065312	1.5e-06	0.493	0.0935	1.3e-07	0.633	0.141	6.92e-06	0.334	0.106	0.00162	3	9988889	PRRT3;PRRT3-AS1	Body;TSS200
cg08022364	1.52e-06	0.308	0.0871	0.000402	0.599	0.128	2.85e-06	0.361	0.0962	0.000175	12	110477306
cg21250594	1.52e-06	0.17	0.059	0.00392	0.355	0.0874	4.91e-05	0.237	0.0655	0.000288	14	69616876	DCAF5	Body;5'UTR
cg03560743	1.54e-06	-0.343	0.0816	2.69e-05	-0.565	0.121	3.26e-06	-0.288	0.0928	0.00189	17	54758934
cg04625615	1.56e-06	0.281	0.0733	0.000128	0.391	0.109	0.000358	0.302	0.0819	0.00023	15	41788368	ITPKA	Body
cg03993335	1.58e-06	0.166	0.108	0.125	0.342	0.162	0.0345	0.525	0.118	8.69e-06	16	24863047	SLC5A11	5'UTR
cg12166630	1.63e-06	-0.0372	0.089	0.676	-0.17	0.131	0.194	0.0666	0.0956	0.486	2	158769145
cg04138112	1.67e-06	-0.459	0.1	4.94e-06	-0.674	0.151	7.97e-06	-0.465	0.113	3.76e-05	1	167090618	DUSP27	Body
cg14325837	1.67e-06	0.265	0.0552	1.59e-06	0.377	0.0827	5.06e-06	0.234	0.0628	0.000195	10	49731563	ARHGAP22	Body
cg16247408	1.69e-06	0.305	0.0584	1.78e-07	0.379	0.0881	1.69e-05	0.22	0.066	0.000871	11	65256389
cg21986239	1.72e-06	0.0384	0.091	0.673	-0.0521	0.134	0.699	0.0261	0.0995	0.793	1	46061027	NASP	Body
cg11834909	1.75e-06	-0.0817	0.0338	0.0155	-0.118	0.049	0.0163	-0.0638	0.0367	0.0824	12	46661584	SLC38A1	5'UTR;TSS1500;1stExon
cg22883290	1.75e-06	0.159	0.0367	1.44e-05	0.239	0.0552	1.47e-05	0.162	0.0406	6.6e-05	2	127800646
cg13771313	1.76e-06	0.459	0.102	7.32e-06	0.74	0.153	1.29e-06	0.459	0.114	5.61e-05	11	72533295	ATG16L2	Body
cg08190175	1.76e-06	0.3	0.0657	4.83e-06	0.452	0.1	6.74e-06	0.23	0.0751	0.00223	22	41814253
cg10334741	1.77e-06	0.411	0.0925	9.07e-06	0.682	0.139	9.24e-07	0.372	0.106	0.000422	11	128321749
cg23109891	1.81e-06	0.294	0.0718	4.31e-05	0.345	0.11	0.00161	0.174	0.0822	0.0345	22	38379218	SOX10	Body
cg05810363	1.81e-06	0.33	0.0746	9.62e-06	0.481	0.112	1.84e-05	0.262	0.0848	0.002	17	74475270	RHBDF2	Body
cg00147801	1.82e-06	-0.359	0.0776	3.72e-06	-0.514	0.116	9.94e-06	-0.372	0.0872	1.94e-05	17	3699818	ITGAE	Body
cg16282686	1.82e-06	-0.284	0.0742	0.000132	-0.409	0.109	0.000177	-0.359	0.0813	9.8e-06	12	131707495
cg19492010	1.82e-06	-0.447	0.101	1.03e-05	-0.625	0.152	4.1e-05	-0.491	0.114	1.6e-05	20	9100498	PLCB4	5'UTR
cg22507723	1.83e-06	0.556	0.114	1.07e-06	0.781	0.172	5.92e-06	0.501	0.129	0.000107	12	58131768	AGAP2	1stExon;Body
cg08379738	1.89e-06	0.555	0.145	0.000127	0.777	0.215	0.000296	0.563	0.16	0.000433	19	6477033	DENND1C	Body
cg08108868	1.92e-06	0.248	0.0539	4.06e-06	0.304	0.0814	0.000191	0.166	0.0607	0.00629	14	90920921
cg08111922	1.93e-06	0.35	0.0831	2.47e-05	0.558	0.122	5e-06	0.376	0.0921	4.51e-05	14	105287408	MGC23270	TSS200
cg11233967	1.94e-06	0.247	0.0686	0.000314	0.438	0.101	1.33e-05	0.264	0.0759	0.00052	14	51354874	ABHD12B	Body
cg05999769	1.94e-06	-0.257	0.11	0.0195	-0.537	0.164	0.00109	-0.31	0.123	0.0115	11	3941523	STIM1	Body
cg25075135	1.96e-06	-0.44	0.0956	4.18e-06	-0.631	0.142	8.61e-06	-0.383	0.107	0.00036	6	136847410	MAP7	5'UTR;TSS200;Body
cg23991504	2.04e-06	-0.429	0.116	0.000228	-0.488	0.175	0.00518	-0.503	0.131	0.000115	14	39771515	CTAGE5	Body
cg15821544	2.04e-06	0.327	0.0683	1.73e-06	0.445	0.103	1.69e-05	0.316	0.0771	4.18e-05	1	43473840
cg18659586	2.09e-06	0.283	0.0655	1.56e-05	0.393	0.0969	5.04e-05	0.234	0.0723	0.00119	17	7017474	ASGR2	Body
cg06299447	2.1e-06	0.189	0.0476	7.52e-05	0.266	0.0707	0.000166	0.188	0.0526	0.000353	2	73496907	FBXO41	TSS200
cg09145516	2.11e-06	0.337	0.0813	3.46e-05	0.447	0.123	0.000283	0.309	0.0914	0.000721	2	235889967	SH3BP4	5'UTR
cg23479991	2.12e-06	0.377	0.083	5.68e-06	0.497	0.127	8.5e-05	0.269	0.096	0.005	22	32706127
cg23915701	2.14e-06	0.358	0.0835	1.85e-05	0.586	0.125	2.94e-06	0.419	0.0947	9.82e-06	1	235053896
cg03193328	2.15e-06	-0.274	0.0615	8.15e-06	-0.378	0.093	4.8e-05	-0.24	0.0698	0.000572	7	65746852	TPST1	Body
cg06832209	2.16e-06	0.335	0.0794	2.47e-05	0.443	0.119	0.000189	0.296	0.0888	0.000846	16	57718668	ADGRG3	Body
cg19141316	2.2e-06	-0.406	0.106	0.000132	-0.425	0.163	0.00914	-0.24	0.123	0.0509	11	19750209	NAV2	Body
cg12130560	2.21e-06	0.386	0.0925	2.99e-05	0.57	0.138	3.56e-05	0.278	0.104	0.00763	1	40099010	HEYL	Body
cg12467852	2.3e-06	0.438	0.107	3.97e-05	0.743	0.157	2.16e-06	0.37	0.119	0.0019	6	163755094
cg06647693	2.43e-06	-0.481	0.112	1.71e-05	-0.684	0.165	3.46e-05	-0.496	0.124	6.01e-05	16	88590340	ZFPM1	Body
cg10900572	2.44e-06	0.21	0.0578	0.000287	0.317	0.0834	0.000147	0.168	0.0618	0.0066	8	135883521	LOC101927845	Body
cg16906187	2.46e-06	0.195	0.0497	8.48e-05	0.299	0.0739	5.32e-05	0.16	0.0561	0.00425	13	92047408
cg12234455	2.53e-06	0.261	0.0558	2.96e-06	0.323	0.0842	0.000125	0.194	0.0633	0.00213	19	49220235	MAMSTR	TSS200;Body
cg17633073	2.57e-06	0.361	0.0817	1.03e-05	0.498	0.121	4.08e-05	0.282	0.0907	0.00187	3	49847981	UBA7	Body
cg20262915	2.6e-06	-0.216	0.0556	0.000103	-0.289	0.0846	0.000649	-0.24	0.0626	0.000123	2	191524489	NAB1	Body
cg24749333	2.63e-06	0.295	0.0862	0.000629	0.546	0.128	1.97e-05	0.247	0.0977	0.0116	9	124087768	GSN	Body
cg22256420	2.63e-06	-0.396	0.0986	5.89e-05	-0.548	0.146	0.000174	-0.335	0.109	0.00213	10	4060366
cg20683852	2.63e-06	-0.343	0.0817	2.66e-05	-0.514	0.124	3.32e-05	-0.221	0.0926	0.0168	4	100644860
cg25510614	2.69e-06	0.311	0.0778	6.59e-05	0.484	0.114	2.19e-05	0.229	0.0858	0.0077	4	683772	MFSD7	TSS1500
cg14187696	2.69e-06	0.277	0.0758	0.000254	0.508	0.111	4.9e-06	0.297	0.0831	0.000356	7	116214124	LINC01510	Body
cg04903544	2.72e-06	0.258	0.072	0.000347	0.381	0.109	0.000475	0.266	0.0816	0.0011	2	241835798	C2orf54	TSS1500
cg07219201	2.74e-06	-0.27	0.0644	2.69e-05	-0.419	0.0969	1.51e-05	-0.318	0.0715	8.75e-06	16	8965182
cg18916853	2.79e-06	0.259	0.0674	0.00012	0.345	0.102	0.000683	0.139	0.0764	0.0681	5	174044963
cg03433048	2.8e-06	-0.316	0.0698	5.82e-06	-0.417	0.106	8.86e-05	-0.26	0.0801	0.0012	17	4806453	CHRNE	TSS200
cg15723805	2.81e-06	-0.0973	0.111	0.38	-0.26	0.163	0.11	-0.296	0.12	0.0142	13	21001022	CRYL1	Body
cg22247240	2.87e-06	0.331	0.0688	1.47e-06	0.433	0.102	2.21e-05	0.245	0.0772	0.00149	14	74815187	C14orf115	1stExon;5'UTR
cg20602131	2.87e-06	-0.173	0.0437	7.5e-05	-0.216	0.0659	0.00104	-0.164	0.0492	0.000842	15	98236237
cg22159815	2.96e-06	-0.33	0.0766	1.62e-05	-0.4	0.115	0.000483	-0.315	0.0856	0.000234	1	207975264	MIR29C	Body
cg26549330	2.99e-06	0.19	0.0415	4.67e-06	0.294	0.0616	1.89e-06	0.166	0.0461	0.00032	22	46471442
cg19729645	3.01e-06	0.229	0.0932	0.0141	0.52	0.137	0.000153	0.325	0.101	0.00136	17	72007145
cg12058774	3.01e-06	0.257	0.0611	2.61e-05	0.402	0.092	1.25e-05	0.239	0.0687	0.000518	16	55702285	SLC6A2	Body
cg04023829	3.16e-06	0.236	0.069	0.000622	0.302	0.103	0.00342	0.117	0.077	0.13	X	152583836
cg09535924	3.18e-06	-0.365	0.0913	6.42e-05	-0.613	0.137	7.39e-06	-0.376	0.102	0.000245	2	66671659	MEIS1	Body
cg27123874	3.18e-06	-0.372	0.0833	7.92e-06	-0.523	0.124	2.6e-05	-0.317	0.0946	0.000804	2	210872868	RPE	5'UTR;Body
cg08027484	3.25e-06	0.311	0.0637	1.1e-06	0.451	0.097	3.38e-06	0.281	0.0724	0.000104	6	10556523	GCNT2	5'UTR;1stExon;Body
cg22936385	3.26e-06	-0.143	0.0892	0.11	0.08	0.129	0.534	0.0888	0.0951	0.35	13	99035556	FARP1	Body
cg10165702	3.27e-06	0.226	0.0527	1.71e-05	0.307	0.0795	0.000112	0.176	0.0598	0.0032	1	31218171	LAPTM5	Body
cg07521515	3.31e-06	-0.326	0.0748	1.28e-05	-0.486	0.113	1.65e-05	-0.34	0.0847	5.88e-05	1	110363867
cg14208434	3.45e-06	-0.225	0.0746	0.00257	-0.497	0.111	7.03e-06	-0.357	0.0825	1.54e-05	8	119364290	SAMD12	Body
cg16533830	3.46e-06	0.383	0.0765	5.67e-07	0.494	0.116	2.03e-05	0.308	0.0882	0.00049	3	9988662	PRRT3-AS1;PRRT3	TSS1500;Body
cg21513254	3.54e-06	-0.333	0.0856	0.000102	-0.541	0.13	3.08e-05	-0.351	0.0974	0.00031	6	30624502	DHX16	Body
cg08230957	3.55e-06	0.27	0.0594	5.59e-06	0.405	0.089	5.4e-06	0.256	0.0668	0.000131	19	39087186	MAP4K1	Body
cg16138910	3.57e-06	0.241	0.0664	0.00029	0.24	0.0998	0.0162	0.0201	0.0753	0.79	1	11562134	PTCHD2	Body
cg10469774	3.59e-06	0.218	0.0521	2.98e-05	0.301	0.0788	0.000131	0.21	0.0581	0.000299	11	44642932
cg06889146	3.64e-06	0.262	0.0606	1.53e-05	0.383	0.0886	1.57e-05	0.18	0.0666	0.00695	8	27372347	EPHX2	Body
cg08864146	3.66e-06	0.204	0.0576	0.000404	0.313	0.0846	0.000213	0.153	0.0635	0.0163	20	2176503
cg20068209	3.73e-06	-0.264	0.0651	4.96e-05	-0.334	0.0994	0.000778	-0.152	0.0739	0.0396	6	75988568	TMEM30A	Body
cg25321560	3.74e-06	-0.185	0.0922	0.0449	-0.0453	0.139	0.745	-0.091	0.102	0.372	4	129704656
cg07787977	3.75e-06	0.319	0.0954	0.000833	0.531	0.141	0.000167	0.487	0.105	3.62e-06	1	962651	AGRN	Body
cg00406098	3.76e-06	-0.296	0.0747	7.5e-05	-0.408	0.113	0.000311	-0.293	0.0849	0.000558	13	40716180
cg03290846	3.82e-06	0.361	0.0834	1.52e-05	0.501	0.122	3.79e-05	0.315	0.0917	0.000601	2	6327032
cg18748888	3.85e-06	0.265	0.0623	2.05e-05	0.47	0.0935	4.9e-07	0.282	0.071	7.25e-05	17	76102450	TNRC6C	3'UTR
cg03709892	3.91e-06	0.255	0.0589	1.54e-05	0.391	0.0865	6.24e-06	0.245	0.0648	0.000154	1	19739396	CAPZB	Body
cg03732014	3.93e-06	-0.232	0.0704	0.000979	-0.331	0.107	0.00197	-0.186	0.0793	0.0187	21	30676184	BACH1	5'UTR;TSS1500
cg16571137	3.96e-06	-0.396	0.112	0.000381	-0.608	0.167	0.000276	-0.34	0.126	0.00679	6	90998241	BACH2	5'UTR
cg18814344	3.97e-06	-0.335	0.0726	3.98e-06	-0.467	0.108	1.52e-05	-0.322	0.0805	6.19e-05	5	139040546	CXXC5	5'UTR
cg00064341	3.98e-06	-0.159	0.0629	0.0115	-0.167	0.094	0.0761	-0.136	0.0704	0.0537	4	88770223
cg12078820	4.01e-06	-0.0395	0.0178	0.0261	-0.0868	0.0265	0.00104	-0.0647	0.0197	0.00101	2	184125555
cg20455854	4.03e-06	-0.494	0.116	1.9e-05	-0.715	0.173	3.73e-05	-0.432	0.129	0.000834	5	139040849	CXXC5	5'UTR
cg21890646	4.04e-06	0.274	0.0713	0.000126	0.456	0.108	2.51e-05	0.284	0.081	0.000452	14	91816120	CCDC88C	Body
cg23577865	4.05e-06	0.211	0.0594	0.000374	0.383	0.0877	1.27e-05	0.181	0.0669	0.00669	11	74870640	SLCO2B1	Body;TSS1500
cg26211349	4.11e-06	-0.269	0.064	2.64e-05	-0.408	0.0968	2.5e-05	-0.23	0.0729	0.00164	17	77404555	HRNBP3	5'UTR
cg10430284	4.16e-06	-0.236	0.0587	5.85e-05	-0.237	0.0902	0.00861	-0.211	0.0673	0.00169	19	660589	RNF126	Body
cg24548262	4.2e-06	0.35	0.0881	7.28e-05	0.436	0.132	0.000956	0.264	0.0984	0.00735	2	95958662
cg27443779	4.22e-06	0.338	0.0815	3.45e-05	0.531	0.122	1.29e-05	0.364	0.0907	5.94e-05	11	14664793	PDE3B;PSMA1	TSS1500;5'UTR
cg25374512	4.24e-06	0.234	0.0532	1.07e-05	0.342	0.0801	1.92e-05	0.23	0.0603	0.000133	9	26656405
cg18161488	4.24e-06	0.229	0.0596	0.000118	0.354	0.0869	4.52e-05	0.236	0.0653	0.000308	11	14644947	PSMA1	5'UTR
cg21610125	4.25e-06	0.333	0.0777	1.81e-05	0.455	0.118	0.000122	0.293	0.0882	0.000898	20	50146088	NFATC2	5'UTR;Body
cg09476941	4.25e-06	0.168	0.0497	0.000734	0.306	0.0737	3.41e-05	0.233	0.055	2.34e-05	13	49144970
cg08166214	4.26e-06	0.104	0.0505	0.04	0.2	0.0758	0.00817	0.178	0.0562	0.00151	16	1027357
cg25285237	4.3e-06	0.256	0.064	6.4e-05	0.324	0.0951	0.000649	0.177	0.0714	0.0134	1	43296491	ERMAP	Body
cg26321999	4.37e-06	0.243	0.051	1.94e-06	0.33	0.075	1.1e-05	0.191	0.0566	0.000758	6	30854011	DDR1	5'UTR
cg22179430	4.37e-06	-0.356	0.119	0.00275	-0.393	0.177	0.0262	-0.24	0.13	0.0651	3	140675446	SLC25A36	Body
cg00781277	4.4e-06	0.221	0.0596	0.000209	0.385	0.089	1.53e-05	0.252	0.0669	0.000161	2	71830428	DYSF	Body
cg08173491	4.41e-06	0.218	0.068	0.00134	0.283	0.102	0.00572	0.0981	0.0771	0.203	10	134648920	CFAP46	ExonBnd;Body
cg14426785	4.41e-06	-0.356	0.0971	0.000249	-0.537	0.143	0.000178	-0.332	0.106	0.00173	9	101876671	TGFBR1	Body
cg18864882	4.45e-06	0.341	0.0907	0.000172	0.525	0.136	0.000108	0.249	0.102	0.0151	20	60371478	CDH4	Body
cg11439749	4.51e-06	0.234	0.0604	0.000109	0.365	0.0891	4.14e-05	0.182	0.0672	0.00686	20	49253618	FAM65C	TSS200;Body
cg17496421	4.51e-06	0.296	0.084	0.000433	0.477	0.124	0.000117	0.333	0.0921	0.000306	8	49595535
cg15290222	4.57e-06	0.11	0.0622	0.0782	0.171	0.0942	0.0687	0.214	0.0694	0.00204	5	14521792
cg07627445	4.59e-06	0.354	0.0801	1.02e-05	0.466	0.121	0.000121	0.288	0.0903	0.00144	4	1029632
cg00841725	4.6e-06	-0.292	0.0816	0.000351	-0.361	0.124	0.00354	-0.238	0.0915	0.00937	13	113655538	MCF2L	Body
cg06739520	4.62e-06	0.0251	0.0332	0.449	0.0543	0.0501	0.278	0.0536	0.0367	0.144	20	5891968	CHGB	TSS200
cg16204706	4.63e-06	0.446	0.112	6.83e-05	0.757	0.168	6.65e-06	0.452	0.126	0.000336	10	71224298	TSPAN15	Body
cg22867950	4.7e-06	0.313	0.0789	7.31e-05	0.525	0.116	6.08e-06	0.302	0.0887	0.000663	8	9274794
cg20746318	4.75e-06	-0.255	0.0784	0.00115	-0.307	0.119	0.0097	-0.161	0.089	0.0706	21	27095177
cg02932167	4.75e-06	0.367	0.1	0.000258	0.639	0.149	1.76e-05	0.358	0.112	0.0014	2	233352951	ECEL1	TSS1500
cg14956920	4.76e-06	0.239	0.0726	0.001	0.461	0.11	2.92e-05	0.366	0.0817	7.57e-06	7	55605953	VOPP1	TSS1500;Body
cg21679509	4.78e-06	0.052	0.0242	0.0318	0.144	0.0361	6.43e-05	0.117	0.0268	1.31e-05	7	28219613	JAZF1	Body
cg12253175	4.8e-06	0.685	0.158	1.48e-05	1.07	0.238	6.26e-06	0.671	0.178	0.00017	12	58132093	AGAP2	TSS200;Body
cg01643513	4.9e-06	-0.351	0.0866	5.16e-05	-0.502	0.132	0.000146	-0.291	0.0999	0.00353	12	57674078	R3HDM2	Body
cg25230907	5.01e-06	-0.413	0.0868	1.98e-06	-0.541	0.132	4.36e-05	-0.318	0.0987	0.00126	13	20624124	ZMYM2	Body
cg07952396	5.03e-06	0.162	0.0403	5.63e-05	0.253	0.0601	2.65e-05	0.185	0.0445	3.34e-05	17	38249022	THRA	Body
cg15922085	5.03e-06	0.196	0.0463	2.38e-05	0.252	0.0697	0.000303	0.144	0.0524	0.00619	1	47080815	MOB3C	5'UTR;TSS200
cg12305431	5.03e-06	0.421	0.103	4.11e-05	0.652	0.153	2.04e-05	0.438	0.115	0.000132	7	27157855	HOXA3	5'UTR
cg12904274	5.07e-06	0.129	0.0299	1.69e-05	0.18	0.0451	6.68e-05	0.13	0.0336	0.000102	1	27888067	AHDC1	5'UTR
cg06080398	5.1e-06	0.049	0.046	0.287	0.0275	0.0669	0.681	0.101	0.049	0.0384	11	58695542	GLYATL1	5'UTR
cg03672272	5.11e-06	0.153	0.0427	0.000353	0.271	0.0624	1.39e-05	0.187	0.0469	7e-05	22	46470191
cg11071386	5.13e-06	0.255	0.0653	9.77e-05	0.396	0.0982	5.56e-05	0.241	0.0737	0.0011	11	61679977	RAB3IL1	Body
cg00095248	5.14e-06	0.215	0.0582	0.000222	0.305	0.0864	0.000425	0.231	0.0636	0.00029	2	233963137	INPP5D	Body
cg26434964	5.21e-06	-0.478	0.116	3.62e-05	-0.529	0.176	0.00272	-0.305	0.131	0.0198	12	90647590
cg12211095	5.23e-06	0.363	0.084	1.58e-05	0.564	0.124	5.67e-06	0.256	0.0946	0.0068	12	94676708	PLXNC1	Body
cg10450271	5.25e-06	0.305	0.0712	1.87e-05	0.433	0.108	5.81e-05	0.267	0.0798	0.000815	20	52812276
cg20889818	5.26e-06	-0.22	0.0506	1.29e-05	-0.335	0.0754	8.79e-06	-0.185	0.0573	0.00125	15	96906732
cg06854275	5.29e-06	-0.211	0.0558	0.000152	-0.299	0.0847	0.000406	-0.216	0.0635	0.000678	19	16691796	MED26	Body
cg03004656	5.31e-06	-0.273	0.102	0.00716	-0.415	0.152	0.00651	-0.3	0.113	0.00773	10	25682836	GPR158	Body
cg13228467	5.33e-06	0.299	0.0616	1.27e-06	0.398	0.0933	1.93e-05	0.229	0.0701	0.00107	15	77324758	PSTPIP1	Body
cg02436616	5.34e-06	0.319	0.0769	3.27e-05	0.432	0.115	0.000178	0.324	0.0863	0.000174	16	87219779
cg08681293	5.34e-06	0.25	0.0613	4.45e-05	0.437	0.0912	1.61e-06	0.275	0.0682	5.43e-05	19	1221756	STK11	Body
cg09123026	5.37e-06	0.204	0.0501	4.72e-05	0.3	0.0761	8e-05	0.235	0.0563	3.01e-05	17	74480528	RHBDF2	5'UTR
cg09324359	5.38e-06	0.22	0.0777	0.00457	0.412	0.115	0.000341	0.25	0.0861	0.00372	17	79019466	BAIAP2	Body
cg20733077	5.39e-06	0.299	0.0886	0.000747	0.527	0.133	7.33e-05	0.329	0.0997	0.000979	13	50700845	DLEU2	TSS1500
cg18468290	5.42e-06	-0.302	0.0828	0.000261	-0.518	0.123	2.43e-05	-0.381	0.0905	2.52e-05	4	142255786
cg17196246	5.44e-06	-0.172	0.0501	0.000613	-0.326	0.076	1.74e-05	-0.189	0.057	0.000897	12	25062915	BCAT1	Body
cg11957382	5.51e-06	-0.274	0.0842	0.00114	-0.363	0.126	0.004	-0.352	0.0931	0.000158	2	31458372	EHD3	Body
cg07613284	5.52e-06	0.235	0.0772	0.00229	0.402	0.115	0.000493	0.21	0.0873	0.0164	3	126632638	CHCHD6	Body
cg21002957	5.55e-06	0.435	0.109	6.85e-05	0.611	0.164	0.000185	0.424	0.123	0.000558	19	15568894	RASAL3	Body
cg14557202	5.65e-06	0.5	0.114	1.16e-05	0.766	0.172	8.26e-06	0.527	0.13	4.93e-05	12	54764371	ZNF385A	Body
cg06519434	5.66e-06	0.237	0.0652	0.000284	0.391	0.0968	5.32e-05	0.187	0.0727	0.0101	3	38664257	SCN5A	Body
cg09986921	5.76e-06	0.408	0.125	0.00111	0.456	0.188	0.0153	0.205	0.141	0.147	X	54209397	FAM120C	1stExon
cg00979931	5.76e-06	0.436	0.0862	4.13e-07	0.572	0.131	1.25e-05	0.32	0.0979	0.00109	11	72533664	ATG16L2	Body
cg06040535	5.84e-06	0.346	0.0873	7.42e-05	0.521	0.132	7.42e-05	0.346	0.0985	0.000446	19	1070835	HMHA1	TSS1500;Body
cg02205445	5.85e-06	0.294	0.0662	9.1e-06	0.453	0.0981	3.96e-06	0.236	0.0748	0.00161	2	144648543
cg09824640	5.88e-06	0.257	0.0693	0.000211	0.297	0.104	0.00421	0.112	0.0777	0.151	2	66464446
cg14082061	5.88e-06	-0.315	0.0788	6.49e-05	-0.472	0.119	7.07e-05	-0.287	0.0896	0.00134	10	4125518
cg16744741	5.96e-06	-0.333	0.0769	1.52e-05	-0.458	0.115	6.41e-05	-0.289	0.085	0.00067	4	82126025	PRKG2	1stExon
cg05346831	5.99e-06	0.279	0.0653	1.96e-05	0.399	0.0968	3.77e-05	0.205	0.072	0.00444	12	13067271	MIR614	TSS1500
cg08254266	6.01e-06	-0.334	0.0894	0.000191	-0.597	0.132	5.86e-06	-0.314	0.0993	0.00155	8	36641818	KCNU1	TSS200
cg00083535	6.05e-06	-0.158	0.0577	0.00625	-0.16	0.0878	0.0689	-0.0819	0.0658	0.213	8	140871048	TRAPPC9	Body
cg07454365	6.06e-06	-0.234	0.0741	0.00158	-0.325	0.112	0.00373	-0.314	0.0826	0.000147	7	707796	PRKAR1B	Body
cg06674791	6.12e-06	0.179	0.046	9.59e-05	0.308	0.0687	7.52e-06	0.193	0.0516	0.000191	1	164545861	PBX1	Body
cg22450923	6.22e-06	0.113	0.0294	0.00012	0.191	0.0435	1.17e-05	0.11	0.0327	0.0008	3	52090647	DUSP7	TSS200
cg24519157	6.22e-06	0.297	0.0778	0.000134	0.419	0.116	0.000308	0.176	0.0872	0.0431	20	54987662	CASS4	Body
cg22909901	6.32e-06	0.319	0.0719	9.24e-06	0.46	0.109	2.33e-05	0.29	0.0815	0.000368	3	182981707	MCF2L2;B3GNT5	Body;5'UTR
cg19999161	6.33e-06	0.488	0.132	0.00022	0.8	0.197	4.9e-05	0.481	0.149	0.00125	7	27155358	HOXA3	5'UTR
cg14267138	6.35e-06	0.244	0.0669	0.000259	0.379	0.0981	0.00011	0.144	0.0742	0.053	3	12797333	TMEM40	Body;5'UTR
cg27113548	6.35e-06	-0.253	0.0585	1.53e-05	-0.364	0.0882	3.71e-05	-0.263	0.0657	6.32e-05	14	106354912
cg10543850	6.37e-06	0.215	0.0625	0.0006	0.332	0.0944	0.000439	0.18	0.0712	0.0113	11	17718678	LOC102723330	TSS200
cg05149333	6.37e-06	0.244	0.0716	0.000672	0.418	0.105	6.78e-05	0.202	0.0793	0.0108	3	12503996
cg00437258	6.39e-06	0.233	0.0722	0.00127	0.428	0.107	6.6e-05	0.314	0.08	8.82e-05	7	6449066	DAGLB	3'UTR
cg11622504	6.42e-06	-0.201	0.0818	0.0141	-0.447	0.119	0.00018	-0.203	0.0908	0.0253	12	6054624	ANO2	TSS200;Body
cg04503540	6.46e-06	-0.224	0.0699	0.00135	-0.412	0.104	7.37e-05	-0.201	0.0788	0.0107	12	31905566
cg13775729	6.46e-06	0.21	0.0822	0.0105	0.401	0.124	0.00118	0.155	0.0928	0.0954	10	88063565	GRID1	Body
cg03552706	6.53e-06	0.0538	0.0478	0.261	-0.00305	0.0708	0.966	-0.101	0.0527	0.0564	7	156782838
cg10465939	6.53e-06	-0.284	0.0804	0.00041	-0.467	0.12	0.000103	-0.371	0.0896	3.48e-05	6	112045729	FYN	5'UTR
cg26074430	6.54e-06	-0.238	0.076	0.00178	-0.357	0.113	0.00162	-0.27	0.084	0.0013	6	33164457	RXRB	Body
cg21222180	6.56e-06	0.251	0.0658	0.000134	0.437	0.0982	8.6e-06	0.229	0.0744	0.00204	1	228903657
cg24886219	6.62e-06	0.233	0.0518	6.84e-06	0.289	0.078	0.000209	0.141	0.0582	0.0153	1	167063901	DUSP27	TSS200
cg20481941	6.7e-06	-0.284	0.0703	5.46e-05	-0.421	0.107	8.47e-05	-0.337	0.0799	2.48e-05	16	80604148	LINC01227	Body;TSS1500
cg00501467	6.78e-06	0.221	0.05	9.91e-06	0.292	0.0748	9.57e-05	0.231	0.0558	3.51e-05	6	13015202	PHACTR1	Body
cg07518851	6.8e-06	0.21	0.0732	0.00409	0.418	0.108	9.97e-05	0.286	0.0801	0.000354	10	135038446	KNDC1	3'UTR
cg25975961	6.9e-06	-0.262	0.0606	1.49e-05	-0.355	0.0917	0.000107	-0.217	0.0691	0.00171	7	150600818
cg20276927	6.92e-06	-0.374	0.101	0.000214	-0.568	0.15	0.000148	-0.488	0.111	1.04e-05	7	47497808	TNS3	5'UTR
cg20997359	6.94e-06	-0.441	0.112	7.81e-05	-0.69	0.167	3.49e-05	-0.446	0.125	0.000381	5	71435178	MAP1B	Body
cg16406967	6.95e-06	0.606	0.14	1.59e-05	0.932	0.214	1.32e-05	0.542	0.16	0.000722	7	27155036	HOXA3	5'UTR;TSS1500
cg08080914	7.02e-06	-0.184	0.0973	0.0588	-0.211	0.142	0.136	-0.213	0.104	0.0398	8	42401493	SMIM19	5'UTR
cg10364202	7.05e-06	0.239	0.101	0.0179	0.59	0.151	8.89e-05	0.443	0.111	6.82e-05	5	80263643	RASGRF2	Body
cg16023637	7.1e-06	0.228	0.0587	0.0001	0.351	0.0872	5.57e-05	0.192	0.0662	0.00369	2	85067744	TRABD2A	Body
cg05944661	7.24e-06	0.243	0.0641	0.000149	0.4	0.0969	3.66e-05	0.212	0.0718	0.00314	1	6457799
cg22904711	7.26e-06	0.495	0.109	6.05e-06	0.704	0.161	1.28e-05	0.445	0.12	0.000207	19	44278628	KCNN4	Body
cg08355476	7.31e-06	0.297	0.0686	1.52e-05	0.429	0.104	3.69e-05	0.209	0.0786	0.00789	2	12295617	LOC100506457	Body
cg11839415	7.43e-06	0.883	0.194	5.06e-06	1.28	0.291	1.06e-05	0.85	0.218	9.87e-05	1	43814764	MPL	Body
cg15931460	7.51e-06	0.143	0.0803	0.0755	0.155	0.118	0.189	0.318	0.0861	0.000224	12	6206659	VWF	Body
cg15564483	7.53e-06	-0.264	0.0719	0.000243	-0.41	0.107	0.00012	-0.212	0.0799	0.00794	1	54148224	GLIS1	5'UTR
cg01964852	7.58e-06	0.383	0.101	0.000144	0.449	0.151	0.00294	0.342	0.113	0.00241	7	27146262	HOXA3	3'UTR
cg08417142	7.59e-06	0.283	0.0753	0.000167	0.512	0.113	6.07e-06	0.279	0.0856	0.0011	16	89439771	ANKRD11	5'UTR
cg10501093	7.6e-06	0.704	0.172	4.21e-05	1	0.261	0.000125	0.589	0.196	0.00267	14	103593520	TNFAIP2	Body
cg20357538	7.61e-06	-0.19	0.0514	0.000223	-0.246	0.0789	0.00178	-0.174	0.059	0.00325	15	101777761	CHSY1	Body
cg13050408	7.63e-06	0.227	0.0712	0.00145	0.444	0.105	2.31e-05	0.317	0.0788	5.63e-05	1	25353861
cg08056831	7.63e-06	0.384	0.0952	5.55e-05	0.63	0.143	9.82e-06	0.33	0.106	0.00185	5	136066087
cg19835802	7.64e-06	0.288	0.0755	0.000136	0.446	0.114	9.54e-05	0.173	0.0863	0.0453	3	42534097	VIPR1	5'UTR
cg19913422	7.66e-06	0.253	0.0676	0.000182	0.451	0.101	8.29e-06	0.259	0.0762	0.000691	17	72232430	TTYH2	Body
cg23439009	7.72e-06	-0.264	0.067	8.16e-05	-0.419	0.1	2.92e-05	-0.33	0.0747	9.74e-06	7	73530827	LIMK1	Body
cg11113066	7.76e-06	0.404	0.0982	3.81e-05	0.542	0.15	0.000288	0.321	0.112	0.00422	10	101281981
cg08481112	7.78e-06	0.16	0.0405	7.73e-05	0.22	0.0611	0.000329	0.154	0.0457	0.000745	19	2544100	GNG7	5'UTR
cg19262963	7.78e-06	0.234	0.0682	0.000603	0.383	0.101	0.000155	0.194	0.0767	0.0115	12	58012031
cg14049640	7.8e-06	0.0991	0.072	0.169	0.0569	0.106	0.59	-0.152	0.0786	0.0527	14	104569983	ASPG	Body
cg01757168	7.82e-06	0.295	0.0787	0.000182	0.367	0.119	0.00205	0.266	0.0885	0.0027	3	128215565
cg21573101	7.86e-06	0.259	0.0871	0.00293	0.484	0.127	0.000143	0.339	0.0951	0.000367	1	30579288
cg22935248	7.87e-06	0.243	0.0534	5.4e-06	0.318	0.08	7.09e-05	0.13	0.0595	0.029	11	11591310	GALNT18	Body
cg06507062	7.95e-06	0.191	0.062	0.00204	0.357	0.0916	9.59e-05	0.255	0.0676	0.000164	5	81048533	SSBP2	TSS1500
cg18208380	7.98e-06	0.361	0.0953	0.000154	0.572	0.144	6.96e-05	0.351	0.108	0.00114	20	61298951	SLCO4A1-AS1;SLCO4A1	TSS1500;Body
cg26135172	8e-06	-0.209	0.099	0.0349	-0.282	0.148	0.0568	-0.203	0.111	0.0685	3	45595231
cg13391259	8.02e-06	0.26	0.0571	5.52e-06	0.363	0.0861	2.52e-05	0.245	0.0644	0.000144	10	73600040	PSAP	Body
cg00220302	8.03e-06	-0.306	0.0907	0.000743	-0.371	0.134	0.00574	-0.217	0.101	0.0314	13	28009775	MTIF3;GTF3A	3'UTR
cg18535415	8.06e-06	0.215	0.0508	2.25e-05	0.339	0.0746	5.59e-06	0.192	0.0562	0.000641	1	200983238	KIF21B	Body
cg23076878	8.1e-06	-0.302	0.0812	0.000196	-0.532	0.122	1.28e-05	-0.36	0.0911	7.8e-05	12	2737273	CACNA1C	Body
cg01142302	8.11e-06	0.305	0.0674	6.1e-06	0.454	0.101	7.04e-06	0.272	0.0759	0.000333	3	9988590	PRRT3	Body
cg02354658	8.13e-06	-0.283	0.101	0.00529	-0.475	0.152	0.0018	-0.441	0.112	8.11e-05	5	95151391	GLRX	3'UTR
cg07706776	8.14e-06	0.181	0.0772	0.0188	0.373	0.115	0.00122	0.212	0.085	0.0128	10	5568004	CALML3	3'UTR;1stExon
cg06750897	8.19e-06	0.372	0.107	0.000503	0.645	0.156	3.79e-05	0.444	0.117	0.000148	1	164545553	PBX1	Body
cg10841463	8.19e-06	0.583	0.144	4.95e-05	0.86	0.218	7.99e-05	0.391	0.169	0.0203	14	55585670
cg11236550	8.21e-06	-0.308	0.0741	3.29e-05	-0.415	0.113	0.000234	-0.246	0.0841	0.00344	1	167090757	DUSP27	Body
cg17068844	8.23e-06	0.195	0.0566	0.000592	0.199	0.0853	0.0198	0.126	0.0621	0.0417	11	117462890	DSCAML1	Body
cg15127309	8.23e-06	0.0736	0.116	0.524	0.378	0.177	0.0329	0.478	0.132	0.000306	2	8447521	LINC00299	Body
cg09228646	8.25e-06	0.359	0.0809	8.83e-06	0.545	0.12	5.78e-06	0.34	0.0912	0.000192	8	124581215
cg16651552	8.31e-06	-0.353	0.0858	3.87e-05	-0.515	0.126	4.15e-05	-0.334	0.094	0.000387	5	483546	SLC9A3	Body
cg13106389	8.35e-06	0.291	0.067	1.42e-05	0.465	0.1	3.53e-06	0.27	0.0755	0.000353	1	25257626	RUNX3	TSS1500;Body
cg16449837	8.43e-06	-0.335	0.0971	0.000557	-0.45	0.147	0.00215	-0.434	0.108	5.89e-05	12	15432327
cg19669931	8.45e-06	0.27	0.0849	0.00148	0.49	0.128	0.000121	0.202	0.0966	0.0362	9	35564160	FAM166B	TSS1500
cg02302574	8.47e-06	-0.361	0.0982	0.000231	-0.429	0.143	0.00279	-0.227	0.108	0.0356	13	29280140	SLC46A3	Body
cg19913582	8.56e-06	0.367	0.109	0.000759	0.61	0.162	0.000171	0.324	0.12	0.00715	5	167567540	ODZ2	Body
cg13845858	8.57e-06	0.349	0.111	0.00163	0.588	0.168	0.000475	0.501	0.124	5.37e-05	9	139916992	ABCA2	Body
cg24648061	8.6e-06	-0.239	0.0778	0.00216	-0.285	0.116	0.0143	-0.163	0.086	0.0585	7	107114615	COG5;GPR22	Body
cg16477492	8.65e-06	0.242	0.0648	0.000187	0.341	0.0969	0.000429	0.173	0.0719	0.0162	11	63530432	C11orf95	3'UTR
cg15915141	8.66e-06	0.248	0.0635	9.19e-05	0.333	0.094	0.000403	0.124	0.0708	0.0804	13	111199333	RAB20	Body
cg22746789	8.69e-06	-0.225	0.0567	7.47e-05	-0.288	0.085	0.000705	-0.144	0.0638	0.024	19	2579221	GNG7	5'UTR
cg18680977	8.73e-06	0.588	0.137	1.76e-05	0.903	0.208	1.38e-05	0.554	0.156	0.000375	7	27155039	HOXA3	5'UTR;TSS1500
cg02283487	8.74e-06	0.307	0.0674	5.17e-06	0.443	0.103	1.65e-05	0.236	0.0773	0.00225	14	20904020	KLHL33	TSS1500
cg04011897	8.78e-06	-0.358	0.0949	0.000163	-0.517	0.142	0.000282	-0.215	0.106	0.0432	2	240014762	HDAC4	Body
cg04549583	8.95e-06	-0.257	0.0716	0.000327	-0.386	0.107	0.000323	-0.244	0.0794	0.00211	2	12146219
cg12727060	8.96e-06	0.302	0.0696	1.41e-05	0.426	0.104	4.61e-05	0.235	0.079	0.00296	6	37568438
cg25633027	8.97e-06	0.0729	0.0638	0.253	0.0419	0.0953	0.66	0.0305	0.0707	0.666	7	116759684	ST7;ST7-AS2	Body
cg27641720	8.99e-06	-0.0582	0.0293	0.0467	-0.0148	0.044	0.737	-0.0296	0.0328	0.367	19	571120	BSG	TSS1500;TSS200
cg16553051	8.99e-06	-0.307	0.083	0.000217	-0.304	0.125	0.0152	-0.242	0.0923	0.00881	20	35806496	RPN2;C20orf132	TSS1500;Body
cg04140525	9e-06	0.216	0.074	0.00355	0.228	0.112	0.0421	0.213	0.082	0.00945	1	153467760
cg12163800	9.04e-06	0.288	0.0694	3.4e-05	0.417	0.103	5.58e-05	0.259	0.077	0.000778	17	74475355	RHBDF2	Body
cg13946949	9.23e-06	0.182	0.0638	0.00429	0.36	0.0939	0.000128	0.202	0.0704	0.0041	12	94676369	PLXNC1	Body
cg23120601	9.32e-06	0.476	0.121	8.03e-05	0.794	0.181	1.19e-05	0.553	0.136	5.04e-05	15	40583227	PLCB2	Body
cg03030858	9.37e-06	-0.453	0.111	4.1e-05	-0.597	0.168	0.000389	-0.228	0.125	0.0693	12	77625418
cg03375407	9.42e-06	-0.275	0.0663	3.27e-05	-0.369	0.1	0.000237	-0.223	0.0756	0.00318	6	134493887	SGK1	Body
cg06939404	9.45e-06	0.266	0.077	0.000554	0.451	0.115	9.34e-05	0.165	0.0874	0.0588	9	140191062
cg10002178	9.47e-06	0.159	0.0487	0.00113	0.199	0.0725	0.00605	0.0354	0.0544	0.515	14	94254726	PRIMA1	5'UTR
cg21902394	9.53e-06	0.345	0.109	0.00161	0.517	0.162	0.00147	0.395	0.122	0.00116	17	19883326
cg00852924	9.54e-06	-0.243	0.0689	0.000429	-0.383	0.1	0.000132	-0.26	0.0749	0.000518	1	179061154	TOR3A	Body
cg04742194	9.58e-06	-0.292	0.087	0.000804	-0.514	0.129	6.42e-05	-0.427	0.095	6.9e-06	22	32242661	DEPDC5	Body
cg14377171	9.58e-06	0.175	0.083	0.0346	0.413	0.123	0.000777	0.383	0.0914	2.81e-05	9	138022131
cg12410370	9.61e-06	0.155	0.0377	3.92e-05	0.189	0.0571	0.000917	0.168	0.0422	6.61e-05	1	43296526	ERMAP	Body
cg13765978	9.62e-06	0.217	0.0512	2.18e-05	0.305	0.0765	6.46e-05	0.179	0.0575	0.00181	14	100536192	EVL	Body
cg19378312	9.63e-06	-0.3	0.0808	0.000209	-0.394	0.121	0.00119	-0.275	0.0912	0.00259	19	10372565
cg24856717	9.73e-06	0.121	0.0563	0.0313	0.0562	0.0845	0.506	-0.0191	0.0615	0.756	6	39086154
cg27613976	9.73e-06	0.251	0.0825	0.0023	0.466	0.122	0.000143	0.253	0.0925	0.00634	5	1020718	NKD2	Body
cg11770888	9.74e-06	-0.282	0.0776	0.000282	-0.502	0.117	1.78e-05	-0.284	0.0878	0.00123	6	105088848
cg27188050	9.81e-06	-0.291	0.0926	0.00165	-0.447	0.138	0.0012	-0.36	0.101	0.000364	16	8810751	ABAT	5'UTR
cg15963463	9.82e-06	0.403	0.0975	3.64e-05	0.575	0.144	6.21e-05	0.35	0.107	0.00109	1	25253237	RUNX3	Body
cg09774007	9.83e-06	0.252	0.0965	0.00912	0.335	0.144	0.0202	0.156	0.108	0.15	12	106979229	RFX4	Body
cg11846580	1e-05	-0.31	0.0774	6.21e-05	-0.493	0.113	1.29e-05	-0.26	0.0858	0.00249	16	88590409	ZFPM1	Body
cg00221718	1.03e-05	-0.281	0.0742	0.000151	-0.326	0.112	0.00352	-0.255	0.0824	0.00197	3	128914668
cg18140642	1.03e-05	0.243	0.0687	0.000392	0.364	0.103	0.000403	0.204	0.0777	0.00866	1	236094805
cg27648238	1.04e-05	0.234	0.0555	2.57e-05	0.344	0.0822	2.84e-05	0.21	0.0619	0.000678	8	120685601
cg18323589	1.06e-05	0.487	0.115	2.16e-05	0.71	0.171	3.27e-05	0.385	0.128	0.00259	2	175893092
cg26193000	1.06e-05	0.325	0.0871	0.000188	0.562	0.129	1.33e-05	0.265	0.0967	0.00618	6	133286171
cg06594207	1.07e-05	0.347	0.0794	1.19e-05	0.531	0.12	9.29e-06	0.292	0.0899	0.00115	1	48514802
cg04958191	1.07e-05	-0.362	0.102	0.000397	-0.453	0.153	0.00298	-0.332	0.114	0.0036	8	62627892	ASPH	TSS1500
cg15553129	1.07e-05	-0.304	0.0893	0.000667	-0.531	0.132	6.02e-05	-0.368	0.0982	0.000183	17	71093234
cg13027206	1.08e-05	-0.325	0.0759	1.86e-05	-0.438	0.116	0.000158	-0.284	0.0868	0.00106	14	91866325	CCDC88C	Body
cg21042919	1.08e-05	0.25	0.0557	7.09e-06	0.328	0.0849	0.000111	0.21	0.0637	0.00097	17	36621139	ARHGAP23	Body
cg12194745	1.09e-05	0.226	0.0803	0.00489	0.46	0.118	0.000102	0.25	0.0894	0.00512	17	79423649	BAHCC1	Body
cg09100343	1.1e-05	0.142	0.0658	0.0313	0.171	0.0986	0.0831	0.102	0.0733	0.166	16	57147202	CPNE2	Body
cg03135154	1.1e-05	-0.227	0.0558	4.54e-05	-0.289	0.0852	0.000691	-0.169	0.0636	0.00797	5	127261742
cg20766895	1.1e-05	-0.197	0.0459	1.73e-05	-0.258	0.0681	0.000153	-0.15	0.051	0.00322	16	21665159	IGSF6;METTL9	TSS1500;Body
cg18717554	1.1e-05	0.327	0.0765	1.96e-05	0.466	0.113	4.04e-05	0.247	0.0859	0.00405	15	74495119	STRA6	5'UTR;1stExon;Body
cg21945120	1.11e-05	-0.394	0.0861	4.71e-06	-0.52	0.131	7.35e-05	-0.215	0.0983	0.029	10	59917324
cg05840000	1.11e-05	-0.254	0.0576	1.05e-05	-0.325	0.0867	0.00018	-0.212	0.0646	0.00104	19	55700046	PTPRH	Body
cg11705722	1.12e-05	0.268	0.0737	0.000276	0.393	0.109	0.00029	0.127	0.0829	0.124	15	45448006	DUOX1	Body
cg01571001	1.12e-05	0.661	0.164	5.62e-05	0.852	0.247	0.000559	0.542	0.184	0.00329	3	128215433
cg17113856	1.13e-05	0.221	0.0523	2.27e-05	0.316	0.0791	6.49e-05	0.204	0.0587	0.000514	6	32120895	PPT2;PRRT1	TSS1500
cg13994699	1.13e-05	0.19	0.0563	0.000715	0.342	0.0841	4.71e-05	0.274	0.0627	1.21e-05	15	100261110
cg20632567	1.13e-05	0.307	0.0746	3.82e-05	0.442	0.113	8.57e-05	0.271	0.0844	0.00135	1	23907905
cg11654900	1.13e-05	-0.129	0.0771	0.0946	-0.0356	0.115	0.756	-0.0466	0.0848	0.582	1	51444685
cg08682153	1.13e-05	-0.34	0.113	0.00264	-0.571	0.17	0.000814	-0.366	0.124	0.00316	5	139223811	PSD2	3'UTR
cg13182658	1.15e-05	0.302	0.0661	4.93e-06	0.43	0.0986	1.28e-05	0.246	0.0749	0.00101	11	120503607	GRIK4	5'UTR
cg06649232	1.17e-05	0.26	0.067	0.000103	0.355	0.1	0.000381	0.154	0.0756	0.0416	7	106509420	PIK3CG	Body
cg08306275	1.17e-05	-0.198	0.0985	0.0448	-0.123	0.15	0.413	0.0139	0.11	0.9	11	121502395	SORL1	3'UTR
cg09290245	1.17e-05	-0.291	0.0719	5.27e-05	-0.404	0.108	0.000188	-0.185	0.0818	0.0237	6	157334922	ARID1B	Body
cg26954219	1.18e-05	0.275	0.0965	0.00441	0.491	0.144	0.000645	0.122	0.108	0.262	9	101671239
cg10918676	1.18e-05	0.122	0.0418	0.00363	0.195	0.0629	0.00188	0.103	0.047	0.0285	8	144906810	PUF60	5'UTR;Body
cg02189760	1.18e-05	0.278	0.0663	2.75e-05	0.413	0.099	3.03e-05	0.26	0.0747	0.000499	19	49842655	CD37	Body
cg00304185	1.19e-05	0.232	0.0754	0.00206	0.388	0.112	0.000556	0.247	0.0833	0.00304	16	1033074	SOX8	Body
cg00309111	1.19e-05	0.303	0.0744	4.68e-05	0.477	0.111	1.68e-05	0.27	0.0843	0.00136	7	127906222
cg17492940	1.2e-05	-0.117	0.0838	0.162	-0.095	0.126	0.45	-0.308	0.0918	0.000812	1	202407102	PPP1R12B	Body;3'UTR
cg11711113	1.21e-05	0.25	0.0644	0.0001	0.28	0.099	0.00462	0.116	0.0741	0.117	2	237876983
cg26724551	1.21e-05	0.132	0.0525	0.0122	0.268	0.0774	0.000535	0.115	0.0589	0.0506	19	5261132	PTPRS	Body
cg16990516	1.21e-05	0.286	0.0643	8.44e-06	0.37	0.0955	0.000108	0.212	0.072	0.00318	7	150146890	GIMAP8	TSS1500
cg19938888	1.22e-05	-0.306	0.0997	0.00215	-0.392	0.15	0.00882	-0.357	0.111	0.00132	13	51482592	RNASEH2B;RNASEH2B-AS1	TSS1500;Body
cg26465534	1.23e-05	0.249	0.0859	0.00374	0.284	0.132	0.031	0.161	0.0988	0.103	17	72112201
cg06788321	1.23e-05	-0.216	0.0541	6.8e-05	-0.303	0.0819	0.000217	-0.209	0.061	0.000605	16	75302825	BCAR1	TSS1500
cg06591801	1.23e-05	-0.229	0.0791	0.00373	-0.34	0.12	0.00452	-0.332	0.0893	0.000205	3	113467822	ATP6V1A	5'UTR
cg11556846	1.23e-05	0.259	0.0766	0.000718	0.255	0.114	0.025	0.203	0.085	0.0168	2	200468728
cg13349035	1.24e-05	0.433	0.113	0.000119	0.691	0.168	4.04e-05	0.492	0.125	8.36e-05	6	33048310	HLA-DPB1	Body
cg15411873	1.25e-05	-0.396	0.103	0.00012	-0.635	0.153	3.28e-05	-0.397	0.114	0.000483	2	208989740	CRYGD;LOC100507443	TSS1500;Body
cg25471802	1.25e-05	-0.193	0.0737	0.00875	-0.352	0.109	0.00122	-0.331	0.0796	3.23e-05	6	168193840	C6orf123	Body
cg14403741	1.25e-05	-0.373	0.102	0.000257	-0.561	0.153	0.000239	-0.312	0.113	0.00577	12	126465336
cg15310518	1.26e-05	-0.301	0.0678	8.99e-06	-0.441	0.104	2.05e-05	-0.275	0.0775	0.000395	14	106330520
cg25792473	1.27e-05	0.337	0.0853	7.83e-05	0.424	0.129	0.000986	0.211	0.0957	0.0279	4	1029484
cg23201812	1.27e-05	-0.371	0.0966	0.000122	-0.519	0.145	0.000345	-0.332	0.109	0.00237	11	34771918
cg12027180	1.27e-05	0.426	0.126	0.000691	0.746	0.185	5.69e-05	0.557	0.137	4.56e-05	8	25108570	DOCK5	Body
cg13870058	1.28e-05	0.342	0.0856	6.67e-05	0.547	0.13	2.48e-05	0.36	0.0969	0.000204	7	150452929
cg26216343	1.29e-05	0.169	0.0753	0.0249	0.221	0.113	0.0503	0.256	0.0834	0.00212	10	134018934	DPYSL4	3'UTR
cg09317554	1.29e-05	0.343	0.0843	4.82e-05	0.484	0.126	0.000127	0.344	0.0936	0.000239	4	151505084	LRBA;MAB21L2	Body;1stExon
cg16464569	1.3e-05	0.296	0.0602	8.99e-07	0.395	0.0901	1.17e-05	0.262	0.0675	0.000102	1	38472003	FHL3	TSS1500
cg11734988	1.3e-05	-0.181	0.0432	2.77e-05	-0.225	0.0636	0.000402	-0.123	0.0473	0.00924	1	3563415	WDR8	Body
cg11268590	1.31e-05	0.228	0.0688	0.000909	0.359	0.102	0.000453	0.202	0.077	0.0088	4	157994764
cg12041169	1.31e-05	0.0679	0.0925	0.463	0.299	0.136	0.0272	0.0755	0.101	0.457	4	129919593	SCLT1	Body
cg24480379	1.31e-05	0.416	0.11	0.000163	0.578	0.164	0.000435	0.271	0.122	0.0262	1	151345123	SELENBP1	5'UTR;1stExon
cg03169557	1.32e-05	0.185	0.0448	3.53e-05	0.287	0.0677	2.19e-05	0.165	0.0509	0.00123	16	89598950	SPG7	Body
cg26902391	1.32e-05	0.263	0.078	0.000734	0.377	0.117	0.00134	0.334	0.087	0.000126	16	57449987
cg26108017	1.32e-05	0.134	0.063	0.0332	0.139	0.0929	0.136	0.0917	0.0688	0.183	2	97548061	FAM178B	Body
cg24543321	1.32e-05	0.361	0.0848	2.03e-05	0.527	0.127	3.24e-05	0.407	0.0943	1.62e-05	15	70542763
cg22688564	1.33e-05	0.134	0.04	0.000792	0.198	0.06	0.000952	0.117	0.0452	0.00956	19	6271968	MLLT1	Body
cg09470754	1.34e-05	-0.323	0.0774	2.95e-05	-0.508	0.116	1.27e-05	-0.343	0.0874	8.61e-05	19	55838021	TMEM150B	TSS1500
cg23691006	1.34e-05	-0.27	0.0808	0.000828	-0.355	0.122	0.00355	-0.188	0.0909	0.0389	17	1510666	SLC43A2	Body
cg05392293	1.35e-05	0.252	0.0664	0.000146	0.386	0.0987	9.24e-05	0.232	0.0742	0.00176	10	13911331	FRMD4A	Body
cg16197161	1.36e-05	0.198	0.0732	0.00695	0.306	0.111	0.00571	0.158	0.0832	0.0573	1	111307245
cg12521517	1.36e-05	0.242	0.0632	0.000124	0.282	0.0955	0.00313	0.135	0.0716	0.0593	2	121628961	GLI2	Body
cg05923197	1.36e-05	0.379	0.0933	4.8e-05	0.596	0.139	1.79e-05	0.365	0.105	0.000491	14	54418804	BMP4	Body
cg07105478	1.37e-05	0.273	0.0877	0.00189	0.476	0.131	0.000282	0.371	0.098	0.000152	17	77767485
cg06544882	1.37e-05	0.183	0.053	0.000549	0.31	0.0787	8.14e-05	0.154	0.0587	0.00877	2	156692885
cg23859635	1.37e-05	0.24	0.0625	0.000122	0.351	0.0929	0.000157	0.318	0.0685	3.39e-06	2	42795262	MTA3	TSS1500
cg13572782	1.39e-05	0.303	0.078	0.000105	0.418	0.118	0.000389	0.346	0.0879	8.45e-05	18	74799495	MBP	Body
cg05212664	1.39e-05	0.181	0.0562	0.00128	0.289	0.0831	0.000497	0.205	0.0614	0.000845	14	24639769	REC8	TSS1500
cg07197059	1.4e-05	0.293	0.061	1.64e-06	0.342	0.0916	0.000187	0.204	0.0679	0.00265	14	23836012	EFS	TSS1500
cg16260889	1.42e-05	0.46	0.134	0.000583	0.794	0.2	6.97e-05	0.474	0.15	0.00154	19	1071020	HMHA1	TSS200;Body
cg09159514	1.42e-05	-0.252	0.0886	0.0044	-0.304	0.136	0.0248	-0.145	0.101	0.151	19	3396623	NFIC	Body
cg07082267	1.43e-05	-0.219	0.0515	2.14e-05	-0.292	0.078	0.000177	-0.172	0.0574	0.00274	16	85429035
cg22123554	1.43e-05	0.351	0.0838	2.71e-05	0.513	0.126	4.92e-05	0.208	0.0949	0.0284	19	35485471
cg01577029	1.43e-05	0.351	0.138	0.0108	0.61	0.206	0.00302	0.561	0.153	0.000234	12	133000830
cg03523404	1.45e-05	-0.269	0.0814	0.000942	-0.444	0.122	0.000285	-0.26	0.091	0.00423	2	150468219	LOC101929231	Body
cg09086442	1.45e-05	-0.327	0.0777	2.57e-05	-0.506	0.117	1.58e-05	-0.295	0.0869	0.000688	6	168079212
cg01373217	1.46e-05	-0.295	0.0902	0.00107	-0.354	0.137	0.00955	-0.271	0.101	0.0075	13	39975312	LHFP	Body
cg03427576	1.46e-05	0.104	0.0272	0.000138	0.172	0.0417	3.92e-05	0.108	0.0311	0.00051	20	32320193	ZNF341	Body
cg04148060	1.46e-05	-0.0544	0.0454	0.231	-0.164	0.0672	0.0145	-0.194	0.0491	7.6e-05	10	72162703	EIF4EBP2	TSS1500
cg14084689	1.47e-05	0.266	0.068	9.41e-05	0.424	0.102	3.41e-05	0.241	0.0769	0.00174	4	7657708	SORCS2	Body
cg19224357	1.47e-05	0.149	0.103	0.148	0.278	0.152	0.0668	0.453	0.111	4.74e-05	14	22471274
cg09628601	1.47e-05	0.17	0.0547	0.00185	0.163	0.0808	0.0434	0.0904	0.0598	0.131	19	47523630	NPAS1	TSS1500
cg00382632	1.47e-05	-0.202	0.0667	0.00242	-0.382	0.1	0.000138	-0.23	0.075	0.00215	16	24834919	TNRC6A	Body
cg06949345	1.48e-05	0.178	0.0605	0.00328	0.199	0.0896	0.0265	0.00783	0.0672	0.907	14	104617598	KIF26A	Body
cg20798740	1.48e-05	-0.184	0.0467	8e-05	-0.23	0.0693	0.000919	-0.153	0.0518	0.00316	8	37560840
cg19973338	1.48e-05	0.222	0.0569	9.51e-05	0.294	0.0855	0.000583	0.188	0.0639	0.00325	17	76141249	C17orf99	TSS1500
cg02709937	1.49e-05	0.263	0.0752	0.000458	0.38	0.111	0.000636	0.143	0.084	0.0888	12	57558116	LRP1	Body
cg01278508	1.49e-05	0.254	0.0677	0.000176	0.379	0.102	0.00021	0.238	0.0763	0.00179	22	32358764
cg14338590	1.49e-05	0.232	0.068	0.000658	0.312	0.102	0.00218	0.189	0.0759	0.0127	11	16848924	PLEKHA7	Body
cg09521436	1.49e-05	0.372	0.0826	6.74e-06	0.484	0.125	0.000102	0.206	0.0932	0.0269	10	73521755	C10orf54;CDH23	Body
cg09577722	1.5e-05	-0.142	0.0766	0.063	-0.139	0.113	0.217	-0.204	0.0824	0.0133	7	28012263	JAZF1	Body
cg13763047	1.52e-05	-0.267	0.0606	1.04e-05	-0.338	0.0909	0.000203	-0.225	0.0677	0.000901	8	59507393	NSMAF	Body
cg26326527	1.53e-05	0.363	0.0913	7.03e-05	0.606	0.136	8.65e-06	0.366	0.102	0.000347	1	164545866	PBX1	Body
cg14137001	1.53e-05	0.21	0.0587	0.000342	0.352	0.0882	6.54e-05	0.22	0.0661	0.00088	20	5080262
cg02138358	1.55e-05	-0.273	0.0619	1.01e-05	-0.37	0.0934	7.41e-05	-0.227	0.07	0.00118	17	56358318	MPO	TSS200
cg23757461	1.56e-05	-0.47	0.107	1.18e-05	-0.669	0.163	4.16e-05	-0.413	0.12	0.000582	18	55924888	NEDD4L	5'UTR;Body
cg13634872	1.57e-05	-0.111	0.109	0.309	-0.0601	0.162	0.711	0.0984	0.12	0.412	2	99149864	INPP4A	Body
cg09650134	1.57e-05	0.325	0.101	0.0013	0.465	0.153	0.00227	0.484	0.112	1.43e-05	7	955119	ADAP1	Body
cg15086474	1.57e-05	0.308	0.0849	0.000286	0.476	0.127	0.000185	0.408	0.0936	1.3e-05	7	1102428	C7orf50	Body
cg10520740	1.57e-05	0.282	0.078	0.000307	0.475	0.117	4.86e-05	0.348	0.0875	7.13e-05	12	1952798	CACNA2D4	Body
cg22805295	1.57e-05	-0.0696	0.0352	0.048	-0.0699	0.054	0.196	0.00588	0.0405	0.885	15	34806810
cg23863323	1.58e-05	0.0931	0.0831	0.263	0.265	0.122	0.0298	0.275	0.0896	0.00213	6	110868967
cg20886201	1.58e-05	-0.31	0.0793	9.18e-05	-0.369	0.122	0.0024	-0.277	0.0907	0.00222	22	23528378	BCR	Body
cg16055544	1.58e-05	0.308	0.0811	0.000144	0.379	0.122	0.00193	0.23	0.0916	0.0122	3	13191122
cg09352285	1.58e-05	-0.329	0.0798	3.7e-05	-0.461	0.117	8.34e-05	-0.257	0.0878	0.00336	20	47919910
cg07328519	1.59e-05	0.0839	0.0271	0.00199	0.127	0.0406	0.00171	0.0341	0.0306	0.264	19	4064300	ZBTB7A	5'UTR
cg07676455	1.59e-05	-0.42	0.119	0.000445	-0.496	0.183	0.00664	-0.372	0.135	0.00596	10	103648550	C10orf76	Body
cg15819987	1.6e-05	0.258	0.0812	0.00152	0.499	0.119	2.77e-05	0.249	0.0912	0.00645	17	3887298
cg17852507	1.6e-05	0.406	0.113	0.00033	0.505	0.169	0.00275	0.197	0.126	0.12	4	154125720	TRIM2	Body;5'UTR
cg18774692	1.61e-05	-0.315	0.0822	0.000126	-0.477	0.125	0.00013	-0.239	0.091	0.00854	12	89033280
cg00621289	1.61e-05	0.256	0.0671	0.000139	0.306	0.101	0.00245	0.23	0.0749	0.00213	21	47855916	PCNT	Body
cg26659645	1.62e-05	0.078	0.0224	0.000487	0.0994	0.0274	0.000288	0.0382	0.0207	0.0649	6	143266406	HIVEP2	TSS200
cg14679463	1.62e-05	0.311	0.0918	0.000704	0.45	0.139	0.00116	0.388	0.103	0.000159	13	27580157
cg13335388	1.65e-05	-0.0608	0.0517	0.24	-0.0866	0.0768	0.26	-0.124	0.0566	0.0283	6	31550241	LTB	TSS200
cg02317313	1.65e-05	0.391	0.101	0.000112	0.644	0.152	2.31e-05	0.452	0.112	5.68e-05	12	122235206	LOC338799	Body
cg12557393	1.66e-05	0.192	0.0642	0.00287	0.383	0.0955	6.08e-05	0.266	0.0711	0.000184	3	158976957	IQCJ;IQCJ-SCHIP1	Body
cg20410369	1.66e-05	0.131	0.112	0.241	0.148	0.164	0.367	0.185	0.121	0.125	4	70613882	SULT1B1	Body
cg12916761	1.67e-05	-0.292	0.107	0.00627	-0.448	0.158	0.0046	-0.283	0.115	0.0136	3	9452240	SETD5	5'UTR
cg03525296	1.67e-05	0.286	0.0757	0.000158	0.412	0.111	0.000216	0.19	0.0851	0.0255	2	11268782	FLJ33534	Body
cg03338903	1.68e-05	0.107	0.0276	0.000102	0.16	0.0413	0.000104	0.122	0.0307	7.41e-05	6	44191871	SLC29A1	5'UTR
cg11385938	1.68e-05	0.375	0.0843	8.64e-06	0.487	0.128	0.000143	0.36	0.0949	0.00015	7	6432590	RAC1	Body
cg03891621	1.68e-05	0.243	0.0853	0.00441	0.488	0.126	0.000111	0.365	0.0943	0.000109	7	150419160	GIMAP1;GIMAP1-GIMAP5	3'UTR;Body
cg25689460	1.69e-05	0.335	0.083	5.41e-05	0.38	0.125	0.00235	0.236	0.0931	0.0114	19	18964859	UPF1	Body
cg22759220	1.69e-05	0.229	0.0881	0.00919	0.425	0.132	0.00132	0.346	0.0974	0.000384	3	53830105	CACNA1D	Body
cg01712742	1.71e-05	-0.263	0.086	0.0022	-0.275	0.13	0.0348	-0.144	0.0974	0.139	16	79629493	MAF	3'UTR;1stExon;Body
cg11191567	1.71e-05	0.0471	0.0923	0.609	0.073	0.136	0.592	0.269	0.1	0.00727	1	229384043
cg19463706	1.73e-05	-0.148	0.0447	0.000961	-0.163	0.0675	0.0155	-0.0988	0.05	0.0481	2	70165236	MXD1	Body
cg08475832	1.73e-05	0.376	0.0922	4.62e-05	0.51	0.138	0.000229	0.219	0.104	0.0349	9	138271837
cg03053125	1.75e-05	0.215	0.0652	0.000994	0.384	0.0948	5.22e-05	0.196	0.0721	0.00659	11	128204844
cg19438997	1.76e-05	0.084	0.0515	0.103	0.0146	0.0782	0.852	0.106	0.0578	0.0664	2	4021405	LINC01304	Body
cg03754403	1.76e-05	0.0794	0.0759	0.295	-0.00242	0.115	0.983	0.0992	0.0854	0.246	6	40567579
cg13416914	1.76e-05	0.413	0.104	7.09e-05	0.6	0.156	0.000118	0.468	0.116	5.17e-05	16	57146666	CPNE2	Body
cg13275387	1.77e-05	0.302	0.079	0.00013	0.483	0.117	3.54e-05	0.273	0.0886	0.00206	13	27846561	RASL11A	Body
cg16467663	1.77e-05	-0.317	0.0831	0.00014	-0.517	0.124	3.03e-05	-0.351	0.0915	0.000122	8	129233223
cg01179469	1.77e-05	0.0525	0.0738	0.477	0.211	0.111	0.0569	0.291	0.0815	0.000363	11	126709252	KIRREL3	Body
cg25788983	1.78e-05	0.23	0.0599	0.000126	0.318	0.0901	0.00042	0.186	0.0676	0.00605	15	74657584	CYP11A1	Body;5'UTR
cg24255149	1.78e-05	0.226	0.0696	0.00115	0.333	0.102	0.00112	0.219	0.0759	0.0039	5	163767110
cg26995204	1.78e-05	0.0848	0.0231	0.000243	0.151	0.0349	1.56e-05	0.0823	0.026	0.00151	2	25565215	DNMT3A	TSS1500;5'UTR
cg05397718	1.78e-05	-0.13	0.0606	0.0315	-0.231	0.089	0.00944	-0.241	0.0659	0.00025	7	35742422
cg15645660	1.78e-05	0.782	0.182	1.78e-05	1.07	0.278	0.000124	0.702	0.206	0.00065	1	55247356	TTC22	Body
cg26510796	1.79e-05	0.245	0.0632	0.000105	0.287	0.0946	0.00242	0.116	0.071	0.101	17	77018772	C1QTNF1;C1QTNF1-AS1	TSS1500;Body
cg27424108	1.8e-05	-0.258	0.114	0.0234	-0.409	0.17	0.0164	-0.387	0.125	0.00199	8	71172168	NCOA2	5'UTR
cg09819776	1.8e-05	0.274	0.0716	0.000132	0.442	0.107	3.54e-05	0.224	0.0815	0.00596	7	45223882
cg02013328	1.8e-05	0.128	0.0472	0.00673	0.0987	0.0699	0.158	0.00864	0.0515	0.867	16	79791321	MAFTRR	Body
cg07571638	1.8e-05	-0.294	0.0753	9.28e-05	-0.441	0.113	9.33e-05	-0.246	0.0852	0.00397	10	682871	DIP2C	Body
cg17199162	1.81e-05	0.179	0.0563	0.00143	0.267	0.0831	0.00135	0.165	0.0616	0.00734	15	68593485
cg15669879	1.81e-05	-0.376	0.0955	8.2e-05	-0.525	0.145	0.000291	-0.287	0.108	0.008	7	9319265
cg02087565	1.82e-05	0.294	0.0666	9.88e-06	0.437	0.0974	7.28e-06	0.257	0.0734	0.000466	6	170585664
cg00160260	1.83e-05	-0.332	0.0871	0.000142	-0.509	0.131	0.000106	-0.336	0.0989	0.000676	8	142039278
cg25568066	1.85e-05	-0.302	0.0745	5.11e-05	-0.442	0.11	5.82e-05	-0.262	0.0823	0.00146	5	126205045	2003-03-01	3'UTR
cg06766176	1.85e-05	0.29	0.0651	8.32e-06	0.391	0.0981	6.79e-05	0.228	0.0731	0.00179	18	26375037
cg16556677	1.85e-05	0.359	0.0949	0.000155	0.49	0.143	0.000602	0.226	0.107	0.0337	11	2722401	KCNQ1OT1;KCNQ1	TSS1500;Body
cg17134838	1.85e-05	-0.103	0.0828	0.212	-0.154	0.125	0.216	-0.0928	0.0924	0.315	11	60589230
cg26492771	1.85e-05	-0.19	0.0569	0.000813	-0.319	0.0839	0.000142	-0.161	0.0626	0.0103	1	1830566
cg26266876	1.85e-05	-0.195	0.0574	0.000705	-0.284	0.0864	0.00101	-0.226	0.064	0.000425	3	23957486	RPL15;NKIRAS1	TSS1500;5'UTR
cg10095954	1.87e-05	0.383	0.0904	2.25e-05	0.516	0.135	0.00014	0.23	0.102	0.0237	17	3848324	ATP2A3	Body
cg03092343	1.87e-05	0.0859	0.0526	0.102	0.237	0.0782	0.0024	0.125	0.0587	0.033	1	33221514	KIAA1522	Body
cg17404412	1.87e-05	-0.09	0.0311	0.00377	-0.0868	0.0469	0.0642	-0.0843	0.0346	0.0148	12	124858775	NCOR2	Body
cg08014608	1.89e-05	0.118	0.0618	0.0563	0.0909	0.0938	0.333	-0.0186	0.0699	0.79	20	56703986
cg06971227	1.89e-05	0.404	0.0978	3.67e-05	0.551	0.147	0.000174	0.319	0.11	0.00389	17	79093913	AATK	Body
cg02713698	1.89e-05	0.217	0.0637	0.000664	0.344	0.095	0.000288	0.195	0.072	0.00687	19	47367331
cg18556455	1.9e-05	0.25	0.0665	0.000172	0.271	0.101	0.00714	0.183	0.0743	0.0139	2	45178474
cg07317569	1.9e-05	-0.203	0.0523	9.94e-05	-0.262	0.0778	0.000747	-0.145	0.0587	0.0136	7	65747018	TPST1	Body
cg27207344	1.9e-05	0.325	0.0752	1.51e-05	0.444	0.113	8.49e-05	0.318	0.0833	0.000137	17	4409988	SPNS2	Body
cg10169836	1.91e-05	-0.105	0.093	0.261	0.0631	0.14	0.653	-0.0365	0.105	0.729	16	1029085
cg15348679	1.91e-05	0.277	0.0641	1.48e-05	0.396	0.0953	3.18e-05	0.183	0.072	0.011	21	45626491
cg06518511	1.92e-05	0.261	0.0823	0.00149	0.279	0.123	0.0237	0.21	0.0917	0.0219	1	85761009
cg17077319	1.97e-05	-0.336	0.0909	0.00022	-0.427	0.137	0.00186	-0.237	0.101	0.0186	3	149886667
cg07502956	1.97e-05	0.36	0.0851	2.31e-05	0.518	0.127	4.38e-05	0.337	0.0942	0.000345	20	2365740	TGM6	Body
cg26168286	1.98e-05	0.158	0.0429	0.000227	0.226	0.0642	0.000428	0.155	0.0478	0.00122	11	125009489
cg16099167	1.98e-05	-0.189	0.0961	0.0496	-0.507	0.142	0.000364	-0.429	0.106	4.94e-05	2	89053506
cg07514040	1.99e-05	-0.253	0.0803	0.00162	-0.171	0.123	0.165	-0.149	0.0917	0.104	18	2972319	LPIN2	5'UTR
cg09238801	1.99e-05	-0.307	0.0792	0.000105	-0.519	0.116	7.13e-06	-0.273	0.0874	0.00178	14	74179101	PNMA1	1stExon;3'UTR
cg11598403	2e-05	0.308	0.0778	7.46e-05	0.416	0.117	0.000403	0.348	0.0876	7.09e-05	18	74799500	MBP	Body
cg13489673	2.01e-05	0.0039	0.0645	0.952	0.0933	0.0982	0.342	0.0731	0.072	0.31	3	47970894	MAP4	Body
cg05869816	2.02e-05	0.167	0.0456	0.000255	0.306	0.0682	7.28e-06	0.191	0.0511	0.000189	6	10556107	GCNT2	5'UTR;1stExon;Body
cg04099189	2.02e-05	0.095	0.0253	0.000169	0.144	0.0368	9.05e-05	0.0845	0.0275	0.00212	11	76755154
cg15655449	2.03e-05	-0.17	0.0531	0.0014	-0.2	0.0806	0.0132	-0.216	0.0598	0.000293	14	62037555	LOC101927780;FLJ22447	TSS1500;TSS200;Body
cg01753263	2.03e-05	0.191	0.0459	3.21e-05	0.276	0.0682	5.21e-05	0.176	0.0509	0.000526	5	171879957	SH3PXD2B	Body
cg01008904	2.04e-05	-0.213	0.0528	5.37e-05	-0.319	0.0796	6.29e-05	-0.243	0.0594	4.29e-05	17	27468334	MYO18A	Body
cg13172549	2.05e-05	0.482	0.118	4.32e-05	0.695	0.177	8.77e-05	0.455	0.132	0.000558	7	27153636	HOXA3	5'UTR;TSS200
cg11244770	2.05e-05	0.254	0.0964	0.00852	0.485	0.143	0.000722	0.247	0.107	0.0209	9	140972680	CACNA1B	Body
cg19836803	2.05e-05	-0.307	0.0878	0.000469	-0.477	0.131	0.000275	-0.387	0.0963	5.97e-05	1	11175735	MTOR	Body
cg19117047	2.05e-05	0.28	0.0735	0.000138	0.41	0.11	0.000186	0.276	0.0818	0.00075	5	173828840
cg02498544	2.05e-05	0.234	0.0781	0.00274	0.326	0.119	0.00602	0.224	0.0878	0.0107	11	102826590	MMP13	TSS200
cg11300809	2.06e-05	0.236	0.0748	0.00164	0.351	0.112	0.00175	0.115	0.0844	0.171	2	223288637	SGPP2	TSS1500
cg23381646	2.06e-05	0.237	0.0583	4.62e-05	0.324	0.089	0.000275	0.196	0.0663	0.00307	7	44187310	GCK	Body
cg24704077	2.08e-05	0.225	0.0559	5.57e-05	0.298	0.0831	0.000327	0.178	0.062	0.00402	6	159456907	TAGAP	Body
cg11417528	2.09e-05	0.269	0.0648	3.33e-05	0.409	0.0974	2.73e-05	0.203	0.0731	0.00555	15	70613427
cg11652496	2.09e-05	0.234	0.0725	0.00128	0.465	0.108	1.75e-05	0.253	0.0825	0.00214	15	77324526	PSTPIP1	Body
cg00998124	2.1e-05	-0.259	0.0673	0.000119	-0.358	0.101	0.000408	-0.0888	0.0756	0.24	12	115138766
cg18993113	2.1e-05	-0.16	0.0654	0.0146	-0.244	0.0972	0.0119	-0.0877	0.0724	0.226	11	9944707	SBF2	Body
cg19114066	2.12e-05	0.288	0.0651	9.62e-06	0.346	0.0984	0.000444	0.237	0.0735	0.00128	22	23062834
cg14479136	2.13e-05	-0.154	0.0455	0.000744	-0.266	0.0609	1.23e-05	-0.172	0.0452	0.000148	9	139222701	GPSM1;LOC26102	Body;TSS1500
cg12451605	2.14e-05	-0.257	0.0629	4.59e-05	-0.347	0.0951	0.000258	-0.196	0.0703	0.00528	3	88110977	CGGBP1	5'UTR
cg05997059	2.15e-05	-0.357	0.103	0.000513	-0.404	0.157	0.0101	-0.131	0.119	0.273	7	116411780	MET	Body
cg03505148	2.15e-05	0.49	0.111	9.71e-06	0.709	0.167	2.17e-05	0.476	0.125	0.000138	12	58131345	AGAP2	1stExon;Body
cg17128184	2.17e-05	-0.423	0.116	0.000279	-0.638	0.172	0.000205	-0.414	0.127	0.00108	6	157388928	ARID1B	Body
cg23422156	2.17e-05	0.349	0.0814	1.87e-05	0.492	0.121	4.93e-05	0.298	0.0914	0.00111	12	113587513	CCDC42B	TSS200
cg00442282	2.18e-05	-0.17	0.0418	4.81e-05	-0.231	0.0629	0.000241	-0.159	0.047	0.000694	17	38471064	RARA	5'UTR
cg15085633	2.18e-05	0.235	0.0588	6.31e-05	0.321	0.089	0.000313	0.243	0.0659	0.00023	6	158438072	SYNJ2	TSS200;Body
cg00157962	2.19e-05	-0.275	0.0851	0.00122	-0.369	0.131	0.00498	-0.294	0.0968	0.00235	1	109102212	FAM102B	TSS1500
cg20892200	2.2e-05	0.158	0.0627	0.0116	0.314	0.0937	0.000806	0.226	0.0703	0.00129	7	50880929
cg04255201	2.22e-05	0.183	0.0429	2.05e-05	0.281	0.064	1.16e-05	0.193	0.0478	5.46e-05	19	46999307	PNMAL2	TSS200
cg11940332	2.23e-05	0.243	0.0851	0.00429	0.494	0.129	0.000127	0.328	0.0961	0.000647	9	132044642	LOC101929331	TSS200
cg05680144	2.23e-05	0.287	0.104	0.00592	0.533	0.155	0.000569	0.498	0.115	1.46e-05	19	48627604	LIG1	Body
cg16618637	2.24e-05	-0.222	0.0634	0.000458	-0.271	0.0956	0.00458	-0.115	0.0714	0.108	17	8424250	MYH10	Body
cg25738176	2.24e-05	0.409	0.0945	1.54e-05	0.544	0.141	0.000115	0.313	0.107	0.00333	17	3848506	ATP2A3	Body
cg21387325	2.25e-05	-0.364	0.0878	3.38e-05	-0.485	0.133	0.000255	-0.237	0.101	0.0191	17	39867146	GAST	TSS1500
cg04099095	2.26e-05	0.361	0.116	0.00184	0.463	0.172	0.007	0.505	0.125	5.32e-05	7	27278570
cg09577324	2.26e-05	0.289	0.0818	0.000407	0.422	0.124	0.000651	0.231	0.0929	0.0131	11	6890860	OR10A2	TSS200
cg14633721	2.27e-05	0.227	0.0806	0.00479	0.391	0.119	0.00104	0.207	0.0892	0.0202	17	8869864	PIK3R5	TSS1500
cg16691158	2.28e-05	0.279	0.113	0.014	0.558	0.168	0.000888	0.5	0.122	4.28e-05	5	139140550
cg02349264	2.28e-05	0.309	0.0841	0.000235	0.43	0.126	0.00066	0.334	0.0927	0.000308	16	8960833	CARHSP1	5'UTR
cg11296498	2.3e-05	-0.382	0.137	0.00516	-0.448	0.207	0.0305	-0.0278	0.154	0.857	20	61447036	COL9A3	TSS1500
cg21867571	2.3e-05	-0.165	0.048	0.000585	-0.256	0.0719	0.000364	-0.0896	0.0538	0.0954	8	27468834	CLU;MIR6843	5'UTR;TSS1500;Body
cg02513778	2.32e-05	0.169	0.0575	0.0033	0.307	0.0863	0.000381	0.122	0.0651	0.0618	16	21658718	IGSF6;METTL9	Body
cg14228812	2.32e-05	0.0423	0.0985	0.668	0.0537	0.147	0.715	-0.124	0.102	0.226	3	73630106	PDZRN3	Body
cg25230117	2.34e-05	0.0895	0.0606	0.14	0.0345	0.0902	0.702	-0.0255	0.0658	0.698	4	146104495
cg05851442	2.37e-05	0.466	0.118	7.77e-05	0.672	0.177	0.000146	0.421	0.132	0.00143	7	27153212	HOXA3	5'UTR
cg19355069	2.37e-05	0.315	0.0936	0.000752	0.576	0.14	3.73e-05	0.301	0.105	0.00429	12	125028302
cg20413392	2.37e-05	0.287	0.065	1.04e-05	0.355	0.0996	0.000366	0.207	0.0746	0.00545	9	131155013	MIR219-2	TSS200
cg14795572	2.37e-05	0.424	0.0924	4.53e-06	0.554	0.139	6.34e-05	0.399	0.104	0.00013	12	58131681	AGAP2	1stExon;Body
cg12309256	2.37e-05	0.245	0.0714	0.00061	0.416	0.107	0.00011	0.23	0.081	0.00455	4	140331396
cg24632873	2.38e-05	0.24	0.0597	5.76e-05	0.335	0.0902	0.000205	0.241	0.0674	0.00036	3	50561368
cg09669754	2.38e-05	0.527	0.121	1.24e-05	0.606	0.183	0.000951	0.411	0.136	0.00255	17	78166148	CARD14	Body
cg07865623	2.39e-05	-0.306	0.0916	0.000837	-0.523	0.137	0.000128	-0.295	0.102	0.00387	7	132545336	CHCHD3	Body
cg03817394	2.39e-05	-0.267	0.0687	0.000103	-0.399	0.102	9.56e-05	-0.199	0.0762	0.00916	8	81033597	TPD52	Body
cg07289335	2.39e-05	0.37	0.0902	4.19e-05	0.547	0.134	4.54e-05	0.321	0.101	0.00145	5	158937447
cg05328326	2.39e-05	-0.214	0.0494	1.41e-05	-0.25	0.0748	0.000844	-0.147	0.0558	0.00833	16	21162212	DNAH3	Body
cg27613273	2.39e-05	0.195	0.0692	0.00478	0.147	0.105	0.162	0.15	0.0777	0.053	11	96040437	MAML2	Body
cg06478004	2.39e-05	0.306	0.0799	0.000131	0.479	0.119	5.68e-05	0.307	0.0881	0.000486	16	56550134	BBS2	Body
cg07598580	2.4e-05	0.246	0.0652	0.000156	0.347	0.0982	0.000413	0.131	0.0736	0.0746	1	86620525	COL24A1	Body
cg26157232	2.4e-05	-0.0201	0.101	0.843	0.0517	0.152	0.734	0.167	0.113	0.141	16	66695313	CMTM4	Body
cg17447283	2.41e-05	0.281	0.0725	0.000106	0.452	0.108	2.76e-05	0.233	0.0813	0.00415	15	85398805	ALPK3	Body
cg27072481	2.41e-05	0.132	0.0869	0.128	0.153	0.132	0.246	0.254	0.0971	0.00888	8	64498191
cg25705682	2.42e-05	-0.185	0.048	0.000113	-0.24	0.0723	0.000902	-0.111	0.0541	0.0402	10	119110689	PDZD8	Body
cg13532039	2.43e-05	-0.0275	0.108	0.799	-0.309	0.158	0.0502	-0.0895	0.119	0.45	16	67361154	KCTD19;LRRC36	TSS1500;Body
cg13864699	2.44e-05	0.417	0.0895	3.26e-06	0.516	0.133	9.96e-05	0.346	0.1	0.000527	11	66764372
cg26096238	2.44e-05	0.291	0.064	5.46e-06	0.346	0.0977	0.000403	0.202	0.0731	0.00578	8	23057598	TNFRSF10A	Body
cg02786793	2.45e-05	0.461	0.118	9.69e-05	0.603	0.178	0.000719	0.297	0.133	0.0259	9	124360337	DAB2IP	Body
cg09857786	2.45e-05	0.23	0.0652	0.000419	0.338	0.097	0.000498	0.16	0.0734	0.0292	8	128988995	PVT1	Body
cg08548734	2.46e-05	0.251	0.0679	0.000221	0.431	0.0993	1.43e-05	0.247	0.0742	0.000864	9	136009324	RALGDS	Body
cg18698559	2.46e-05	-0.257	0.0711	0.000302	-0.429	0.107	6.5e-05	-0.328	0.0804	4.61e-05	3	169118938	MECOM	5'UTR;Body
cg08300930	2.48e-05	0.282	0.0708	6.81e-05	0.443	0.106	3.09e-05	0.235	0.0802	0.00341	12	9265989	A2M	Body
cg01079559	2.48e-05	0.321	0.0732	1.18e-05	0.453	0.109	3.14e-05	0.238	0.0819	0.00364	5	176103594
cg03499943	2.49e-05	0.34	0.0804	2.3e-05	0.492	0.119	3.7e-05	0.239	0.0898	0.00783	10	126211704	LHPP	Body
cg12613020	2.5e-05	0.235	0.062	0.000155	0.351	0.0916	0.000127	0.186	0.0691	0.00698	5	134881662
cg10696787	2.5e-05	-0.28	0.0773	0.000286	-0.419	0.114	0.000246	-0.289	0.0857	0.000751	17	65242740	HELZ	TSS1500
cg05733463	2.5e-05	0.242	0.0851	0.0045	0.449	0.126	0.000373	0.342	0.0947	0.000303	11	13282917
cg09692695	2.51e-05	0.199	0.0534	0.000188	0.285	0.0803	0.000389	0.182	0.0598	0.00231	2	74668286	RTKN	Body;TSS1500
cg21839665	2.51e-05	0.327	0.0844	0.000107	0.43	0.127	0.000688	0.312	0.0952	0.00103	1	202075124
cg00032391	2.51e-05	0.287	0.0782	0.000246	0.433	0.117	0.000221	0.245	0.0881	0.0055	18	35157669
cg08033364	2.52e-05	0.329	0.0824	6.6e-05	0.365	0.124	0.00313	0.267	0.0922	0.00383	2	241337285
cg17945323	2.53e-05	-0.296	0.0875	0.000718	-0.514	0.13	7.54e-05	-0.41	0.0969	2.28e-05	11	62767406	SLC22A8	Body
cg01650785	2.54e-05	-0.364	0.121	0.00265	-0.451	0.181	0.0129	-0.324	0.135	0.0164	7	27945927	JAZF1	Body
cg17249227	2.54e-05	0.301	0.09	0.000837	0.535	0.132	4.9e-05	0.217	0.099	0.0286	5	141337195	PCDH12	1stExon
cg03283124	2.55e-05	-0.245	0.0726	0.000732	-0.282	0.108	0.00917	-0.152	0.0809	0.0596	13	67802272	PCDH9	Body
cg10098622	2.55e-05	-0.314	0.0773	4.95e-05	-0.393	0.118	0.000819	-0.247	0.0866	0.00439	15	92557555	SLCO3A1	Body
cg04157161	2.56e-05	0.49	0.125	9.21e-05	0.68	0.187	0.000271	0.49	0.139	0.000435	17	7906847	GUCY2D	Body
cg12512564	2.56e-05	0.256	0.0612	2.9e-05	0.36	0.0899	6.31e-05	0.223	0.0671	0.000905	3	186760374	ST6GAL1	5'UTR
cg22708519	2.57e-05	0.19	0.0892	0.0329	0.351	0.134	0.00896	0.286	0.0992	0.00387	9	2175196	SMARCA2	Body
cg12309456	2.57e-05	0.258	0.0627	4.01e-05	0.373	0.0948	8.35e-05	0.197	0.0714	0.00574	17	74475402	RHBDF2	Body
cg14095303	2.58e-05	0.219	0.067	0.00106	0.316	0.1	0.00165	0.213	0.0741	0.00399	6	33132442	COL11A2	Body
cg00307276	2.58e-05	-0.135	0.0739	0.0688	-0.192	0.112	0.0884	-0.19	0.083	0.0223	16	15689899	KIAA0430	3'UTR
cg16154454	2.58e-05	-0.339	0.0954	0.000385	-0.537	0.143	0.000166	-0.395	0.105	0.000176	13	99884177	UBAC2;MIR548AN	Body
cg17490189	2.58e-05	0.244	0.0757	0.00125	0.362	0.114	0.00143	0.223	0.0857	0.00924	16	67978198	SLC12A4;LCAT	3'UTR;TSS200
cg10041241	2.58e-05	0.216	0.0715	0.00246	0.392	0.106	0.000219	0.246	0.079	0.00183	18	31603690	NOL4	5'UTR;Body
cg01206335	2.6e-05	0.275	0.0883	0.00184	0.541	0.134	5.16e-05	0.401	0.1	5.95e-05	1	152898993
cg11366775	2.6e-05	0.478	0.121	8.33e-05	0.693	0.184	0.000159	0.513	0.136	0.000167	10	88432310	LDB3	Body
cg06708923	2.6e-05	0.0413	0.0137	0.00267	0.0629	0.0204	0.00208	0.0252	0.0154	0.102	12	123873335	SETD8	Body
cg05410123	2.61e-05	0.0679	0.0221	0.00214	0.131	0.0327	5.96e-05	0.103	0.0243	2.47e-05	12	122242586	SETD1B;LOC338799	TSS200;TSS1500
cg24663517	2.61e-05	0.218	0.0649	0.0008	0.23	0.099	0.0204	0.0949	0.0741	0.2	22	43800983
cg01478234	2.62e-05	0.363	0.0814	8.22e-06	0.492	0.123	5.94e-05	0.291	0.0916	0.00147	12	107975299	BTBD11	Body
cg20347666	2.62e-05	0.22	0.0648	0.000689	0.408	0.0959	2.11e-05	0.314	0.0716	1.15e-05	7	137505606	DGKI	Body
cg09506894	2.62e-05	0.355	0.0859	3.68e-05	0.503	0.127	7.69e-05	0.361	0.0944	0.000134	9	93736555
cg02483701	2.63e-05	0.309	0.0758	4.64e-05	0.482	0.114	2.45e-05	0.365	0.0847	1.61e-05	7	27215610	HOXA10	Body
cg03939820	2.66e-05	0.0643	0.017	0.000159	0.0894	0.0255	0.000448	0.0357	0.0192	0.0633	1	155057257	EFNA3	Body
cg04652903	2.66e-05	-0.123	0.0518	0.0177	-0.239	0.0762	0.00175	-0.0684	0.0569	0.229	6	170064333	WDR27	Body
cg20927523	2.66e-05	-0.252	0.0653	0.000117	-0.401	0.0968	3.46e-05	-0.248	0.0721	0.0006	1	151318998	GBAT2;RFX5	TSS1500;5'UTR
cg04913246	2.66e-05	0.224	0.0556	5.65e-05	0.331	0.0842	8.5e-05	0.256	0.0628	4.49e-05	14	99658630	BCL11B	Body
cg19188597	2.67e-05	0.305	0.074	3.72e-05	0.44	0.111	7.66e-05	0.291	0.084	0.000531	22	46469942
cg17331950	2.68e-05	0.197	0.0678	0.00365	0.399	0.0997	6.13e-05	0.224	0.0741	0.00254	1	181075666
cg14115289	2.68e-05	0.362	0.0875	3.59e-05	0.507	0.132	0.000115	0.3	0.0988	0.00241	2	43349021
cg09496748	2.69e-05	0.402	0.0948	2.18e-05	0.439	0.141	0.0019	0.29	0.106	0.00638	2	198029215	ANKRD44	Body
cg13554086	2.71e-05	-0.106	0.028	0.000156	-0.172	0.0419	4.08e-05	-0.119	0.0314	0.000148	5	76507100	PDE8B	Body
cg07807757	2.71e-05	-0.319	0.0714	8.26e-06	-0.394	0.109	0.0003	-0.282	0.0803	0.000448	7	50894570
cg06431244	2.71e-05	-0.409	0.128	0.00142	-0.55	0.189	0.00369	-0.414	0.142	0.00349	16	28081484
cg24626874	2.72e-05	0.271	0.0675	5.85e-05	0.406	0.102	6.59e-05	0.214	0.0763	0.00508	11	133868113
cg03899643	2.72e-05	-0.293	0.0817	0.000336	-0.358	0.123	0.00368	-0.283	0.0912	0.00193	1	90205170
cg04488061	2.72e-05	0.33	0.107	0.00202	0.602	0.16	0.000168	0.296	0.121	0.0141	8	139884804	COL22A1	Body
cg17836675	2.72e-05	-0.202	0.051	7.47e-05	-0.259	0.077	0.000749	-0.151	0.0579	0.00907	21	43518131	UMODL1	Body
cg01291088	2.73e-05	0.43	0.112	0.000119	0.644	0.168	0.000122	0.443	0.125	0.000408	16	67687648	RLTPR	Body
cg00614249	2.74e-05	0.247	0.0735	0.000791	0.326	0.109	0.00271	0.119	0.0814	0.143	8	139784036	COL22A1	Body
cg01414403	2.74e-05	0.247	0.0726	0.000672	0.335	0.11	0.00239	0.229	0.0827	0.00571	22	18275680	MICAL3	Body
cg10407810	2.76e-05	0.174	0.107	0.105	0.161	0.162	0.319	-0.0849	0.116	0.466	4	95049109	LOC101929210	Body
cg18019970	2.76e-05	-0.207	0.0745	0.00542	-0.313	0.111	0.00485	-0.182	0.0825	0.0271	7	93880468
cg23351688	2.77e-05	-0.361	0.113	0.00139	-0.639	0.167	0.000131	-0.419	0.126	0.000857	3	189949964
cg00044488	2.78e-05	-0.176	0.05	0.000441	-0.274	0.0746	0.000239	-0.159	0.057	0.00535	7	158334456	PTPRN2	1stExon;5'UTR;Body
cg16400320	2.78e-05	0.198	0.076	0.0092	0.355	0.113	0.00177	0.194	0.0856	0.0232	8	144105210
cg27275452	2.78e-05	0.204	0.0756	0.00698	0.341	0.113	0.00255	0.0991	0.0847	0.242	2	28899402
cg21363811	2.79e-05	0.245	0.0681	0.000331	0.373	0.101	0.000227	0.285	0.0759	0.000172	1	179713950	FAM163A	5'UTR
cg02158065	2.8e-05	0.433	0.109	6.94e-05	0.606	0.163	0.000202	0.402	0.122	0.000949	9	130517479	SH2D3C	1stExon;5'UTR;Body
cg19822229	2.8e-05	-0.155	0.0461	0.000786	-0.261	0.0696	0.000178	-0.159	0.0521	0.00225	1	36616030	TRAPPC3	TSS1500
cg04006327	2.81e-05	0.379	0.0847	7.68e-06	0.541	0.127	2.21e-05	0.297	0.0955	0.00189	11	72533487	ATG16L2	Body
cg18587137	2.82e-05	0.62	0.162	0.000125	0.859	0.244	0.000437	0.475	0.182	0.00902	14	103593503	TNFAIP2	Body
cg26706803	2.82e-05	-0.24	0.0932	0.00999	-0.25	0.141	0.0756	-0.00372	0.104	0.972	16	50293530
cg27332104	2.82e-05	-0.212	0.0602	0.00042	-0.311	0.0891	0.000473	-0.196	0.0672	0.00355	15	52386161
cg21534931	2.83e-05	-0.089	0.0767	0.246	-0.203	0.115	0.0765	-0.0092	0.0854	0.914	1	17381980	SDHB	TSS1500
cg15095913	2.83e-05	0.184	0.0509	0.000299	0.323	0.0773	2.99e-05	0.2	0.0576	0.00051	7	1576976	MAFK	5'UTR
cg22769748	2.83e-05	-0.191	0.089	0.0314	-0.444	0.134	0.00094	-0.369	0.097	0.00014	4	58585515
cg24493982	2.86e-05	0.197	0.0649	0.00245	0.346	0.0938	0.000225	0.181	0.07	0.0097	9	95898531
cg11042150	2.86e-05	0.415	0.0961	1.58e-05	0.61	0.146	2.89e-05	0.29	0.109	0.00808	22	50331934
cg15479410	2.86e-05	0.389	0.0842	3.82e-06	0.51	0.126	4.81e-05	0.293	0.0934	0.00173	20	57780185	ZNF831	Body
cg18541880	2.87e-05	-0.207	0.0697	0.00297	-0.354	0.103	0.000629	-0.198	0.0765	0.0096	15	99866753	LRRC28	Body
cg23162587	2.87e-05	0.12	0.0317	0.00015	0.178	0.0473	0.000173	0.087	0.0356	0.0144	7	5570491	ACTB	TSS1500
cg09571950	2.87e-05	0.229	0.0916	0.0123	0.412	0.136	0.00255	0.425	0.101	2.35e-05	3	46792364
cg03411554	2.87e-05	-0.212	0.0681	0.00189	-0.355	0.102	0.000515	-0.178	0.0772	0.0214	16	83620179	CDH13	Body
cg20022957	2.93e-05	0.233	0.0589	7.73e-05	0.309	0.0883	0.00047	0.186	0.0651	0.00431	13	78402098	EDNRB-AS1	Body
cg15315856	2.94e-05	0.306	0.0861	0.000387	0.432	0.131	0.000944	0.396	0.0958	3.6e-05	2	127815262	BIN1	Body
cg19278519	2.95e-05	0.264	0.0613	1.7e-05	0.317	0.0926	0.000625	0.168	0.0692	0.015	2	26757549	OTOF	Body
cg19028073	2.96e-05	0.0896	0.0861	0.298	0.106	0.131	0.417	0.117	0.0978	0.231	1	47140748	EFCAB14-AS1	Body
cg11075467	2.96e-05	0.11	0.0684	0.109	0.187	0.103	0.0705	0.195	0.0762	0.0104	11	72974714	P2RY6	TSS1500
cg03677952	2.97e-05	-0.279	0.0863	0.00122	-0.492	0.128	0.000116	-0.231	0.0963	0.0165	22	50524541	MLC1	TSS1500;TSS200
cg19464252	2.97e-05	-0.202	0.0484	3.08e-05	-0.199	0.0741	0.0072	-0.146	0.0547	0.00767	16	30675233	FBRS	TSS1500
cg15340727	2.98e-05	0.303	0.0802	0.000159	0.362	0.12	0.00253	0.213	0.0896	0.0174	9	882695	DMRT1	Body
cg14304787	2.99e-05	0.217	0.0798	0.00658	0.416	0.119	0.000458	0.142	0.09	0.115	1	19972777	NBL1;MINOS1-NBL1	Body;TSS1500;5'UTR
cg18751637	3e-05	0.29	0.0811	0.000345	0.339	0.123	0.00599	0.182	0.0926	0.049	8	143171282
cg15112783	3.01e-05	0.257	0.0652	8.23e-05	0.411	0.0966	2.1e-05	0.22	0.0707	0.00189	20	33147614	MAP1LC3A	Body
cg13986157	3.02e-05	-0.251	0.087	0.00389	-0.4	0.131	0.00228	-0.375	0.0963	9.92e-05	3	186060255	DGKG	5'UTR
cg02183001	3.06e-05	0.235	0.0613	0.000125	0.313	0.0914	0.000627	0.148	0.0698	0.0344	2	206551987	NRP2	Body
cg09168808	3.06e-05	-0.309	0.0837	0.00022	-0.475	0.124	0.000132	-0.313	0.0936	0.00082	12	115124584
cg08794720	3.08e-05	0.28	0.0652	1.75e-05	0.379	0.0968	8.93e-05	0.22	0.0729	0.00256	9	35538922	RUSC2	1stExon;5'UTR;Body
cg20472283	3.08e-05	0.301	0.0683	1.07e-05	0.402	0.1	6.1e-05	0.209	0.077	0.00654	11	115563919
cg08454125	3.08e-05	0.281	0.07	6.05e-05	0.43	0.102	2.48e-05	0.273	0.0767	0.000372	3	46747930	TMIE	Body
cg04856853	3.08e-05	0.331	0.103	0.00123	0.647	0.154	2.7e-05	0.391	0.115	0.000647	17	64459360	PRKCA	Body
cg11239458	3.1e-05	-0.167	0.0501	0.00089	-0.152	0.0738	0.0392	-0.127	0.0546	0.0196	13	78315606	SLAIN1	Body;5'UTR
cg16225773	3.11e-05	0.234	0.0682	0.000581	0.405	0.102	6.98e-05	0.189	0.0777	0.0152	3	33002878
cg13944805	3.13e-05	0.239	0.0663	0.000314	0.364	0.0991	0.000234	0.196	0.0737	0.00783	9	35563312	FAM166B	Body
cg09229668	3.15e-05	0.319	0.0731	1.29e-05	0.431	0.109	7.97e-05	0.244	0.0817	0.00286	10	73565440	CDH23	Body
cg13053302	3.16e-05	-0.354	0.0999	0.0004	-0.581	0.15	0.000111	-0.302	0.111	0.00626	5	71435267	MAP1B	Body
cg17253459	3.17e-05	0.32	0.0819	9.51e-05	0.377	0.122	0.00207	0.193	0.0921	0.036	1	114522670	OLFML3	Body
cg24624097	3.17e-05	-0.175	0.0566	0.00193	-0.335	0.0843	7.11e-05	-0.256	0.0629	4.89e-05	15	45493163	SHF	5'UTR;1stExon
cg25284176	3.17e-05	0.139	0.0371	0.000183	0.209	0.0557	0.00017	0.117	0.0418	0.00495	12	113587557	CCDC42B	TSS200
cg06156900	3.17e-05	-0.22	0.068	0.00121	-0.234	0.103	0.0227	-0.214	0.0771	0.00563	15	34658157	LPCAT4	Body
cg01452650	3.18e-05	0.248	0.0673	0.000231	0.346	0.101	0.000643	0.275	0.0757	0.000282	8	142132699
cg16603374	3.19e-05	0.243	0.0584	3.18e-05	0.376	0.0874	1.67e-05	0.217	0.0655	0.000916	1	6113068	KCNAB2	Body
cg26276395	3.19e-05	-0.231	0.0652	0.00039	-0.354	0.0972	0.000275	-0.187	0.0722	0.00947	1	107496342
cg10877430	3.19e-05	0.355	0.0858	3.55e-05	0.483	0.13	0.000196	0.266	0.0973	0.0062	12	113527336	DTX1	Body
cg18341901	3.2e-05	0.131	0.0397	0.000927	0.227	0.0598	0.000149	0.149	0.045	0.0009	11	72310165	PDE2A	Body
cg05928290	3.21e-05	0.322	0.0863	0.000191	0.529	0.128	3.41e-05	0.282	0.0965	0.00353	14	54418728	BMP4	Body
cg05965535	3.21e-05	-0.138	0.0682	0.0428	-0.271	0.1	0.00695	-0.222	0.0733	0.00242	9	131256792	ODF2;MIR1268A	ExonBnd;Body
cg01939843	3.21e-05	-0.421	0.121	0.000498	-0.686	0.18	0.000137	-0.548	0.132	3.48e-05	3	193398151	OPA1	Body
cg19455931	3.22e-05	-0.345	0.0906	0.00014	-0.548	0.134	4.27e-05	-0.336	0.0998	0.000753	6	111413399	SLC16A10	Body
cg16122424	3.24e-05	0.423	0.105	5.28e-05	0.674	0.152	9.63e-06	0.384	0.115	0.000811	15	41258337
cg16331632	3.24e-05	0.266	0.0743	0.000347	0.329	0.112	0.00322	0.248	0.0845	0.00336	14	60783238
cg06833271	3.24e-05	-0.0848	0.107	0.427	-0.0493	0.16	0.758	-0.057	0.117	0.624	1	40439625
cg17773654	3.25e-05	0.145	0.0706	0.0398	0.134	0.105	0.204	-0.0253	0.079	0.749	19	5136588	KDM4B	Body
cg21510150	3.26e-05	0.202	0.0795	0.0109	0.434	0.117	0.000214	0.205	0.0881	0.0201	3	11137697
cg06763072	3.28e-05	0.271	0.0836	0.00116	0.299	0.123	0.0154	0.225	0.0917	0.0142	15	43511395	EPB42	Body
cg00728961	3.28e-05	0.27	0.0642	2.54e-05	0.388	0.0977	7.34e-05	0.263	0.0735	0.000346	16	14280447	MKL2	Body
cg17276002	3.29e-05	-0.318	0.118	0.00717	-0.24	0.18	0.182	-0.365	0.132	0.0057	10	75172806	ANXA7	5'UTR
cg09731841	3.29e-05	-0.196	0.0704	0.00532	-0.286	0.104	0.00578	-0.212	0.0762	0.00537	5	6868554
cg17720212	3.29e-05	0.269	0.0717	0.000178	0.276	0.107	0.00985	0.0723	0.0803	0.368	2	121469703
cg04079306	3.3e-05	0.256	0.0651	8.28e-05	0.313	0.0991	0.00158	0.191	0.0741	0.0101	4	175206217	FBXO8;CEP44	TSS1500;5'UTR
cg08788681	3.32e-05	0.149	0.0837	0.0744	0.287	0.125	0.0218	0.18	0.0938	0.0543	16	58010056	TEPP	TSS1500
cg11730661	3.33e-05	0.183	0.0623	0.00325	0.32	0.0947	0.00073	0.172	0.0706	0.015	19	1844074	REXO1	Body
cg01785096	3.34e-05	0.239	0.0702	0.000653	0.401	0.103	0.000108	0.165	0.0784	0.0356	1	156957993	ARHGEF11	Body
cg27313021	3.34e-05	0.209	0.0527	7.07e-05	0.314	0.0799	8.44e-05	0.188	0.0608	0.00195	1	202091995	GPR37L1	TSS200
cg26754664	3.36e-05	0.275	0.0783	0.000446	0.425	0.117	0.000275	0.342	0.0876	9.48e-05	11	124754639	ROBO4	3'UTR
cg09866743	3.37e-05	-0.214	0.0587	0.000269	-0.26	0.0883	0.00318	-0.135	0.0657	0.04	3	35706038	ARPP-21	5'UTR
cg17839611	3.38e-05	0.287	0.0719	6.43e-05	0.421	0.107	8.04e-05	0.293	0.0791	0.00021	17	47286802	ABI3;GNGT2	TSS1500;TSS200
cg12914312	3.39e-05	0.207	0.0842	0.0139	0.435	0.126	0.00053	0.353	0.0922	0.000128	1	178231493	RASAL2	Body
cg25292140	3.39e-05	-0.287	0.069	3.21e-05	-0.464	0.103	7.09e-06	-0.282	0.0773	0.000261	8	144194614
cg10744318	3.39e-05	-0.267	0.0987	0.00689	-0.285	0.15	0.0574	-0.251	0.112	0.0252	20	422810	TBC1D20	Body
cg03233876	3.39e-05	0.437	0.105	3.09e-05	0.648	0.155	2.91e-05	0.431	0.116	0.000207	19	575412	BSG	Body
cg26125811	3.4e-05	0.00051	0.0218	0.981	-0.00606	0.0327	0.853	0.0569	0.0241	0.0179	3	152552562	P2RY1	TSS200
cg15171342	3.4e-05	-0.296	0.109	0.00652	-0.475	0.165	0.00403	-0.41	0.12	0.000599	15	79607796	TMED3	Body
cg02852670	3.4e-05	0.363	0.109	0.000859	0.679	0.163	3.03e-05	0.345	0.122	0.00466	14	20903410	KLHL33	5'UTR
cg14845272	3.42e-05	0.145	0.0728	0.0468	0.302	0.108	0.00531	0.138	0.0813	0.0902	7	6212481	CYTH3	Body
cg08881175	3.44e-05	-0.294	0.0832	0.000406	-0.366	0.124	0.00305	-0.264	0.0907	0.00356	10	130832393
cg00524887	3.44e-05	0.269	0.0775	0.000518	0.387	0.116	0.000835	0.275	0.086	0.00139	11	126422954	KIRREL3	Body
cg07813478	3.45e-05	0.312	0.0836	0.000193	0.538	0.126	1.92e-05	0.294	0.0948	0.0019	22	46913618	CELSR1	Body
cg23752007	3.45e-05	0.283	0.0887	0.00144	0.483	0.133	0.000286	0.384	0.0992	0.000106	7	37429500	ELMO1	5'UTR
cg11589723	3.46e-05	0.00439	0.106	0.967	0.0399	0.155	0.797	0.146	0.114	0.201	19	48205483	GLTSCR1	Body
cg23403004	3.46e-05	0.307	0.078	8.16e-05	0.391	0.114	0.000576	0.238	0.0851	0.00519	7	27162780	HOXA3;HOXA-AS2	5'UTR;Body
cg12171980	3.48e-05	-0.116	0.0449	0.00947	-0.233	0.0666	0.000477	-0.103	0.0499	0.0382	19	8395847	KANK3	Body
cg13137032	3.48e-05	0.0851	0.0555	0.125	0.148	0.0835	0.0763	0.0465	0.0609	0.445	4	5904897
cg20404850	3.48e-05	-0.226	0.051	9.73e-06	-0.269	0.0762	0.000425	-0.231	0.0565	4.26e-05	9	99374660	CDC14B	Body
cg12067736	3.49e-05	0.327	0.126	0.00966	0.583	0.185	0.00164	0.239	0.138	0.0839	1	8412849	RERE	3'UTR
cg26547821	3.49e-05	0.0315	0.136	0.817	0.181	0.2	0.364	0.18	0.151	0.232	1	71831764
cg09277150	3.49e-05	-0.277	0.0787	0.000443	-0.441	0.119	0.000195	-0.175	0.0887	0.0482	3	12493744
cg09741749	3.5e-05	0.0693	0.0225	0.00208	0.11	0.0338	0.00114	0.0768	0.0249	0.00205	14	21538299	ARHGEF40;NDRG2	TSS200;Body
cg07861288	3.5e-05	-0.216	0.061	0.000398	-0.358	0.0897	6.61e-05	-0.239	0.0675	0.000398	13	92371471	GPC5	Body
cg04587220	3.52e-05	0.518	0.134	0.000109	0.808	0.197	4.04e-05	0.527	0.148	0.000386	19	1071208	HMHA1	Body
cg19731612	3.53e-05	0.344	0.0912	0.000163	0.516	0.136	0.000146	0.363	0.101	0.000344	5	176559334	NSD1	TSS1500
cg22077197	3.54e-05	-0.32	0.097	0.000972	-0.449	0.143	0.00169	-0.0768	0.107	0.473	2	240143833	HDAC4	Body
cg07820013	3.54e-05	0.217	0.0617	0.000429	0.329	0.0921	0.000356	0.137	0.0695	0.0493	8	131537749
cg19259030	3.55e-05	0.283	0.0709	6.81e-05	0.359	0.107	0.000781	0.155	0.0799	0.0529	15	76553926	ETFA;TYRO3P	Body;TSS1500
cg07690547	3.55e-05	-0.367	0.0964	0.000138	-0.456	0.144	0.00159	-0.269	0.108	0.0125	13	108919095
cg08718017	3.55e-05	0.296	0.0678	1.28e-05	0.355	0.101	0.000413	0.201	0.0749	0.00719	17	80192655	SLC16A3	5'UTR;TSS1500;TSS200
cg08412913	3.56e-05	-0.299	0.0798	0.00018	-0.498	0.119	2.76e-05	-0.331	0.0879	0.000169	16	85429522
cg16940851	3.57e-05	-0.146	0.133	0.272	0.0101	0.201	0.96	0.293	0.145	0.0432	11	118706708
cg02341119	3.57e-05	0.182	0.0639	0.00435	0.293	0.0973	0.00262	0.127	0.0732	0.0814	17	74866479	MGAT5B	Body
cg15827870	3.57e-05	0.251	0.0592	2.29e-05	0.347	0.0884	8.86e-05	0.224	0.0663	0.000744	2	42795321	MTA3	1stExon;5'UTR;TSS1500
cg14543720	3.58e-05	0.241	0.0691	0.000492	0.352	0.104	0.000697	0.171	0.0774	0.027	18	20012820
cg07739369	3.6e-05	-0.276	0.0899	0.00218	-0.171	0.138	0.215	-0.107	0.103	0.297	17	80241456
cg17854981	3.61e-05	-0.196	0.0744	0.0083	-0.246	0.113	0.03	-0.267	0.0832	0.00134	7	100274472	GNB2	Body
cg17219817	3.64e-05	0.0331	0.0459	0.472	-0.0327	0.0683	0.632	-0.024	0.0515	0.642	10	47085322	NPY4R;CH17-360D5.1	5'UTR;TSS1500
cg06328829	3.67e-05	-0.307	0.0801	0.000126	-0.416	0.121	0.000601	-0.262	0.0906	0.00385	7	30224358
cg03801286	3.67e-05	-0.248	0.0727	0.000642	-0.407	0.11	0.000223	-0.345	0.0822	2.66e-05	21	35884508	KCNE1	TSS1500
cg13701770	3.68e-05	0.292	0.0867	0.000741	0.487	0.129	0.000167	0.248	0.0971	0.0106	1	156130293	SEMA4A	Body
cg16709353	3.68e-05	-0.342	0.0984	0.000512	-0.582	0.144	5.48e-05	-0.438	0.107	4.26e-05	11	68856817	TPCN2	3'UTR
cg20722458	3.68e-05	-0.147	0.0402	0.00027	-0.177	0.0606	0.00349	-0.0922	0.0454	0.0422	2	8715811
cg09287591	3.69e-05	0.296	0.0767	0.000112	0.364	0.115	0.0015	0.161	0.0867	0.0633	2	26729208	OTOF	Body
cg22284058	3.69e-05	0.331	0.0809	4.22e-05	0.518	0.12	1.7e-05	0.311	0.0905	0.000589	8	142237359	SLC45A4	Body
cg02826493	3.71e-05	-0.357	0.11	0.00112	-0.65	0.161	5.56e-05	-0.323	0.122	0.00822	5	111034457	STARD4-AS1	Body
cg23968456	3.72e-05	0.132	0.0314	2.58e-05	0.194	0.0476	4.65e-05	0.0935	0.0349	0.00746	10	73521631	CDH23;C10orf54	Body
cg08110610	3.72e-05	0.157	0.0583	0.00712	0.307	0.0868	0.000412	0.0907	0.0654	0.165	2	234216147	SAG	TSS200
cg09889997	3.73e-05	-0.311	0.0883	0.000434	-0.557	0.132	2.61e-05	-0.413	0.0988	2.9e-05	1	7692321	CAMTA1	Body
cg22122808	3.73e-05	-0.364	0.0876	3.23e-05	-0.527	0.132	6.24e-05	-0.335	0.0989	0.000708	17	61511683	CYB561	3'UTR
cg05256971	3.73e-05	0.333	0.0823	5.35e-05	0.488	0.123	7.28e-05	0.32	0.0924	0.000529	2	1917291	MYT1L	Body
cg01901332	3.73e-05	-0.286	0.0837	0.000632	-0.46	0.124	0.000211	-0.299	0.0911	0.00101	11	75031054	ARRB1	Body
cg21173328	3.77e-05	-0.26	0.0678	0.000123	-0.416	0.103	5.02e-05	-0.295	0.0768	0.000126	3	11119246
cg25478266	3.78e-05	0.275	0.0783	0.000439	0.362	0.117	0.002	0.254	0.0869	0.00345	22	37900137	CARD10	Body
cg05729490	3.78e-05	-0.224	0.0634	0.000417	-0.36	0.0963	0.000183	-0.261	0.0708	0.000228	7	27404187
cg08033719	3.8e-05	0.254	0.066	0.000117	0.349	0.0983	0.00039	0.255	0.0729	0.000466	6	158438074	SYNJ2	TSS200;Body
cg11851129	3.81e-05	-0.156	0.0656	0.0173	-0.153	0.0985	0.119	-0.181	0.0731	0.0131	12	57624530	SHMT2	Body;5'UTR
cg01952913	3.81e-05	-0.298	0.0792	0.00017	-0.483	0.118	4.08e-05	-0.24	0.0888	0.00687	8	1094904
cg23576477	3.82e-05	0.263	0.0697	0.000162	0.364	0.105	0.000534	0.19	0.0778	0.0148	1	206887710	MAPKAPK2	Body
cg05343073	3.83e-05	0.125	0.0636	0.0487	0.147	0.0958	0.125	0.0566	0.0706	0.422	6	124124275	NKAIN2	TSS1500
cg09744763	3.83e-05	0.2	0.0749	0.00752	0.405	0.109	0.000211	0.312	0.0813	0.000121	1	63695132	LINC00466	Body
cg19027454	3.83e-05	0.275	0.0777	0.000411	0.47	0.117	5.56e-05	0.354	0.0867	4.53e-05	1	94486992	ABCA4	Body
cg15150615	3.84e-05	0.25	0.0666	0.000173	0.373	0.101	0.000218	0.159	0.0723	0.0281	19	45681664	BLOC1S3;TRAPPC6A	TSS1500;TSS200
cg14175792	3.84e-05	-0.0451	0.0896	0.615	-0.0894	0.135	0.506	0.162	0.0993	0.103	18	11742531	GNAL	Body
cg14798653	3.84e-05	0.365	0.103	0.000404	0.525	0.155	0.000688	0.38	0.116	0.00108	19	6475497	DENND1C	Body
cg06437840	3.84e-05	0.436	0.11	7.29e-05	0.597	0.164	0.000278	0.397	0.122	0.0011	6	33048529	HLA-DPB1	Body
cg12250096	3.86e-05	0.198	0.0863	0.0221	0.291	0.126	0.0206	0.285	0.0927	0.00214	6	168162246
cg24928546	3.87e-05	0.213	0.0635	0.000806	0.351	0.0951	0.000225	0.154	0.0716	0.031	17	79392689	BAHCC1	Body
cg17412901	3.89e-05	0.28	0.0908	0.00204	0.466	0.137	0.000656	0.184	0.104	0.0758	1	3332705	PRDM16	Body
cg10778283	3.91e-05	0.308	0.083	0.000207	0.516	0.125	3.58e-05	0.321	0.093	0.000547	17	30130951
cg02133011	3.92e-05	-0.147	0.0782	0.0598	-0.0516	0.115	0.655	0.0556	0.0852	0.514	3	63803766	C3orf49	TSS1500
cg04488894	3.94e-05	-0.363	0.084	1.54e-05	-0.501	0.127	8.1e-05	-0.32	0.0933	0.000612	10	5067466
cg14892570	3.95e-05	0.0921	0.0277	0.000886	0.146	0.0415	0.000423	0.058	0.0313	0.064	19	15559628	MIR1470;WIZ	TSS1500;5'UTR
cg17709647	3.95e-05	0.193	0.0564	0.00063	0.276	0.0848	0.00116	0.174	0.0633	0.00606	3	13897192	WNT7A	Body
cg13945718	3.96e-05	0.0981	0.0689	0.154	0.114	0.102	0.263	0.0505	0.0744	0.498	10	99393633	MORN4	TSS1500;5'UTR
cg06507568	3.97e-05	0.292	0.08	0.000267	0.474	0.12	8.01e-05	0.319	0.089	0.000331	13	92377297	GPC5	Body
cg16128002	3.98e-05	-0.278	0.104	0.0077	-0.37	0.157	0.0185	-0.0923	0.118	0.434	6	25042378	FAM65B	1stExon;5'UTR
cg25503381	3.99e-05	0.274	0.0676	5.08e-05	0.281	0.101	0.0055	0.229	0.0738	0.00193	15	39871923	THBS1	TSS1500
cg12980689	4e-05	0.162	0.0707	0.0218	0.317	0.106	0.0027	0.171	0.0794	0.0316	2	134643521
cg03395885	4.01e-05	0.177	0.0593	0.00281	0.354	0.0871	4.72e-05	0.243	0.0648	0.000174	3	39259352
cg14057435	4.01e-05	-0.0349	0.0768	0.65	0.0709	0.113	0.529	0.151	0.084	0.072	2	30339383
cg16438224	4.01e-05	0.0687	0.0495	0.165	0.0314	0.0727	0.665	-0.0873	0.0537	0.104	22	49995859	C22orf34	Body
cg06117256	4.01e-05	0.269	0.0717	0.000175	0.359	0.108	0.000887	0.112	0.081	0.166	22	32478849	SLC5A1	Body
cg00127528	4.03e-05	0.212	0.0578	0.000249	0.304	0.0856	0.000383	0.234	0.0633	0.000211	20	59853894	CDH4	Body
cg06075222	4.04e-05	-0.308	0.0927	0.000912	-0.478	0.138	0.00052	-0.324	0.103	0.0016	12	113798112	PLBD2	Body
cg07128021	4.08e-05	0.223	0.0759	0.00327	0.439	0.111	7.77e-05	0.35	0.0831	2.54e-05	10	80824237	LOC283050	Body
cg17429599	4.08e-05	0.264	0.0642	3.84e-05	0.347	0.0958	0.000292	0.232	0.0715	0.00117	5	140937500	LOC100505658;DIAPH1	TSS1500;Body
cg08454760	4.1e-05	0.25	0.0547	4.65e-06	0.354	0.081	1.24e-05	0.2	0.0614	0.00114	15	77324751	PSTPIP1	Body
cg03168189	4.1e-05	0.143	0.0714	0.0454	0.217	0.107	0.0438	0.213	0.0796	0.00751	3	183211492	KLHL6	Body
cg20502952	4.1e-05	0.292	0.076	0.000123	0.346	0.114	0.00245	0.244	0.0857	0.00436	11	69818819
cg09041614	4.1e-05	-0.278	0.0937	0.00304	-0.266	0.141	0.0593	-0.166	0.106	0.115	8	121417181	MRPL13	Body
cg20700740	4.11e-05	0.195	0.0461	2.45e-05	0.258	0.0697	0.00022	0.145	0.0525	0.00573	1	9339683
cg05096200	4.12e-05	-0.362	0.0881	4.03e-05	-0.563	0.134	2.49e-05	-0.331	0.1	0.000937	7	23387575	IGF2BP3	Body
cg18165941	4.13e-05	0.202	0.0763	0.00809	0.24	0.114	0.0348	0.0387	0.0834	0.643	17	31849819	ASIC2	Body
cg17360854	4.13e-05	-0.301	0.109	0.00561	-0.506	0.162	0.00175	-0.478	0.119	6.1e-05	2	161224771	RBMS1	Body
cg03932039	4.13e-05	0.313	0.125	0.0123	0.582	0.183	0.00143	0.472	0.134	0.000438	10	126296171	LHPP	Body
cg24873280	4.14e-05	0.302	0.0689	1.13e-05	0.404	0.104	0.000101	0.207	0.0789	0.00855	6	154651158	IPCEF1	5'UTR;1stExon
cg10069312	4.15e-05	-0.217	0.0684	0.00151	-0.35	0.103	0.000641	-0.119	0.0776	0.125	1	28918656	RAB42	TSS200;TSS1500
cg13185177	4.16e-05	-0.222	0.0738	0.00264	-0.409	0.107	0.000139	-0.312	0.0799	9.27e-05	3	194119885	GP5	5'UTR
cg17893421	4.17e-05	-0.304	0.127	0.0171	-0.459	0.189	0.0154	-0.0615	0.142	0.666	14	77008428
cg25363704	4.19e-05	0.133	0.0514	0.00965	0.215	0.0769	0.00508	0.0533	0.058	0.358	10	11691859
cg23146183	4.2e-05	0.182	0.0478	0.000139	0.3	0.0716	2.8e-05	0.212	0.0531	6.7e-05	6	3194903	LOC100507194	Body
cg06690899	4.2e-05	0.119	0.0606	0.0488	0.181	0.0901	0.0446	0.164	0.0663	0.0134	11	6285281	CCKBR	Body
cg11136886	4.22e-05	0.232	0.0662	0.000451	0.338	0.0994	0.000686	0.261	0.0744	0.000451	1	33609509
cg03289219	4.23e-05	-0.247	0.0801	0.00201	-0.385	0.122	0.00154	-0.373	0.0899	3.41e-05	1	29528209	MECR	Body
cg05404715	4.24e-05	0.000564	0.0265	0.983	0.0377	0.039	0.333	0.0557	0.0409	0.173	15	100516580	ADAMTS17	Body
cg12258093	4.25e-05	-0.0986	0.0418	0.0184	-0.09	0.0625	0.149	-0.0392	0.0465	0.399	10	103051129
cg07092704	4.27e-05	0.206	0.0704	0.00344	0.401	0.103	9.8e-05	0.255	0.078	0.00111	20	44088482
cg04865018	4.27e-05	-0.193	0.0785	0.0139	-0.169	0.119	0.153	-0.182	0.0882	0.039	2	74213126	TET3	TSS1500
cg26753037	4.27e-05	-0.303	0.0834	0.000287	-0.401	0.128	0.00171	-0.179	0.0959	0.0625	1	55013691	ACOT11	TSS200
cg14776738	4.28e-05	0.259	0.0725	0.000348	0.383	0.11	0.000474	0.232	0.0823	0.00488	19	6476756	DENND1C	Body
cg19746681	4.29e-05	-0.171	0.0616	0.00551	-0.199	0.0927	0.0318	-0.0754	0.069	0.275	15	38351134	LOC101928227	Body
cg18280507	4.3e-05	-0.369	0.104	0.000398	-0.547	0.158	0.000538	-0.351	0.118	0.00294	7	107332438	SLC26A4	Body
cg17918753	4.3e-05	0.282	0.0715	8.1e-05	0.379	0.108	0.000438	0.234	0.0805	0.00358	7	151561094	PRKAG2	Body
cg22530232	4.31e-05	0.293	0.123	0.0172	0.548	0.183	0.00281	0.329	0.136	0.0155	7	158110152	PTPRN2	Body
cg00162806	4.32e-05	0.236	0.0623	0.00015	0.329	0.0939	0.000459	0.236	0.0705	0.000808	10	135051929	VENTX	Body
cg27634355	4.33e-05	-0.289	0.0816	0.000403	-0.437	0.121	0.000306	-0.357	0.0897	6.96e-05	15	70920164
cg02806156	4.34e-05	0.247	0.086	0.00408	0.405	0.127	0.00151	0.353	0.095	0.000203	12	89728752
cg01492734	4.35e-05	-0.0119	0.114	0.917	0.105	0.176	0.551	-0.264	0.132	0.0449	3	42215866	TRAK1	Body
cg18053607	4.35e-05	0.22	0.0576	0.00013	0.283	0.0881	0.00134	0.157	0.0661	0.0173	22	31518963	INPP5J	5'UTR;1stExon
cg08625794	4.36e-05	0.216	0.082	0.00846	0.276	0.123	0.0253	0.288	0.0917	0.00168	15	90303646
cg27044597	4.36e-05	0.269	0.108	0.0129	0.467	0.162	0.00387	0.439	0.12	0.00026	5	135394387	TGFBI	Body
cg25109238	4.36e-05	0.242	0.0589	3.93e-05	0.302	0.0892	0.000714	0.127	0.0674	0.06	3	52074172
cg18051353	4.37e-05	0.122	0.0291	2.86e-05	0.164	0.0443	0.000214	0.088	0.0334	0.00844	8	68251877	ARFGEF1	Body
cg19396767	4.37e-05	0.198	0.0682	0.00375	0.255	0.102	0.0125	0.13	0.0767	0.09	21	35685663
cg00638344	4.38e-05	-0.28	0.0817	0.000611	-0.345	0.123	0.0049	-0.239	0.0919	0.00934	9	87316763	NTRK2	Body
cg10580045	4.4e-05	0.0462	0.0827	0.576	-0.0213	0.125	0.864	0.138	0.0924	0.134	2	226294597	NYAP2	Body
cg09482050	4.41e-05	0.699	0.165	2.26e-05	0.79	0.249	0.00155	0.531	0.185	0.00405	16	67686832	RLTPR	Body
cg02690805	4.41e-05	0.356	0.0944	0.000161	0.501	0.142	0.000413	0.39	0.105	0.000197	17	39931519	JUP	5'UTR
cg01168201	4.43e-05	0.046	0.0172	0.00757	0.0902	0.0258	0.00048	0.0689	0.0193	0.000346	17	1958412	HIC1	TSS1500;1stExon;5'UTR
cg22794990	4.43e-05	0.296	0.0793	0.000194	0.429	0.12	0.00034	0.248	0.0888	0.00531	12	4412270	CCND2	3'UTR
cg24334468	4.43e-05	0.312	0.0832	0.000176	0.563	0.125	6.51e-06	0.318	0.095	0.000815	17	26104028	NOS2	Body
cg16226985	4.43e-05	0.0682	0.0806	0.398	0.185	0.118	0.118	0.179	0.0871	0.0397	16	12514637	SNX29	Body
cg21537889	4.44e-05	-0.0564	0.0687	0.412	-0.28	0.102	0.00591	-0.216	0.0761	0.00452	2	28549167	BRE	3'UTR;Body
cg22051510	4.44e-05	0.283	0.0777	0.000267	0.389	0.115	0.000748	0.255	0.0853	0.00278	12	117415829	LOC100506551;FBXW8	Body
cg00233028	4.46e-05	0.268	0.0672	6.62e-05	0.347	0.102	0.000661	0.207	0.076	0.00635	11	44642914
cg06773625	4.46e-05	0.0873	0.0563	0.121	0.197	0.0833	0.0179	0.0725	0.0624	0.245	4	114023500	ANK2	Body
cg20193802	4.48e-05	0.286	0.0753	0.000146	0.43	0.113	0.000137	0.23	0.0854	0.00712	22	19709696	SEPT5;GP1BB	Body;TSS1500
cg14162417	4.49e-05	0.235	0.0706	0.000874	0.357	0.102	0.000465	0.185	0.0764	0.0156	1	226315857
cg24461242	4.52e-05	-0.0732	0.0669	0.274	-0.207	0.0966	0.032	-0.0551	0.072	0.444	19	35612258	FXYD3	Body;3'UTR
cg02349146	4.52e-05	0.39	0.106	0.000229	0.449	0.16	0.00509	0.356	0.119	0.00266	7	98161246
cg13374901	4.52e-05	0.268	0.0659	4.76e-05	0.394	0.0969	4.73e-05	0.224	0.0733	0.00222	20	60639404	TAF4	Body
cg05502525	4.56e-05	0.0686	0.025	0.00603	0.142	0.0375	0.000155	0.0491	0.0281	0.0807	16	11038188	CLEC16A	TSS200
cg10199556	4.56e-05	-0.265	0.0788	0.000781	-0.336	0.118	0.00454	-0.173	0.0868	0.046	7	42268109	GLI3	5'UTR
cg04299392	4.57e-05	0.225	0.0892	0.0117	0.336	0.135	0.0126	0.419	0.0987	2.21e-05	13	98006094	MBNL2	Body
cg13762366	4.59e-05	0.305	0.085	0.000328	0.526	0.126	3.16e-05	0.301	0.0947	0.0015	5	91556
cg02134095	4.6e-05	-0.181	0.0934	0.0533	-0.141	0.139	0.312	-0.00723	0.103	0.944	10	33248787	ITGB1	TSS1500
cg21697667	4.6e-05	0.276	0.0767	0.000325	0.389	0.114	0.000663	0.162	0.0862	0.0601	2	121298039
cg24691332	4.61e-05	0.268	0.084	0.00145	0.377	0.128	0.00323	0.199	0.0951	0.036	10	34483325	PARD3	Body
cg14153041	4.62e-05	-0.201	0.0686	0.00335	-0.342	0.101	0.000706	-0.279	0.0751	0.000204	1	22231285	HSPG2	Body
cg01239499	4.63e-05	-0.311	0.0993	0.00177	-0.338	0.149	0.0229	-0.195	0.111	0.0794	7	30210587
cg23692087	4.67e-05	-0.115	0.0518	0.0261	-0.131	0.0769	0.0896	-0.0532	0.0572	0.353	12	49318557	FKBP11	Body;5'UTR;1stExon
cg13717325	4.68e-05	0.264	0.0895	0.00319	0.427	0.133	0.00134	0.321	0.0999	0.00129	20	20824962
cg12127463	4.69e-05	0.0138	0.0311	0.658	0.0826	0.0462	0.0738	0.0818	0.034	0.016	2	25584821
cg12613801	4.69e-05	0.114	0.0307	0.00021	0.177	0.0458	0.000105	0.105	0.0339	0.0019	9	132260007	LINC00963	Body
cg04885881	4.71e-05	-0.262	0.0641	4.42e-05	-0.349	0.0972	0.00033	-0.178	0.0733	0.0153	1	11123118
cg20076442	4.71e-05	-0.306	0.0775	7.82e-05	-0.463	0.118	8.42e-05	-0.332	0.0866	0.000125	8	72745197
cg20363022	4.72e-05	-0.104	0.0708	0.141	-0.0612	0.106	0.565	-0.0859	0.0786	0.274	13	111909300	ARHGEF7	Body
cg23446404	4.72e-05	-0.318	0.106	0.00266	-0.619	0.157	8.23e-05	-0.364	0.117	0.00178	3	55511566	WNT5A	Body
cg04301614	4.72e-05	-0.257	0.0686	0.000181	-0.435	0.103	2.6e-05	-0.26	0.0774	0.000792	4	37585993	C4orf19	5'UTR;1stExon
cg22897715	4.74e-05	-0.255	0.0937	0.00658	-0.384	0.14	0.00616	-0.385	0.104	0.000207	11	57192251	SLC43A3	Body
cg19484164	4.75e-05	0.0254	0.0949	0.789	0.0802	0.141	0.57	0.174	0.104	0.0943	13	113464412	ATP11A	Body
cg13134916	4.8e-05	-0.278	0.0714	9.65e-05	-0.42	0.108	9.45e-05	-0.325	0.0809	5.79e-05	12	25707564	IFLTD1	TSS1500;Body
cg10667895	4.8e-05	-0.207	0.078	0.00798	-0.458	0.116	7.98e-05	-0.326	0.087	0.000175	2	102577876
cg18218772	4.81e-05	0.241	0.0726	0.000895	0.362	0.111	0.00107	0.158	0.0823	0.0554	14	59296690
cg12970171	4.81e-05	-0.239	0.0678	0.000421	-0.332	0.101	0.00101	-0.14	0.0756	0.0637	5	6766613
cg04005059	4.82e-05	-0.268	0.0761	0.00043	-0.309	0.115	0.00741	-0.279	0.0858	0.00113	2	23719838	KLHL29	5'UTR
cg13275851	4.82e-05	0.259	0.0683	0.000148	0.359	0.102	0.000431	0.141	0.0771	0.0682	14	76106904	FLVCR2	Body
cg19731250	4.84e-05	-0.396	0.14	0.0045	-0.776	0.21	0.00022	-0.657	0.155	2.29e-05	12	104928119	CHST11	Body
cg11203326	4.86e-05	0.141	0.0748	0.0598	0.309	0.11	0.00487	0.212	0.0813	0.00895	3	52171030	POC1A	Body
cg11532433	4.86e-05	-0.211	0.0751	0.005	-0.27	0.114	0.0178	-0.0226	0.0835	0.787	2	24735298
cg16460342	4.87e-05	0.202	0.0581	0.000502	0.237	0.0869	0.00644	0.107	0.0651	0.0996	12	121662577	P2RX4	Body
cg00632379	4.89e-05	-0.343	0.0967	0.000395	-0.517	0.141	0.000251	-0.251	0.106	0.0176	6	113306339
cg27338353	4.89e-05	0.203	0.057	0.000373	0.358	0.086	3.14e-05	0.199	0.0642	0.00188	22	46471129
cg02992461	4.89e-05	0.00215	0.0154	0.889	0.0175	0.023	0.446	0.0292	0.0173	0.0904	6	2972001	SERPINB6	5'UTR;1stExon;TSS1500
cg12030351	4.9e-05	0.112	0.0549	0.0419	0.272	0.0817	0.00086	0.154	0.0613	0.0122	1	226896763	ITPKB	Body
cg18664856	4.9e-05	0.187	0.0799	0.019	0.357	0.119	0.00264	0.177	0.0889	0.0469	14	105240263	AKT1	Body
cg04468741	4.92e-05	-0.247	0.0607	4.8e-05	-0.368	0.0915	5.76e-05	-0.249	0.0687	0.000296	11	12181467	MICAL2	5'UTR
cg13731163	4.92e-05	0.263	0.0751	0.000453	0.437	0.111	7.81e-05	0.229	0.0833	0.00609	13	111976603	TEX29	5'UTR;Body
cg15956680	4.93e-05	-0.277	0.0742	0.000191	-0.389	0.112	0.000536	-0.257	0.084	0.00225	2	29195923
cg02471183	4.93e-05	0.21	0.0766	0.00606	0.346	0.114	0.00239	0.278	0.084	0.000939	8	67456683
cg13612338	4.93e-05	0.228	0.0666	0.000626	0.331	0.0993	0.000852	0.165	0.0744	0.0264	1	7529465	CAMTA1	Body
cg17045651	4.93e-05	-0.199	0.0651	0.00224	-0.217	0.0991	0.0284	-0.0762	0.0741	0.304	3	159569504	SCHIP1;IQCJ-SCHIP1	Body
cg19053046	4.94e-05	0.258	0.066	9.57e-05	0.373	0.0987	0.000154	0.248	0.0732	0.000699	6	33048254	HLA-DPB1	Body
cg11874247	4.94e-05	0.00548	0.0698	0.937	0.138	0.101	0.172	0.0548	0.0758	0.47	22	31001766	TCN2;PES1	TSS1500;5'UTR
cg12541174	4.94e-05	-0.0133	0.0896	0.882	0.06	0.133	0.652	0.151	0.0979	0.123	3	85014816	CADM2	Body
cg13989982	4.95e-05	0.252	0.0723	0.00049	0.273	0.108	0.0114	0.115	0.0811	0.158	10	129860629	PTPRE	Body
cg09800680	4.97e-05	0.294	0.0853	0.000565	0.543	0.126	1.7e-05	0.335	0.0957	0.000459	10	73107727	SLC29A3	Body
cg06569323	4.98e-05	-0.338	0.0817	3.58e-05	-0.532	0.123	1.45e-05	-0.323	0.0929	0.000517	2	12074112
cg00603110	5.02e-05	0.199	0.05	6.98e-05	0.285	0.0751	0.000151	0.204	0.0561	0.00027	6	134395621
cg24433530	5.03e-05	-0.25	0.0783	0.00143	-0.437	0.117	0.000183	-0.291	0.0882	0.000984	18	43268361
cg04530548	5.03e-05	-0.253	0.0744	0.00068	-0.416	0.111	0.000191	-0.212	0.0831	0.0107	10	29879203	SVIL	5'UTR
cg08444317	5.04e-05	0.321	0.125	0.0104	0.559	0.186	0.00263	0.52	0.136	0.000132	14	51086557	ATL1	Body
cg06800840	5.05e-05	0.0782	0.148	0.597	0.0639	0.216	0.767	-0.0035	0.163	0.983	12	121476549	OASL	Body
cg00805076	5.06e-05	-0.228	0.0617	0.000222	-0.397	0.093	1.97e-05	-0.231	0.0699	0.000946	11	2966156	NAP1L4	3'UTR
cg20498907	5.06e-05	-0.313	0.0985	0.00147	-0.349	0.15	0.0198	-0.0887	0.112	0.428	10	44958965
cg24741292	5.07e-05	-0.262	0.0894	0.00345	-0.367	0.132	0.00558	-0.205	0.0981	0.0367	2	64434275
cg09144964	5.09e-05	0.279	0.0732	0.000139	0.409	0.109	0.000185	0.246	0.0825	0.0029	7	27150262	HOXA3	5'UTR
cg23966977	5.1e-05	0.289	0.0714	5.27e-05	0.363	0.108	0.000758	0.272	0.0805	0.000744	16	20337916	GP2	5'UTR
cg17693222	5.11e-05	0.241	0.0621	0.000103	0.374	0.0931	6.02e-05	0.24	0.0697	0.000586	8	42033472	PLAT	3'UTR
cg15951469	5.13e-05	0.261	0.0642	4.97e-05	0.398	0.0956	3.05e-05	0.251	0.0708	0.000402	6	153536198
cg09489330	5.14e-05	0.14	0.0603	0.0201	0.213	0.0907	0.0187	0.125	0.0679	0.0645	5	138895205
cg23385852	5.15e-05	0.219	0.054	5.04e-05	0.314	0.0802	9.3e-05	0.185	0.06	0.00209	18	21229608	ANKRD29	Body
cg17559587	5.19e-05	0.245	0.0885	0.00568	0.425	0.132	0.00129	0.324	0.0981	0.000949	6	42259090	TRERF1	5'UTR
cg05102578	5.21e-05	0.246	0.0619	7.34e-05	0.331	0.0932	0.000378	0.172	0.0685	0.012	4	182450503
cg07362860	5.21e-05	-0.287	0.09	0.0014	-0.342	0.136	0.0119	-0.274	0.101	0.00682	16	58143281
cg21147708	5.25e-05	-0.255	0.0796	0.00137	-0.5	0.12	2.88e-05	-0.322	0.0899	0.000335	6	7611002	SNRNP48	3'UTR
cg25015038	5.26e-05	-0.357	0.0956	0.000186	-0.494	0.144	0.00061	-0.355	0.106	0.000828	14	89604062
cg13386903	5.26e-05	-0.124	0.0498	0.0126	-0.187	0.0746	0.0121	-0.048	0.0551	0.384	6	167250429	RPS6KA2	Body
cg25426302	5.27e-05	0.241	0.0591	4.46e-05	0.357	0.0892	6.24e-05	0.199	0.0673	0.00309	6	32120826	PPT2;PRRT1	TSS1500
cg18612175	5.27e-05	-0.262	0.105	0.0127	-0.458	0.156	0.00338	-0.137	0.118	0.247	3	143033285	SLC9A9	Body
cg03865018	5.28e-05	0.217	0.0527	3.78e-05	0.299	0.0788	0.000145	0.184	0.0592	0.00191	1	20031012	TMCO4	Body
cg11073581	5.29e-05	-0.188	0.0825	0.0231	-0.229	0.124	0.0636	-0.223	0.0911	0.0143	21	42217749	DSCAM	Body
cg17475445	5.29e-05	0.177	0.0421	2.56e-05	0.251	0.062	5.08e-05	0.154	0.0471	0.00104	22	31344026	MORC2	Body
cg11788928	5.3e-05	-0.257	0.098	0.00886	-0.561	0.145	0.000109	-0.373	0.107	0.000456	7	82901268
cg03722506	5.32e-05	0.217	0.0918	0.018	0.37	0.139	0.00774	0.212	0.105	0.043	20	61276134	SLCO4A1	5'UTR
cg25472283	5.32e-05	-0.29	0.0875	0.000935	-0.396	0.129	0.00217	-0.373	0.0961	0.000104	2	9371704	ASAP2	Body
cg16969116	5.33e-05	-0.294	0.0839	0.000457	-0.492	0.127	0.000102	-0.382	0.0938	4.68e-05	12	129214471
cg00190321	5.33e-05	0.0438	0.0186	0.0182	0.0487	0.0281	0.0829	0.0359	0.0208	0.0845	15	52121780	TMOD3	TSS200
cg15431659	5.33e-05	0.481	0.125	0.000122	0.717	0.185	0.000111	0.291	0.14	0.0377	3	194901357	C3orf21	Body
cg26079664	5.34e-05	0.537	0.149	0.000318	0.819	0.224	0.000263	0.723	0.166	1.36e-05	3	51740956	GRM2	TSS200
cg11939689	5.35e-05	0.313	0.0889	0.000428	0.518	0.128	5.52e-05	0.22	0.0966	0.0226	18	55583769
cg18981338	5.38e-05	-0.249	0.0761	0.00105	-0.399	0.114	0.000455	-0.29	0.0855	0.000692	14	24422419	DHRS4;C14orf167	TSS1500;Body
cg04085767	5.39e-05	-0.143	0.089	0.108	-0.197	0.131	0.134	0.0327	0.096	0.733	3	196878429	DLG1	Body
cg14470107	5.4e-05	0.174	0.0622	0.00516	0.341	0.0926	0.00023	0.251	0.0687	0.000253	4	3226511	HTT	Body
cg01102193	5.4e-05	0.284	0.0762	0.000193	0.45	0.114	7.92e-05	0.243	0.0859	0.00461	1	235053806
cg12232336	5.41e-05	0.032	0.0681	0.638	-0.142	0.103	0.168	-0.171	0.0768	0.0261	12	51329676
cg25545699	5.41e-05	0.267	0.07	0.000139	0.376	0.104	0.000296	0.242	0.0775	0.00175	2	161132348	RBMS1	Body
cg27471246	5.41e-05	-0.306	0.0799	0.000129	-0.425	0.121	0.000447	-0.269	0.0903	0.00286	21	39776434	ERG	Body
cg02704158	5.42e-05	-0.12	0.0678	0.0763	-0.34	0.101	0.000797	-0.202	0.0757	0.00774	3	138656042
cg10387581	5.44e-05	0.187	0.0678	0.00572	0.397	0.0992	6.44e-05	0.247	0.0738	0.000798	1	206330041	CTSE	Body
cg27585822	5.45e-05	0.244	0.0801	0.00228	0.427	0.119	0.000335	0.187	0.0897	0.0375	20	49253552	FAM65C	TSS200
cg27114734	5.46e-05	-0.235	0.0635	0.000211	-0.349	0.0958	0.000269	-0.187	0.0715	0.00886	1	111177264
cg11242602	5.46e-05	0.368	0.108	0.000622	0.569	0.16	0.000374	0.389	0.12	0.00116	1	40099015	HEYL	Body
cg05815275	5.47e-05	0.273	0.087	0.00171	0.227	0.129	0.0788	0.206	0.0966	0.0332	11	113258390	ANKK1	TSS200
cg13904560	5.48e-05	0.258	0.0836	0.00206	0.399	0.125	0.00143	0.153	0.0934	0.102	15	26870826	GABRB3	Body
cg07728212	5.48e-05	0.16	0.0431	0.000216	0.264	0.0632	2.89e-05	0.179	0.0471	0.000149	22	32022290	PISD	5'UTR
cg04753836	5.48e-05	0.267	0.08	0.000843	0.285	0.122	0.0192	0.233	0.0905	0.00996	14	65308247
cg10532739	5.5e-05	-0.299	0.0917	0.0011	-0.394	0.14	0.00493	-0.175	0.105	0.0951	17	4297871
cg08537847	5.51e-05	0.262	0.0802	0.00108	0.473	0.118	6.09e-05	0.215	0.0901	0.0171	5	148810203	MIR145;LOC728264	TSS200;Body
cg15658676	5.51e-05	0.341	0.0878	0.000101	0.483	0.134	0.00031	0.241	0.101	0.0165	6	53530538	KLHL31	TSS200
cg20464832	5.52e-05	0.313	0.0681	4.21e-06	0.414	0.101	4.47e-05	0.262	0.075	0.000476	14	99849786
cg26363753	5.56e-05	-0.306	0.105	0.00357	-0.389	0.156	0.0126	-0.283	0.116	0.015	3	177913761
cg08383938	5.56e-05	0.0379	0.106	0.72	0.214	0.157	0.173	0.325	0.114	0.0044	4	146200144
cg05215498	5.56e-05	-0.311	0.0902	0.000571	-0.459	0.135	0.000692	-0.315	0.101	0.00189	17	68227252
cg06436667	5.56e-05	0.115	0.0305	0.000155	0.167	0.0453	0.000222	0.116	0.0337	0.000574	17	78058704	CCDC40	Body
cg27061947	5.57e-05	0.107	0.0273	8.31e-05	0.145	0.0416	0.00048	0.0867	0.0311	0.00526	5	74807308	POLK;COL4A3BP	TSS1500;5'UTR;Body;1stExon
cg06653632	5.58e-05	0.216	0.0847	0.0109	0.3	0.128	0.0192	0.248	0.0953	0.00941	12	129281444	SLC15A4	Body
cg25183883	5.61e-05	-0.239	0.061	9.2e-05	-0.367	0.09	4.62e-05	-0.192	0.0672	0.0042	13	70654280	KLHL1	Body
cg23296747	5.62e-05	0.342	0.108	0.00147	0.459	0.162	0.00473	0.407	0.12	0.000665	2	219851835	FEV	TSS1500
cg10374856	5.68e-05	-0.121	0.0775	0.117	-0.271	0.115	0.018	-0.26	0.0844	0.00209	20	25844801
cg05221326	5.69e-05	0.00907	0.0541	0.867	0.132	0.0812	0.104	0.0607	0.0599	0.311	12	126172639
cg20437474	5.69e-05	-0.27	0.0735	0.000234	-0.429	0.109	8.44e-05	-0.222	0.0827	0.0073	5	170203487
cg25330143	5.69e-05	0.318	0.0868	0.000251	0.555	0.13	1.88e-05	0.363	0.0971	0.000185	2	220299134	SPEG	TSS1500
cg24217894	5.69e-05	0.26	0.086	0.00255	0.5	0.128	9.2e-05	0.363	0.0956	0.000146	12	58120635	LOC100130776;AGAP2	Body
cg12689200	5.71e-05	-0.174	0.0574	0.00238	-0.224	0.0875	0.0103	-0.188	0.0641	0.00338	19	3700855	PIP5K1C	TSS1500
cg16289232	5.71e-05	0.201	0.063	0.00144	0.214	0.0936	0.0221	0.153	0.0699	0.0288	10	126291737	LHPP	Body
cg20654468	5.72e-05	-0.176	0.0467	0.000158	-0.274	0.0692	7.33e-05	-0.165	0.0519	0.00149	11	58342997	LPXN	Body
cg13627972	5.74e-05	-0.217	0.0807	0.00708	-0.255	0.119	0.033	-0.198	0.0886	0.0255	2	71296796	NAGK	Body
cg18147162	5.75e-05	0.194	0.107	0.0691	0.407	0.16	0.0109	0.444	0.118	0.000176	8	124038163	DERL1	Body
cg14370653	5.8e-05	0.195	0.0883	0.0274	0.373	0.13	0.00428	0.221	0.0965	0.0217	9	137828210
cg27057036	5.81e-05	-0.207	0.104	0.0474	-0.359	0.155	0.0203	-0.285	0.115	0.0135	8	130997672
cg23237276	5.81e-05	-0.343	0.0866	7.31e-05	-0.502	0.129	0.0001	-0.33	0.0973	0.0007	14	101827449
ch.1.1391820F	5.82e-05	-0.171	0.0664	0.0102	-0.24	0.0976	0.014	-0.192	0.0721	0.00771	1	45213534	KIF2C	Body
cg00250196	5.83e-05	-0.195	0.0852	0.0219	-0.192	0.129	0.138	-0.158	0.0961	0.1	2	16836324	FAM49A	5'UTR
cg11787160	5.83e-05	0.341	0.0988	0.000564	0.434	0.149	0.00353	0.301	0.11	0.00633	12	113515332	DTX1	Body
cg00827939	5.83e-05	0.333	0.0909	0.000245	0.487	0.137	0.000401	0.422	0.102	3.53e-05	22	39848852
cg09941601	5.85e-05	0.267	0.0685	9.36e-05	0.373	0.101	0.000234	0.237	0.0761	0.00189	16	86606899
cg25251478	5.87e-05	0.216	0.0588	0.000243	0.36	0.0852	2.34e-05	0.19	0.0636	0.00281	6	30853959	DDR1	5'UTR
cg08891503	5.88e-05	-0.0944	0.0728	0.195	-0.323	0.106	0.00225	-0.196	0.0784	0.0124	10	105541949	SH3PXD2A	Body
cg18062064	5.92e-05	0.198	0.0718	0.00591	0.23	0.109	0.0359	-0.0195	0.0811	0.81	20	35504553	C20orf118	TSS200
cg05122026	5.96e-05	-0.248	0.0645	0.000121	-0.415	0.096	1.53e-05	-0.283	0.0716	7.8e-05	11	75114223	SNORD15B;RPS3	TSS1500;Body
cg10434738	5.97e-05	0.278	0.0626	9.11e-06	0.385	0.0941	4.31e-05	0.243	0.0699	0.000498	8	129309856
cg24262870	5.97e-05	0.308	0.0732	2.58e-05	0.38	0.109	0.000468	0.234	0.0803	0.00359	10	7536500
cg16457662	5.98e-05	-0.236	0.0812	0.00361	-0.388	0.122	0.0015	-0.322	0.0902	0.000364	11	74701311	NEU3	Body
cg01410163	5.98e-05	-0.221	0.0748	0.00309	-0.402	0.11	0.000275	-0.269	0.0825	0.00111	6	5999721	NRN1	Body
cg05046814	6e-05	0.465	0.114	4.26e-05	0.639	0.172	0.000207	0.473	0.128	0.000213	15	77320670	PSTPIP1	Body
cg22824635	6e-05	-0.183	0.164	0.262	-0.308	0.246	0.211	-0.476	0.179	0.00799	19	13112283	NFIX	Body
cg16811453	6e-05	-0.325	0.076	1.86e-05	-0.465	0.115	4.98e-05	-0.228	0.0858	0.00794	4	106545888	ARHGEF38	Body
cg16399069	6.01e-05	-0.26	0.0759	0.000623	-0.313	0.113	0.0058	-0.293	0.0837	0.000457	2	16512381
cg23502883	6.01e-05	0.177	0.0638	0.00555	0.327	0.0933	0.00046	0.194	0.0705	0.00591	15	93959149
cg07231582	6.03e-05	-0.248	0.0872	0.00443	-0.484	0.129	0.00018	-0.406	0.0962	2.45e-05	10	127946467	ADAM12	Body
cg27346988	6.04e-05	0.23	0.0708	0.00114	0.218	0.108	0.0437	0.13	0.0812	0.109	17	73719693	ITGB4	TSS1500;5'UTR
cg05089465	6.04e-05	-0.341	0.0957	0.000371	-0.513	0.143	0.000342	-0.408	0.106	0.000124	3	3708128
cg23884241	6.08e-05	0.788	0.186	2.2e-05	1.13	0.279	4.7e-05	0.742	0.206	0.000312	7	27169957	HOXA4	1stExon
cg20270241	6.1e-05	0.233	0.0634	0.000231	0.384	0.0947	4.88e-05	0.226	0.071	0.00146	10	4248690
cg03470597	6.11e-05	-0.02	0.071	0.778	-0.129	0.105	0.218	-0.000613	0.0781	0.994	1	6627730	TAS1R1	Body
cg00943124	6.12e-05	-0.117	0.0475	0.0134	-0.185	0.0711	0.00946	-0.156	0.0523	0.00288	16	1705667	CRAMP1L	Body
cg16503724	6.13e-05	-0.251	0.0682	0.000231	-0.373	0.103	0.000283	-0.279	0.0756	0.000225	3	17130667	PLCL2	Body
cg13380115	6.14e-05	-0.193	0.0855	0.0237	-0.338	0.127	0.00782	-0.175	0.0951	0.0663	5	95746961	PCSK1;LOC101929710	Body
cg13161113	6.15e-05	0.476	0.114	3e-05	0.654	0.166	8.4e-05	0.448	0.125	0.000348	6	158438198	SYNJ2	Body
cg06024215	6.15e-05	0.181	0.0548	0.000936	0.337	0.0809	3.1e-05	0.16	0.0608	0.00856	17	75210996	SEC14L1	3'UTR;Body
cg10255594	6.16e-05	0.45	0.114	7.71e-05	0.728	0.172	2.37e-05	0.372	0.129	0.0039	16	79502420
cg25730428	6.18e-05	-0.284	0.0729	9.56e-05	-0.428	0.109	8.39e-05	-0.283	0.0814	0.000512	6	29454755	MAS1L	1stExon
cg02536320	6.21e-05	-0.286	0.0834	0.000615	-0.41	0.124	0.000953	-0.236	0.0923	0.0107	1	59921149	FGGY	Body
cg23097296	6.21e-05	0.285	0.0668	1.97e-05	0.332	0.101	0.00103	0.277	0.0746	0.000208	1	33231167	KIAA1522	Body
cg06399419	6.22e-05	0.134	0.0864	0.121	0.0996	0.131	0.445	0.0173	0.0967	0.858	21	45937201	C21orf90;C21orf29	Body
cg16583572	6.22e-05	-0.203	0.0643	0.0016	-0.233	0.0973	0.0165	-0.173	0.0719	0.0163	19	10038378	OLFM2	Body
cg01698632	6.27e-05	0.0801	0.0624	0.199	0.163	0.0913	0.0736	0.114	0.067	0.0903	11	63529011	C11orf95	3'UTR
cg23105419	6.31e-05	0.379	0.108	0.000447	0.67	0.162	3.47e-05	0.396	0.12	0.000987	2	43496213	THADA	Body
cg19713833	6.31e-05	-0.292	0.0698	2.82e-05	-0.354	0.105	0.000769	-0.198	0.0784	0.0117	13	107252801
cg12266551	6.33e-05	0.0572	0.0167	0.000606	0.0897	0.025	0.000325	0.0489	0.0188	0.00925	19	45394624	TOMM40	5'UTR;1stExon
cg12453228	6.34e-05	0.257	0.0777	0.000951	0.357	0.116	0.00204	0.238	0.0872	0.0063	6	41338345
cg21678813	6.34e-05	0.236	0.135	0.0799	0.459	0.202	0.0231	0.0827	0.151	0.585	11	20229879
cg09811759	6.35e-05	0.419	0.0929	6.52e-06	0.577	0.14	3.52e-05	0.384	0.102	0.000172	1	245843825	KIF26B	Body
cg13059903	6.36e-05	0.179	0.0835	0.0321	0.327	0.124	0.00811	0.248	0.0927	0.00743	11	119617110
cg20615375	6.38e-05	0.21	0.061	0.000567	0.333	0.0922	0.000305	0.222	0.0693	0.00134	11	76367925
cg09884146	6.4e-05	-0.221	0.0856	0.00975	-0.127	0.131	0.33	-0.155	0.0976	0.112	2	65593908	SPRED2	5'UTR;1stExon;Body
cg14130272	6.42e-05	0.24	0.0777	0.00202	0.365	0.117	0.0018	0.13	0.0863	0.133	6	31509427	BAT1;SNORD84	5'UTR;TSS1500
cg07782046	6.43e-05	-0.229	0.0805	0.00449	-0.402	0.119	0.000752	-0.245	0.0875	0.00513	12	6783427	ZNF384	Body
cg10702227	6.43e-05	0.384	0.127	0.00245	0.491	0.193	0.0108	0.189	0.143	0.184	8	49448747
cg15485247	6.43e-05	0.2	0.088	0.0233	0.358	0.134	0.00745	0.288	0.0977	0.00324	17	981518	ABR	Body
cg04862197	6.44e-05	-0.206	0.0599	0.000605	-0.335	0.0895	0.000179	-0.253	0.0664	0.000136	7	158334358	PTPRN2	1stExon;5'UTR;Body
cg10900019	6.44e-05	0.303	0.0729	3.25e-05	0.404	0.108	0.00019	0.207	0.081	0.0107	5	175602401	LOC643201	Body
cg05287480	6.44e-05	0.22	0.0527	2.98e-05	0.305	0.08	0.000136	0.2	0.06	0.000827	7	27176127
cg24486037	6.44e-05	0.396	0.131	0.00252	0.538	0.197	0.00627	0.249	0.145	0.0866	1	151345181	SELENBP1	TSS200
cg10453974	6.45e-05	0.316	0.0755	2.92e-05	0.436	0.113	0.000115	0.259	0.0846	0.00218	10	116641464	FAM160B1	Body
cg23258914	6.45e-05	-0.176	0.0718	0.0145	-0.222	0.106	0.0366	-0.263	0.0788	0.000831	12	6659770	IFFO1	Body
cg01060669	6.48e-05	-0.0371	0.0465	0.425	-0.0487	0.069	0.48	-0.0728	0.0514	0.156	22	49240216
cg24448930	6.48e-05	0.127	0.0355	0.000359	0.158	0.0536	0.00326	0.086	0.0397	0.0302	3	194489879	LOC100507391	Body
cg10588725	6.49e-05	0.319	0.0827	0.000115	0.519	0.122	2.26e-05	0.257	0.0925	0.00542	5	55575203
cg23122901	6.49e-05	0.185	0.0809	0.0221	0.327	0.122	0.00712	0.22	0.0905	0.015	22	19880135	TXNRD2	Body
cg00852033	6.5e-05	-0.15	0.0524	0.00422	-0.184	0.0783	0.0186	-0.206	0.0575	0.00033	16	2058572	ZNF598	Body
cg02524118	6.52e-05	-0.0188	0.0302	0.533	-0.00273	0.0452	0.952	0.0448	0.0332	0.176	9	128508331	PBX3;LOC51145	TSS1500;TSS200
cg17816989	6.52e-05	0.374	0.123	0.00233	0.557	0.183	0.00241	0.416	0.135	0.00207	3	39521212	MOBP	5'UTR;Body
cg04521537	6.53e-05	0.258	0.0683	0.000154	0.388	0.102	0.000142	0.283	0.0763	0.000209	8	22446484	PDLIM2	Body
cg03104293	6.54e-05	-0.273	0.0754	0.000291	-0.261	0.114	0.0224	-0.172	0.085	0.0429	11	132056886	NTM	Body
cg19369939	6.54e-05	-0.303	0.1	0.00245	-0.285	0.151	0.0595	-0.156	0.113	0.169	5	173343501	CPEB4	Body
cg08174206	6.54e-05	0.241	0.0605	6.61e-05	0.347	0.0906	0.000129	0.19	0.0679	0.00506	12	109021209	SELPLG	Body;5'UTR
cg10956183	6.55e-05	0.258	0.076	0.000697	0.461	0.111	3.44e-05	0.243	0.0827	0.00324	22	46024540
cg13949829	6.55e-05	0.872	0.195	8.04e-06	1.06	0.294	0.000319	0.642	0.22	0.00352	16	2141352	MIR1225;PKD1	TSS1500;Body
cg19089201	6.58e-05	0.687	0.168	4.17e-05	0.818	0.251	0.00113	0.602	0.185	0.00116	7	45002287	MYO1G	3'UTR
cg20169807	6.58e-05	0.212	0.0714	0.00291	0.184	0.108	0.0891	0.188	0.0798	0.0184	21	40338323
cg23887948	6.58e-05	0.284	0.0695	4.26e-05	0.343	0.104	0.000961	0.248	0.0777	0.00141	15	74494854	STRA6	5'UTR
cg19360907	6.61e-05	-0.405	0.11	0.000228	-0.461	0.165	0.00519	-0.347	0.122	0.0045	22	37977445	LGALS2	TSS1500
cg17876896	6.63e-05	-0.308	0.0953	0.00123	-0.496	0.142	0.000493	-0.418	0.105	6.71e-05	11	34490832	CAT	Body
ch.6.2649866F	6.63e-05	-0.108	0.0266	4.55e-05	-0.137	0.0406	0.000774	-0.0832	0.0303	0.00607	6	138083694
cg02996583	6.65e-05	0.279	0.109	0.0107	0.611	0.16	0.000132	0.363	0.12	0.00241	8	142237188	SLC45A4	Body
cg27475169	6.65e-05	0.158	0.0502	0.00169	0.249	0.0761	0.00104	0.152	0.0571	0.00801	11	119190850
cg25514993	6.67e-05	0.237	0.0699	0.000713	0.42	0.103	4.68e-05	0.275	0.0773	0.000375	2	233924181	INPP5D	TSS1500
cg00305585	6.67e-05	0.234	0.0699	0.000817	0.399	0.104	0.000132	0.204	0.0791	0.00993	16	1610898	IFT140	Body
cg20682639	6.73e-05	0.191	0.0621	0.0021	0.282	0.0921	0.00219	0.122	0.0694	0.0799	5	31799285	PDZD2	5'UTR;1stExon
cg10380221	6.75e-05	-0.369	0.0978	0.000164	-0.597	0.148	5.32e-05	-0.411	0.111	0.000212	16	31075618	ZNF668	Body
cg12409098	6.75e-05	0.0986	0.0684	0.15	0.19	0.077	0.0137	0.185	0.0577	0.00137	2	114028273	PAX8	Body
cg20537629	6.76e-05	-0.0921	0.0312	0.00313	-0.164	0.0466	0.000439	-0.0999	0.0345	0.00376	7	79083944	MAGI2	TSS1500
cg23586440	6.77e-05	0.0446	0.0825	0.589	0.108	0.122	0.374	0.23	0.0897	0.0105	20	31067009	C20orf112	5'UTR
cg12888080	6.77e-05	0.213	0.0607	0.000465	0.304	0.0908	0.000826	0.229	0.0672	0.000645	5	176289125	UNC5A	Body
cg13370822	6.77e-05	0.171	0.0642	0.00786	0.327	0.0953	0.000608	0.243	0.0721	0.000744	8	143320971	TSNARE1	Body
cg18525601	6.8e-05	-0.13	0.0962	0.175	-0.114	0.144	0.432	-0.115	0.107	0.282	12	125354051
cg03732541	6.83e-05	-0.0226	0.0348	0.516	-0.0942	0.049	0.0546	0.0175	0.0369	0.635	11	121972480	MIR100HG	Body
cg13362436	6.83e-05	0.195	0.0985	0.0476	0.363	0.147	0.0134	0.308	0.111	0.00545	10	123083025
cg13702144	6.83e-05	0.42	0.114	0.000231	0.638	0.169	0.000155	0.296	0.126	0.0192	17	202902	RPH3AL	TSS1500
cg13251973	6.84e-05	0.0653	0.0649	0.315	0.223	0.0972	0.0218	0.0322	0.0728	0.659	1	22558783
cg12007863	6.84e-05	-0.319	0.0977	0.00111	-0.448	0.145	0.00205	-0.206	0.108	0.0568	12	96272432	CCDC38	Body
cg00875511	6.85e-05	0.0778	0.0653	0.234	-0.0557	0.0971	0.566	0.0121	0.0726	0.867	4	104641146	TACR3	TSS200
cg25144646	6.86e-05	0.249	0.0804	0.00199	0.379	0.121	0.00177	0.142	0.0907	0.118	3	14905021	FGD5	Body
cg14310831	6.86e-05	0.21	0.0729	0.00395	0.355	0.108	0.00106	0.228	0.0812	0.00493	9	138679759	KCNT1	Body
cg01566166	6.87e-05	0.233	0.061	0.000139	0.278	0.0913	0.00235	0.136	0.0676	0.0439	2	219921571	IHH	Body
cg04029926	6.87e-05	0.216	0.071	0.00237	0.26	0.108	0.0162	0.0333	0.0808	0.68	1	242128335
cg02904442	6.88e-05	0.126	0.0935	0.178	0.232	0.14	0.0976	0.246	0.104	0.0181	16	88308808
cg17987458	6.9e-05	0.197	0.0698	0.00476	0.4	0.103	9.63e-05	0.182	0.0771	0.0184	1	69594804
cg23666844	6.9e-05	0.24	0.0845	0.00459	0.382	0.125	0.00232	0.346	0.0926	0.000189	7	151137882	CRYGN	TSS1500
cg13770461	6.92e-05	-0.262	0.082	0.00139	-0.307	0.124	0.0134	-0.234	0.0927	0.0116	11	46016312	PHF21A	Body
cg09948387	6.93e-05	-0.328	0.0916	0.000349	-0.511	0.139	0.00023	-0.36	0.103	0.000483	5	71534919	MRPS27	Body
cg07911708	6.93e-05	0.358	0.104	0.000594	0.598	0.155	0.000115	0.388	0.116	0.000845	11	65078037
cg27315841	6.94e-05	0.0833	0.0606	0.169	0.135	0.0894	0.13	-0.0835	0.0661	0.207	6	4378675
cg02273477	6.97e-05	0.247	0.0758	0.00111	0.412	0.113	0.000266	0.189	0.0839	0.0246	17	800084	NXN	Body
cg19559668	6.98e-05	-0.0474	0.0141	0.000745	-0.077	0.0209	0.000224	-0.0377	0.0161	0.0195	19	36105986	HAUS5	Body
cg06380401	7e-05	-0.357	0.095	0.000172	-0.489	0.143	0.000645	-0.17	0.108	0.115	3	30349908
cg16943126	7.01e-05	-0.235	0.0643	0.000261	-0.342	0.096	0.000367	-0.252	0.0716	0.000423	10	134311114
cg04535340	7.03e-05	0.0349	0.0133	0.00864	0.0533	0.0198	0.00697	0.0241	0.0143	0.0921	19	8454867	RAB11B	TSS1500
cg15411871	7.03e-05	0.316	0.0739	1.84e-05	0.469	0.11	2.12e-05	0.311	0.0826	0.000165	20	56256274	PMEPA1	5'UTR;Body
cg03529001	7.04e-05	0.227	0.0685	0.000934	0.351	0.102	0.000601	0.177	0.0766	0.0208	2	26846953	CIB4	Body
cg12434944	7.05e-05	0.181	0.0843	0.0319	0.329	0.128	0.0099	0.384	0.0917	2.82e-05	7	48031559	SUNC1	Body
cg17997207	7.05e-05	0.0915	0.0257	0.000377	0.143	0.0375	0.000136	0.102	0.0279	0.000256	4	17711022	FAM184B	Body
cg23926743	7.06e-05	0.242	0.0859	0.00487	0.325	0.129	0.012	0.344	0.0939	0.000254	7	97361021	TAC1	TSS1500
cg01360622	7.06e-05	-0.335	0.113	0.00293	-0.326	0.169	0.0535	-0.157	0.125	0.208	17	40463425	STAT5A	3'UTR
cg02429905	7.06e-05	0.032	0.0884	0.718	0.181	0.13	0.163	-0.000578	0.0964	0.995	6	32119944	PRRT1;PPT2	TSS1500
cg09778927	7.07e-05	0.257	0.0834	0.00206	0.436	0.126	0.000544	0.283	0.0949	0.00288	17	40288533	RAB5C	5'UTR
cg14240106	7.08e-05	-0.249	0.0926	0.00718	-0.434	0.14	0.0019	-0.189	0.104	0.0689	2	153561958	PRPF40A	Body
cg06265752	7.09e-05	0.231	0.0893	0.00959	0.389	0.134	0.00369	0.408	0.0995	4.11e-05	10	102084663	PKD2L1	Body
cg23149770	7.11e-05	-0.229	0.083	0.00582	-0.286	0.126	0.0233	-0.281	0.0944	0.0029	5	171393566	FBXW11	Body
cg11068688	7.12e-05	0.14	0.0638	0.0279	0.187	0.0961	0.0518	0.0857	0.0721	0.235	19	12929272
cg12386361	7.12e-05	0.311	0.0746	3.09e-05	0.375	0.111	0.000726	0.225	0.0835	0.00696	14	35812017
cg12015875	7.13e-05	0.0854	0.0261	0.00106	0.0834	0.0397	0.0357	0.0365	0.0284	0.199	1	35063756
cg16137838	7.13e-05	-0.322	0.0823	9.06e-05	-0.463	0.124	0.000179	-0.244	0.0912	0.00754	22	26038875	ADRBK2	Body
cg06746274	7.14e-05	-0.157	0.0912	0.086	-0.0518	0.134	0.699	0.038	0.0993	0.702	11	60296549	MS4A13	Body
cg11668844	7.14e-05	-0.224	0.0655	0.000616	-0.315	0.0987	0.00141	-0.208	0.0739	0.00484	13	113655622	MCF2L	Body
cg23685648	7.14e-05	0.369	0.094	8.6e-05	0.518	0.137	0.000164	0.318	0.105	0.00237	7	2427877
cg04756594	7.15e-05	0.416	0.117	0.000377	0.682	0.177	0.000115	0.504	0.13	0.000105	16	24857601	SLC5A11	1stExon;5'UTR
cg06605053	7.16e-05	-0.286	0.0918	0.00182	-0.383	0.137	0.00523	-0.251	0.102	0.0136	15	93424933
cg01771937	7.2e-05	0.254	0.0626	5.01e-05	0.345	0.0911	0.000153	0.208	0.0691	0.00266	20	42817526	JPH2	TSS1500
cg08665541	7.2e-05	0.0425	0.0763	0.578	0.0848	0.113	0.454	0.0509	0.0845	0.547	2	129385115
cg06353435	7.2e-05	-0.157	0.0771	0.0414	-0.143	0.115	0.212	-0.0659	0.0851	0.439	2	144937169	GTDC1	Body;5'UTR
cg21702403	7.2e-05	0.119	0.0599	0.0468	0.284	0.0882	0.00128	0.166	0.0659	0.0118	14	101715193
cg05757290	7.29e-05	-0.239	0.0688	0.000501	-0.377	0.103	0.000242	-0.297	0.0759	9.31e-05	20	50077519	NFATC2	Body
cg01833923	7.31e-05	0.213	0.0633	0.000753	0.3	0.0945	0.00149	0.189	0.0702	0.00693	17	47286719	GNGT2;ABI3	1stExon;TSS1500;5'UTR
cg12044923	7.33e-05	0.302	0.0791	0.000137	0.437	0.117	0.000182	0.247	0.0884	0.00516	4	5207312	STK32B	Body
cg11139878	7.33e-05	0.321	0.0802	6.2e-05	0.467	0.12	0.000102	0.301	0.0909	0.000919	1	157811790	CD5L	TSS200
cg09604283	7.34e-05	0.251	0.0727	0.000555	0.381	0.107	0.000379	0.199	0.0805	0.0135	2	45174832
cg03730622	7.36e-05	0.315	0.0863	0.000258	0.506	0.126	6.19e-05	0.241	0.0956	0.0116	22	46760678	CELSR1	Body
cg03792060	7.37e-05	0.0926	0.0398	0.0201	0.0332	0.0598	0.579	-0.0393	0.0443	0.376	12	113122854
cg04126652	7.39e-05	-0.348	0.0798	1.27e-05	-0.499	0.117	2.12e-05	-0.338	0.0875	0.000112	21	38351195	HLCS	5'UTR
cg10129768	7.41e-05	0.275	0.0785	0.000462	0.441	0.115	0.000126	0.203	0.0867	0.0194	1	2411004	PLCH2	Body
cg20207299	7.43e-05	0.156	0.0612	0.0106	0.34	0.0899	0.000153	0.275	0.067	4.11e-05	15	80881481	ARNT2	Body
cg18396811	7.49e-05	0.39	0.094	3.3e-05	0.619	0.141	1.14e-05	0.352	0.106	0.000916	1	3332264	PRDM16	Body
cg06981541	7.5e-05	0.196	0.0598	0.00107	0.321	0.0889	0.000301	0.277	0.0664	2.99e-05	7	155797634
cg13065735	7.5e-05	0.168	0.0542	0.00197	0.149	0.0797	0.0613	0.13	0.0598	0.0302	1	180868449
cg17243001	7.52e-05	-0.0933	0.0312	0.00277	-0.144	0.047	0.00223	-0.0945	0.0351	0.00711	16	67880534	NUTF2;CENPT	TSS1500;5'UTR
cg11879008	7.53e-05	0.323	0.0775	3.07e-05	0.434	0.116	0.000192	0.239	0.0884	0.00689	3	45078375
cg00048983	7.56e-05	-0.213	0.0704	0.00242	-0.262	0.106	0.0136	-0.101	0.0795	0.205	22	40446588	TNRC6B	5'UTR
cg14074251	7.57e-05	0.321	0.0841	0.000136	0.51	0.127	5.68e-05	0.33	0.094	0.00045	2	220299116	SPEG	TSS1500
cg02559915	7.58e-05	0.201	0.0774	0.00951	0.389	0.115	0.000753	0.308	0.0852	0.000302	4	154169499	TRIM2	Body;5'UTR
cg18440960	7.58e-05	-0.27	0.0739	0.000261	-0.444	0.11	5.52e-05	-0.267	0.0816	0.00107	8	40522829	ZMAT4	Body
cg16565696	7.59e-05	0.00366	0.0932	0.969	0.202	0.138	0.144	-0.0311	0.103	0.763	20	44834899	CDH22	Body
cg11786839	7.59e-05	0.296	0.0755	8.54e-05	0.432	0.112	0.00012	0.197	0.0844	0.0195	6	1635578	GMDS	Body
cg26504529	7.6e-05	0.243	0.0875	0.00553	0.431	0.131	0.000985	0.167	0.0989	0.0905	5	149999033	SYNPO	Body
cg02713169	7.6e-05	0.234	0.0642	0.000274	0.33	0.0951	0.000518	0.197	0.071	0.00545	1	232733631
cg11627265	7.61e-05	-0.346	0.0944	0.000246	-0.444	0.141	0.00158	-0.343	0.102	0.000793	18	29250579	B4GALT6	Body
cg07086918	7.64e-05	0.0432	0.0894	0.629	0.0684	0.132	0.604	-0.0181	0.0972	0.852	5	176784688	RGS14	TSS200
cg01272393	7.65e-05	0.191	0.0627	0.00233	0.237	0.0944	0.0121	0.162	0.0706	0.0221	2	103239393	SLC9A2	Body
cg17523991	7.66e-05	0.236	0.0878	0.00721	0.153	0.132	0.245	0.143	0.0965	0.138	12	53692645	C12orf10;PFDN5	TSS1500;Body
cg05460329	7.68e-05	0.27	0.0794	0.000663	0.418	0.118	0.000382	0.193	0.0888	0.0296	22	19512903	CLDN5	TSS200
cg10365984	7.7e-05	-0.321	0.103	0.0018	-0.391	0.156	0.0121	-0.293	0.116	0.0115	6	91004430	BACH2	5'UTR
cg04874795	7.7e-05	-0.424	0.108	8.16e-05	-0.669	0.162	3.65e-05	-0.41	0.122	0.000744	16	86477638
cg11943056	7.7e-05	0.141	0.0557	0.0111	0.0737	0.0833	0.376	0.0288	0.0615	0.639	6	31845413	SLC44A4	Body
cg05188400	7.71e-05	0.238	0.092	0.0098	0.469	0.135	0.000533	0.226	0.102	0.0268	8	142163807	DENND3	Body
cg05980458	7.73e-05	-0.404	0.109	0.000219	-0.519	0.164	0.00161	-0.389	0.123	0.00152	13	41936259	NAA16	Body
cg12890346	7.73e-05	0.353	0.107	0.000975	0.553	0.163	0.000719	0.243	0.122	0.0464	3	14567529	GRIP2	Body
cg00406319	7.75e-05	0.109	0.0403	0.00672	0.212	0.0604	0.00045	0.0966	0.0451	0.0322	10	126851303
cg26183482	7.76e-05	0.306	0.0853	0.000339	0.516	0.127	4.89e-05	0.305	0.0946	0.00129	17	1127742
cg03508386	7.76e-05	-0.0965	0.0622	0.121	-0.155	0.0923	0.0926	-0.224	0.0675	0.0009	1	114446805	AP4B1;DCLRE1B	5'UTR;TSS1500;Body
cg26719629	7.77e-05	-0.246	0.0869	0.00464	-0.267	0.13	0.0399	-0.227	0.097	0.0194	11	2163299	IGF2AS;INS-IGF2;IGF2	Body;5'UTR;TSS1500
cg27560367	7.78e-05	0.124	0.0336	0.000214	0.201	0.0504	6.69e-05	0.146	0.0374	9.95e-05	13	114144049	DCUN1D2;TMCO3	Body;TSS1500
cg22534724	7.78e-05	0.263	0.07	0.00017	0.359	0.105	0.000615	0.319	0.0771	3.61e-05	13	78358711
cg07719695	7.79e-05	0.351	0.101	0.0005	0.442	0.152	0.00353	0.462	0.11	2.79e-05	10	135270360	LOC619207	Body
cg26408600	7.8e-05	-0.225	0.066	0.00065	-0.301	0.0971	0.0019	-0.216	0.072	0.00273	14	24559812
cg08361185	7.81e-05	0.0127	0.0124	0.306	0.0301	0.0187	0.108	-0.0114	0.014	0.414	6	32936069	BRD2	TSS1500
cg00920970	7.82e-05	0.0825	0.0292	0.00472	0.149	0.0434	0.000602	0.103	0.0322	0.00139	6	152129388	ESR1	Body;1stExon
cg23706070	7.83e-05	0.245	0.0707	0.000524	0.405	0.104	0.000103	0.26	0.0791	0.00104	1	204695216
cg27648405	7.84e-05	0.284	0.0725	8.98e-05	0.418	0.109	0.000124	0.313	0.0817	0.00013	17	6922960	MIR497HG	Body
cg14753631	7.84e-05	0.302	0.0991	0.00229	0.593	0.148	5.78e-05	0.37	0.111	0.000839	12	3260174	TSPAN9	5'UTR
cg13217374	7.84e-05	0.277	0.0827	0.000824	0.478	0.123	0.000101	0.287	0.0911	0.00164	3	56002583	ERC2	Body
cg27133224	7.85e-05	-0.242	0.0731	0.000944	-0.385	0.11	0.00049	-0.231	0.0826	0.00512	15	75138105	SCAMP2	Body
cg25685359	7.85e-05	0.2	0.0525	0.000139	0.246	0.0791	0.00186	0.19	0.059	0.00127	22	46473721
cg20366616	7.87e-05	0.131	0.083	0.114	0.204	0.124	0.0991	-0.00999	0.0913	0.913	12	43359427
cg03465464	7.88e-05	0.14	0.0618	0.0233	0.15	0.0918	0.103	0.149	0.0689	0.0309	6	31141763	PSORS1C3	Body
cg06334467	7.89e-05	-0.267	0.0909	0.00329	-0.548	0.136	5.43e-05	-0.391	0.101	0.000103	9	37198529	ZCCHC7	Body
cg24372191	7.9e-05	-0.269	0.0785	0.000606	-0.443	0.116	0.000135	-0.315	0.086	0.000249	15	48116584	LINC01491	Body
cg22886275	7.91e-05	-0.142	0.0643	0.0271	-0.333	0.0938	0.00039	-0.225	0.0697	0.00124	7	121940992
cg02822405	7.92e-05	0.238	0.0594	6.24e-05	0.327	0.0882	0.000211	0.194	0.0652	0.00301	20	46110854
cg04985566	7.92e-05	-0.304	0.0763	6.64e-05	-0.447	0.113	7.95e-05	-0.287	0.0843	0.000668	15	96517205
cg22104043	7.92e-05	0.156	0.0771	0.043	0.26	0.117	0.0258	0.333	0.0848	8.66e-05	6	52081822
cg02308560	7.95e-05	0.564	0.139	5.25e-05	0.82	0.208	8.23e-05	0.445	0.157	0.00466	19	1071176	HMHA1	Body
cg09323570	7.95e-05	-0.244	0.0938	0.00918	-0.292	0.139	0.0356	-0.304	0.103	0.00313	18	74154105	ZNF516	Body
cg04923178	7.96e-05	-0.255	0.08	0.00142	-0.416	0.121	0.000563	-0.324	0.0897	0.000309	13	113928711
cg02106719	7.97e-05	-0.228	0.0764	0.00285	-0.313	0.114	0.00602	-0.237	0.0842	0.00496	17	79882807	MAFG	5'UTR;TSS1500
cg22351187	7.97e-05	-0.305	0.0749	4.81e-05	-0.432	0.114	0.000148	-0.245	0.0856	0.00419	12	52586089	KRT80	TSS1500
cg15521442	7.98e-05	-0.211	0.115	0.0679	-0.116	0.174	0.503	-0.0291	0.13	0.822	X	147541354
cg15286094	7.99e-05	0.371	0.0972	0.000134	0.548	0.147	0.000198	0.413	0.11	0.000174	7	116660213	ST7	Body
cg20013021	7.99e-05	0.000395	0.0296	0.989	-0.00511	0.044	0.907	0.0581	0.0318	0.0674	12	131323926	STX2	TSS200
cg15378138	7.99e-05	-0.288	0.0981	0.00328	-0.46	0.146	0.00162	-0.38	0.108	0.000427	6	83925304	ME1	Body
cg26088629	8.01e-05	0.19	0.0586	0.00119	0.334	0.0867	0.000115	0.178	0.0662	0.00704	13	113676938	MCF2L	Body
cg16596728	8.02e-05	0.22	0.0901	0.0146	0.347	0.135	0.0101	0.309	0.0998	0.00199	3	126383743	NUP210P1	Body
cg17464510	8.03e-05	0.361	0.0939	0.000118	0.507	0.141	0.000321	0.283	0.106	0.00747	1	23907877
cg17945441	8.04e-05	0.279	0.0706	7.68e-05	0.368	0.107	0.000555	0.199	0.081	0.0139	16	50540098
cg03574890	8.05e-05	-0.238	0.0702	0.000687	-0.298	0.106	0.00502	-0.164	0.08	0.0401	1	151284129	PI4KB	Body;5'UTR
cg22568423	8.09e-05	0.409	0.0999	4.28e-05	0.553	0.152	0.000274	0.34	0.112	0.00251	19	8590567	MYO1F	Body
cg06929727	8.09e-05	0.267	0.0826	0.00121	0.438	0.121	0.000292	0.249	0.0912	0.00643	6	34531504
cg23002721	8.12e-05	0.139	0.0814	0.0878	0.332	0.121	0.00619	0.162	0.0902	0.0725	19	49372608	PLEKHA4	TSS1500
cg04356233	8.12e-05	0.274	0.0767	0.000353	0.369	0.114	0.00122	0.158	0.0856	0.0647	4	683376	MFSD7	TSS200
cg00483446	8.15e-05	0.129	0.0336	0.000123	0.17	0.0508	0.000796	0.0471	0.0376	0.211	3	67048774	KBTBD8	5'UTR;1stExon
cg14346561	8.17e-05	-0.139	0.055	0.0118	-0.167	0.0828	0.0443	-0.191	0.061	0.00178	11	796449	SLC25A22;PANO1	5'UTR;TSS1500;TSS200
cg04849201	8.19e-05	0.0538	0.0834	0.519	0.12	0.125	0.339	0.0216	0.0911	0.813	20	276052
cg11981700	8.2e-05	0.299	0.0915	0.0011	0.507	0.137	0.000214	0.373	0.103	0.000279	19	475035	ODF3L2	TSS200
cg00712050	8.23e-05	0.0497	0.0781	0.524	0.137	0.118	0.245	0.141	0.0886	0.11	8	133205478	KCNQ3	Body
cg25633263	8.23e-05	0.167	0.0569	0.00341	0.283	0.0854	0.000902	0.184	0.0631	0.00352	2	121202193
cg09245419	8.24e-05	-0.254	0.0703	0.000308	-0.39	0.104	0.000185	-0.232	0.0786	0.00321	14	45671397
cg01619546	8.27e-05	0.208	0.0783	0.00798	0.438	0.116	0.00016	0.33	0.0853	0.000107	22	41652475	RANGAP1	Body
cg05004424	8.27e-05	0.222	0.106	0.0367	0.441	0.16	0.006	0.292	0.118	0.0135	2	218810263	TNS1	TSS1500
cg07264319	8.28e-05	-0.287	0.103	0.00523	-0.448	0.154	0.00376	-0.176	0.115	0.125	13	76133745	UCHL3	5'UTR;Body
cg11836154	8.29e-05	-0.0869	0.0327	0.00787	-0.183	0.0484	0.000152	-0.1	0.0356	0.00497	14	105451476	C14orf79	TSS1500
cg21281799	8.31e-05	0.218	0.0743	0.00337	0.436	0.11	7.24e-05	0.25	0.083	0.0026	12	68041322	DYRK2	TSS1500
cg18828927	8.38e-05	0.248	0.0702	0.000404	0.436	0.105	3.45e-05	0.269	0.078	0.00056	6	29275263	OR14J1	1stExon
cg13933734	8.38e-05	-0.357	0.11	0.00121	-0.605	0.162	0.00019	-0.329	0.12	0.00628	1	119550484
cg15251539	8.4e-05	-0.294	0.0899	0.00105	-0.351	0.134	0.00911	-0.27	0.101	0.00749	12	6844904
cg23064202	8.41e-05	0.353	0.112	0.00155	0.594	0.169	0.000451	0.521	0.125	3.12e-05	1	152939938
cg03615408	8.46e-05	0.239	0.0672	0.000365	0.338	0.0994	0.000674	0.197	0.0748	0.0083	19	11032005	CARM1	Body
cg14638091	8.46e-05	-0.268	0.107	0.0125	-0.257	0.16	0.108	-0.244	0.119	0.0406	17	46225864	SKAP1	Body
cg10474881	8.46e-05	0.212	0.0554	0.000136	0.312	0.0816	0.000131	0.226	0.061	0.000206	6	114181686	MARCKS	Body
cg19116023	8.49e-05	-0.169	0.0713	0.0177	-0.111	0.107	0.3	-0.196	0.0798	0.0142	3	184038421	EIF4G1	Body;1stExon;5'UTR
cg20050420	8.5e-05	0.109	0.123	0.374	0.366	0.185	0.0483	0.476	0.135	0.000426	14	95783728	CLMN	Body
cg01592198	8.52e-05	-0.122	0.0479	0.0111	-0.197	0.0728	0.00684	-0.138	0.054	0.0108	19	51827007	IGLON5	Body
cg01941881	8.52e-05	0.202	0.0662	0.00225	0.354	0.0983	0.000316	0.201	0.074	0.00668	14	105793310	PACS2	Body
cg24758545	8.55e-05	-0.327	0.0919	0.000372	-0.502	0.137	0.000243	-0.302	0.101	0.00281	17	6998984
cg00790847	8.55e-05	-0.252	0.0935	0.00701	-0.293	0.141	0.0378	-0.328	0.105	0.00175	12	40497575	SLC2A13	Body
cg12170419	8.56e-05	0.241	0.0663	0.000274	0.346	0.0982	0.000427	0.101	0.0747	0.177	20	23367377	NAPB	Body
cg00951869	8.58e-05	0.312	0.0802	0.000102	0.453	0.118	0.000123	0.3	0.0888	0.000721	14	24805349	ADCY4;RIPK3	TSS1500;3'UTR
cg05199936	8.59e-05	0.332	0.0921	0.00031	0.528	0.137	0.000118	0.316	0.104	0.00228	21	33556888
cg23806243	8.59e-05	0.176	0.0497	0.000403	0.285	0.0733	0.0001	0.178	0.0552	0.00127	7	27162009	HOXA3;HOXA-AS2	5'UTR;Body
cg18584131	8.6e-05	0.341	0.105	0.00116	0.633	0.157	5.32e-05	0.347	0.116	0.0027	7	55600216	VOPP1	Body
cg06378976	8.6e-05	-0.126	0.0346	0.000261	-0.181	0.0522	0.000531	-0.103	0.0394	0.00897	6	41703613	TFEB	5'UTR;TSS1500
cg14453449	8.6e-05	-0.27	0.0886	0.0023	-0.334	0.13	0.0105	-0.139	0.0971	0.153	18	77124398	ATP9B	Body
cg16821230	8.62e-05	-0.337	0.107	0.00169	-0.476	0.16	0.00295	-0.389	0.12	0.00116	3	53647443	CACNA1D	Body
cg21597570	8.64e-05	-0.237	0.0823	0.00397	-0.459	0.121	0.000151	-0.29	0.0905	0.00136	2	44980962	CAMKMT	Body
cg08760493	8.64e-05	-0.282	0.0706	6.33e-05	-0.394	0.108	0.000245	-0.246	0.0806	0.00225	4	109994039	COL25A1	Body
cg11558534	8.65e-05	-0.187	0.0947	0.0482	-0.138	0.142	0.331	-0.106	0.105	0.311	4	2954712	NOP14	Body
cg00064392	8.65e-05	0.0803	0.0316	0.011	0.158	0.0472	0.000834	0.0615	0.0353	0.0814	10	81903662	PLAC9	Body
cg19277954	8.66e-05	0.196	0.097	0.0429	0.383	0.144	0.00778	0.204	0.0993	0.0403	17	30847739	MYO1D	Body
cg03193047	8.66e-05	-0.324	0.0927	0.000474	-0.536	0.14	0.000128	-0.282	0.105	0.00727	4	74570180
cg25396637	8.67e-05	-0.323	0.0934	0.000538	-0.411	0.14	0.00329	-0.299	0.104	0.00426	7	23148128	KLHL7	Body;5'UTR
cg14606976	8.69e-05	0.281	0.0828	0.000699	0.49	0.121	5.36e-05	0.301	0.0922	0.00108	1	100111015	PALMD	TSS1500
cg23529231	8.71e-05	-0.155	0.0496	0.00185	-0.167	0.073	0.022	-0.124	0.0548	0.0242	15	65619563	IGDCC3	3'UTR
cg03558837	8.72e-05	0.486	0.151	0.0013	0.683	0.226	0.00252	0.503	0.17	0.0031	2	239029375	ESPNL	Body
cg26052456	8.75e-05	0.245	0.0596	4.01e-05	0.359	0.0889	5.46e-05	0.197	0.067	0.00332	16	3162395	ZNF205;ZNF205-AS1	TSS200;Body
cg07992484	8.76e-05	0.11	0.0697	0.115	0.237	0.105	0.0242	0.114	0.0782	0.144	2	106724161	UXS1	Body
cg21877005	8.78e-05	-0.151	0.0493	0.00225	-0.247	0.0743	0.000894	-0.22	0.0554	7.2e-05	1	109242103	PRPF38B	Body
cg11079933	8.81e-05	-0.0888	0.0682	0.193	-0.216	0.101	0.033	-0.242	0.075	0.00127	10	105626272
cg07621226	8.81e-05	0.228	0.117	0.0512	0.255	0.174	0.142	0.176	0.129	0.172	3	177149819
cg26962505	8.81e-05	0.144	0.0541	0.00763	0.188	0.0775	0.0151	0.0393	0.0575	0.494	17	57450935	YPEL2	Body
cg01822889	8.82e-05	-0.278	0.0726	0.000126	-0.403	0.109	0.000214	-0.3	0.0808	0.00021	6	164246394
cg09368728	8.84e-05	-0.373	0.113	0.000946	-0.482	0.165	0.00347	-0.198	0.125	0.112	8	59881885	TOX	Body
cg09647821	8.85e-05	0.105	0.0523	0.044	0.24	0.0776	0.00195	0.12	0.0578	0.0374	5	148003610	HTR4	Body
cg27626666	8.87e-05	0.227	0.0586	0.00011	0.344	0.087	7.55e-05	0.189	0.0661	0.00428	3	164550151	LINC01324	TSS1500
cg27647594	8.91e-05	-0.213	0.0712	0.00282	-0.288	0.108	0.00736	-0.183	0.0805	0.023	X	101379978	TCEAL2	TSS1500
cg06360834	8.93e-05	0.147	0.0752	0.05	0.132	0.114	0.246	-0.046	0.0844	0.585	2	240547388
cg20487241	8.94e-05	-0.2	0.0634	0.00159	-0.309	0.0958	0.00125	-0.257	0.0705	0.000261	2	16807922	FAM49A	5'UTR
cg11364889	8.95e-05	0.307	0.0817	0.000173	0.457	0.121	0.000165	0.232	0.0908	0.0106	1	56883790
cg27082076	8.98e-05	0.286	0.0855	0.00082	0.435	0.129	0.00077	0.192	0.0965	0.0466	14	105938134
cg16199747	8.98e-05	-0.334	0.0856	9.58e-05	-0.495	0.129	0.000125	-0.279	0.0955	0.00354	6	147235033
cg02158567	8.99e-05	0.249	0.0683	0.000268	0.413	0.102	5.12e-05	0.26	0.0764	0.000666	2	169672780	NOSTRIN	5'UTR;Body
cg24145739	8.99e-05	-0.25	0.0754	0.0009	-0.471	0.111	2.19e-05	-0.285	0.0826	0.000558	15	83549628	HOMER2	Body
cg17186655	8.99e-05	-0.27	0.0654	3.68e-05	-0.341	0.0996	0.000623	-0.211	0.0742	0.00449	7	16456672	ISPD	Body
cg14430943	9.02e-05	0.38	0.0917	3.37e-05	0.516	0.138	0.000186	0.327	0.102	0.0014	7	155556652	RBM33	Body
cg16826286	9.02e-05	-0.155	0.0577	0.00724	-0.204	0.0865	0.0185	-0.16	0.0647	0.0137	17	34266290	LYZL6	1stExon
cg06741989	9.04e-05	0.225	0.0932	0.0157	0.332	0.137	0.0154	0.326	0.101	0.00128	22	39641872	PDGFB	TSS1500
cg08025053	9.04e-05	-0.275	0.0719	0.000128	-0.316	0.109	0.00377	-0.136	0.0809	0.0918	20	42099979
cg20473595	9.05e-05	0.423	0.0996	2.2e-05	0.52	0.148	0.000445	0.355	0.112	0.00159	17	3848169	ATP2A3	Body
cg26600490	9.06e-05	0.13	0.0866	0.134	0.331	0.128	0.00972	0.223	0.095	0.0187	13	41170850	FOXO1	Body
cg09842053	9.08e-05	0.0411	0.0593	0.488	0.201	0.0876	0.0217	0.181	0.065	0.00545	2	31637849	XDH	TSS1500
cg02779644	9.11e-05	-0.257	0.0753	0.000635	-0.441	0.113	9.2e-05	-0.231	0.0854	0.00682	1	59430673
cg08914190	9.12e-05	0.262	0.073	0.00034	0.431	0.109	7.13e-05	0.225	0.0815	0.00568	18	77218627	NFATC1	Body
cg04914305	9.13e-05	-0.0605	0.0198	0.00224	-0.0811	0.0293	0.00567	-0.0652	0.0214	0.0023	19	17416447	MRPL34	TSS200
cg17322553	9.15e-05	-0.0864	0.0345	0.0122	-0.128	0.052	0.0136	-0.118	0.0384	0.00212	13	37633124	FAM48A	5'UTR
cg00031550	9.15e-05	0.175	0.0824	0.034	0.00461	0.124	0.97	0.0752	0.091	0.408	4	164172474
cg24407078	9.16e-05	-0.255	0.124	0.04	-0.296	0.186	0.111	-0.224	0.137	0.102	18	20710886
cg23848683	9.17e-05	0.363	0.105	0.00053	0.65	0.155	2.76e-05	0.363	0.117	0.00186	1	15611382	FHAD1	Body
cg18739675	9.19e-05	-0.273	0.0678	5.44e-05	-0.389	0.102	0.000142	-0.214	0.0758	0.00481	2	43041125
cg24084481	9.19e-05	0.0758	0.0798	0.342	0.248	0.119	0.0372	0.0955	0.0892	0.284	7	127669504	SND1;LRRC4	Body
cg24703354	9.19e-05	-0.12	0.0986	0.224	-0.201	0.146	0.17	0.0238	0.107	0.824	17	6936921
cg12033909	9.2e-05	-0.184	0.0503	0.000254	-0.265	0.0763	0.000513	-0.117	0.0575	0.0421	17	39797940
cg22630748	9.2e-05	0.272	0.0715	0.000145	0.417	0.107	9.57e-05	0.22	0.0796	0.00574	12	57848870	INHBE	TSS1500
cg07449130	9.22e-05	-0.347	0.0925	0.000175	-0.461	0.14	0.000971	-0.291	0.104	0.00517	11	35180086	CD44	Body
cg27409802	9.22e-05	-0.301	0.0709	2.2e-05	-0.429	0.105	4.41e-05	-0.293	0.0786	0.000195	3	188664928
cg10658072	9.23e-05	0.589	0.158	0.000193	0.985	0.237	3.12e-05	0.597	0.178	0.000819	19	45260756	MIR8085;BCL3	TSS1500;Body
cg07769280	9.23e-05	0.123	0.0801	0.125	0.252	0.119	0.0344	0.32	0.0872	0.000239	13	41935735	NAA16	Body
cg03275274	9.23e-05	0.13	0.066	0.0493	0.285	0.0981	0.00368	0.0391	0.0738	0.596	22	50646066	SELO	Body
cg01139553	9.26e-05	-0.273	0.0766	0.000371	-0.399	0.115	0.000523	-0.274	0.0845	0.00118	3	193493033
cg08754046	9.28e-05	-0.348	0.0908	0.000129	-0.412	0.138	0.00283	-0.224	0.104	0.0311	2	145146860	ZEB2	3'UTR
cg09382002	9.28e-05	0.209	0.0733	0.00446	0.363	0.109	0.000871	0.25	0.0805	0.00186	7	6590564	GRID2IP	Body
cg25421660	9.28e-05	0.294	0.084	0.000461	0.49	0.123	6.39e-05	0.303	0.0925	0.00105	11	122078521
cg20558230	9.29e-05	-0.182	0.0503	0.000286	-0.264	0.0764	0.000558	-0.152	0.0571	0.00795	5	484149	SLC9A3	Body
cg12493464	9.31e-05	0.252	0.0867	0.0036	0.383	0.127	0.00268	0.155	0.0954	0.103	22	27973474
cg17026533	9.32e-05	0.342	0.1	0.000642	0.5	0.149	0.000772	0.438	0.11	6.56e-05	6	161774470	PARK2	Body
cg12735820	9.38e-05	0.0354	0.0263	0.179	0.0185	0.0399	0.643	-0.00654	0.0299	0.827	3	127316985	MCM2	TSS1500
cg22515589	9.38e-05	0.279	0.0816	0.000644	0.491	0.121	5.22e-05	0.351	0.0904	0.000106	17	79426432	BAHCC1	Body
cg24243914	9.38e-05	0.361	0.0983	0.000236	0.537	0.148	0.000279	0.338	0.11	0.00206	10	89418206	PAPSS2	TSS1500
cg11135772	9.38e-05	-0.154	0.0577	0.00741	-0.24	0.0857	0.00504	-0.0661	0.0634	0.298	14	55526209	MAPK1IP1L	5'UTR
cg17319083	9.39e-05	0.0122	0.0254	0.63	-0.0281	0.0384	0.465	0.00848	0.0283	0.765	10	7829628	ATP5C1;KIN	TSS1500;Body
cg09834392	9.41e-05	0.187	0.0536	0.00047	0.284	0.0818	0.000515	0.201	0.061	0.00102	12	108992682	TMEM119	TSS1500
cg23237607	9.44e-05	-0.211	0.0588	0.000328	-0.285	0.0889	0.00137	-0.172	0.0665	0.00987	14	91528264	RPS6KA5	TSS1500
cg21634547	9.45e-05	0.0755	0.0762	0.322	0.0417	0.114	0.713	0.148	0.0841	0.0793	10	6067831	IL2RA	Body
cg15587571	9.45e-05	-0.23	0.0844	0.00646	-0.318	0.126	0.0119	-0.302	0.0928	0.00115	2	181849325	UBE2E3	Body
cg01123186	9.46e-05	-0.326	0.0837	9.97e-05	-0.452	0.125	0.000294	-0.276	0.0941	0.00332	17	36514710	SOCS7	Body
cg13166171	9.49e-05	0.331	0.085	9.78e-05	0.511	0.126	5.27e-05	0.276	0.0952	0.00372	22	45133951	PRR5-ARHGAP8	Body
cg14404992	9.5e-05	0.319	0.0829	0.000119	0.452	0.125	0.000295	0.234	0.0939	0.0127	16	10672543	EMP2	5'UTR
cg06861641	9.51e-05	0.177	0.153	0.248	0.536	0.228	0.0185	0.146	0.169	0.387	18	77985754	PARD6G	Body
cg18905039	9.53e-05	-0.309	0.0914	0.000724	-0.421	0.14	0.00261	-0.329	0.104	0.0015	14	102452473	DYNC1H1	Body
cg05531689	9.56e-05	0.292	0.0738	7.39e-05	0.421	0.109	0.000119	0.236	0.0814	0.00376	2	26729139	OTOF	Body
cg16153363	9.56e-05	0.178	0.0734	0.0151	0.363	0.109	0.00086	0.178	0.082	0.0301	9	131735366	NUP188	Body
cg22413063	9.6e-05	0.138	0.05	0.00587	0.108	0.0769	0.159	0.161	0.0567	0.0045	15	42701931	CAPN3	5'UTR;Body
cg12280565	9.6e-05	0.0938	0.097	0.333	0.256	0.143	0.0743	0.173	0.107	0.106	13	74023278
cg06700226	9.63e-05	0.329	0.0875	0.000172	0.455	0.131	0.000485	0.165	0.0978	0.0923	12	5198019
cg06659269	9.65e-05	-0.258	0.0685	0.000168	-0.36	0.104	0.000513	-0.143	0.0772	0.0643	16	82172885
cg12648147	9.65e-05	0.243	0.0741	0.00105	0.434	0.11	8.41e-05	0.27	0.0822	0.001	17	8214699	ARHGEF15	5'UTR
cg13007824	9.66e-05	-0.0894	0.0443	0.0436	-0.107	0.0678	0.113	-0.0986	0.05	0.0487	10	131320762	MGMT	Body
cg24207068	9.69e-05	-0.372	0.105	0.00042	-0.471	0.162	0.00358	-0.249	0.12	0.0381	17	78865662	RPTOR	Body
cg12492034	9.7e-05	0.229	0.0659	0.000512	0.327	0.0979	0.000839	0.235	0.0732	0.00129	2	71933121
cg23018680	9.74e-05	0.181	0.068	0.00782	0.329	0.102	0.00127	0.165	0.0757	0.0296	9	139907627	ABCA2	Body
cg10926186	9.74e-05	-0.278	0.0872	0.00145	-0.467	0.13	0.000347	-0.249	0.0975	0.0108	4	95916970	BMPR1B	TSS1500;5'UTR
cg22068570	9.75e-05	0.264	0.0998	0.00815	0.419	0.151	0.00565	0.434	0.11	8.32e-05	20	20002133	NAA20	Body
cg02624058	9.77e-05	0.166	0.0878	0.0589	0.316	0.13	0.0154	0.193	0.0946	0.0409	22	36740149	MYH9	Body
cg27124598	9.82e-05	-0.213	0.0572	0.0002	-0.3	0.0854	0.000436	-0.214	0.0638	0.000802	7	150940825	SMARCD3	Body
cg24344967	9.84e-05	-0.292	0.102	0.00436	-0.218	0.155	0.16	-0.187	0.115	0.103	11	76991903	GDPD4	Body
cg06950464	9.86e-05	0.243	0.113	0.0306	0.5	0.168	0.00289	0.374	0.125	0.00282	11	95440506
cg25212249	9.91e-05	0.159	0.0839	0.0573	0.192	0.128	0.135	-0.0311	0.0952	0.744	3	161134338
cg06180821	9.93e-05	0.107	0.0684	0.119	-0.00344	0.102	0.973	0.0473	0.0765	0.537	4	104641153	TACR3	TSS200
cg16695253	9.93e-05	-0.15	0.0875	0.0862	-0.0943	0.131	0.47	-0.132	0.0968	0.173	16	88079762	BANP	Body
cg10855531	9.93e-05	-0.171	0.0536	0.00145	-0.225	0.0815	0.00578	-0.163	0.0604	0.00699	2	62702472
cg24983752	9.93e-05	0.119	0.0743	0.108	0.158	0.109	0.149	0.00563	0.0808	0.944	11	115931334
cg13048008	9.96e-05	-0.163	0.0501	0.00113	-0.249	0.0753	0.000951	-0.174	0.0563	0.00197	11	71725340	NUMA1	Body
cg04780984	9.96e-05	-0.361	0.0989	0.000267	-0.48	0.151	0.00148	-0.273	0.112	0.0148	17	56454528	RNF43	Body
cg08183074	9.96e-05	0.155	0.0794	0.0512	0.335	0.119	0.005	0.266	0.0884	0.00258	13	113296369
cg25086948	9.97e-05	0.113	0.0824	0.17	0.194	0.121	0.109	0.0548	0.0903	0.544	3	194968006	C3orf21	Body
cg26618343	9.98e-05	0.171	0.102	0.0937	0.316	0.149	0.0335	0.417	0.109	0.000126	2	208124725
cg09859492	0.0001	0.17	0.0395	1.79e-05	0.227	0.0603	0.000171	0.124	0.045	0.00564	2	218723349	TNS1	Body
cg10093938	0.0001	0.223	0.061	0.000261	0.353	0.0909	0.000102	0.254	0.0681	0.000195	1	19248952	IFFO2	Body
cg20019675	0.000101	0.198	0.0722	0.00618	0.238	0.108	0.0279	0.187	0.0799	0.019	8	48572058	SPIDR	Body
cg19489325	0.000101	-0.294	0.0834	0.000423	-0.41	0.125	0.00106	-0.31	0.0935	0.000901	6	34361621	NUDT3;RPS10-NUDT3	TSS1500;Body
cg00083833	0.000101	0.164	0.0554	0.00313	0.179	0.0844	0.0343	0.0884	0.0626	0.158	16	50583273	NKD1	Body
cg20046040	0.000101	-0.00414	0.0666	0.95	0.0306	0.0988	0.756	0.0117	0.0747	0.876	8	121135930	COL14A1	TSS1500
cg08613634	0.000101	0.0611	0.0901	0.497	0.255	0.136	0.0609	0.0675	0.102	0.507	5	80528963	CKMT2;RNU5E-1;RNU5D-1	TSS200;Body
cg05573500	0.000101	-0.332	0.0871	0.000138	-0.384	0.131	0.00336	-0.251	0.0976	0.01	19	38812803	KCNK6	Body
cg17200702	0.000102	0.109	0.0718	0.13	-0.0317	0.108	0.769	0.034	0.0804	0.672	11	31013924	DCDC5	5'UTR
cg15566845	0.000102	0.191	0.0783	0.0145	0.422	0.116	0.000271	0.312	0.0847	0.000224	7	1143572	C7orf50	Body
cg01168899	0.000102	0.268	0.0647	3.37e-05	0.369	0.0974	0.000152	0.267	0.0727	0.000242	22	26222189	MYO18B	Body
cg25203286	0.000102	0.307	0.0814	0.000165	0.356	0.122	0.0036	0.273	0.0915	0.00288	18	32070275
cg11145826	0.000102	-0.111	0.0632	0.08	-0.176	0.0944	0.0624	-0.211	0.0699	0.00249	15	91477073	HDDC3;UNC45A	TSS1500;5'UTR
cg10345160	0.000102	-0.287	0.0785	0.000258	-0.437	0.12	0.000263	-0.292	0.0891	0.00105	1	64058739	PGM1	TSS1500
cg04217419	0.000103	0.0583	0.0182	0.00132	0.0783	0.0272	0.00394	0.0448	0.0204	0.0278	2	129075484	HS6ST1	Body
cg24712354	0.000103	0.271	0.0758	0.000358	0.41	0.114	0.000326	0.326	0.0863	0.000161	19	42929067	LIPE	Body
cg02722637	0.000103	-0.195	0.0752	0.00937	-0.239	0.111	0.0314	-0.195	0.0821	0.0178	12	4922070	KCNA6	3'UTR;1stExon
cg26295435	0.000104	0.284	0.0764	0.000204	0.437	0.114	0.000122	0.267	0.0853	0.00174	16	67682065	RLTPR	Body
cg15886004	0.000105	0.213	0.0696	0.00216	0.368	0.104	0.000411	0.157	0.0777	0.0437	5	180236965	MGAT1	TSS200;5'UTR
cg14133014	0.000105	-0.0945	0.0471	0.045	-0.0836	0.0704	0.235	-0.0566	0.0523	0.279	13	21292142	IL17D	Body
cg14541311	0.000105	0.163	0.0559	0.00355	0.327	0.0827	7.94e-05	0.216	0.0617	0.000453	14	23877130	MYH6	5'UTR
cg15635485	0.000105	-0.23	0.0788	0.00353	-0.425	0.118	0.000302	-0.349	0.0876	6.66e-05	14	106331018
cg00260647	0.000105	0.206	0.0681	0.00256	0.359	0.103	0.000456	0.151	0.0773	0.0509	6	30524003	PRR3;GNL1	TSS1500;5'UTR;1stExon
cg03949642	0.000106	0.207	0.0675	0.00219	0.311	0.102	0.00233	0.168	0.0766	0.0279	16	3550026	CLUAP1	TSS1500
cg07069759	0.000106	0.247	0.0734	0.000755	0.433	0.107	5.2e-05	0.219	0.081	0.00693	10	47134171	LOC728643	TSS1500
cg01103817	0.000106	0.271	0.0662	4.08e-05	0.308	0.1	0.00211	0.236	0.0745	0.00155	16	70908433	HYDIN	Body
cg09596958	0.000106	0.632	0.166	0.000137	0.976	0.25	9.23e-05	0.596	0.187	0.00145	12	58132105	AGAP2	TSS200;Body
cg25861792	0.000106	0.187	0.0739	0.0114	0.266	0.111	0.0159	0.249	0.0811	0.00213	8	139633805	COL22A1	Body
cg06129726	0.000106	0.235	0.0726	0.00125	0.387	0.108	0.000341	0.281	0.08	0.000449	18	5578991	EPB41L3	5'UTR
cg15618517	0.000107	-0.276	0.0865	0.00144	-0.403	0.129	0.00185	-0.2	0.0964	0.0377	5	112161949	APC	Body
cg24953596	0.000107	0.306	0.0938	0.00111	0.517	0.142	0.00028	0.431	0.105	4.3e-05	1	3515194	MEGF6	Body
cg05959720	0.000107	-0.272	0.072	0.000157	-0.453	0.109	3.04e-05	-0.316	0.0811	9.54e-05	11	10920810
cg02987165	0.000107	-0.308	0.103	0.00294	-0.293	0.157	0.0616	-0.122	0.117	0.297	7	130774724	LINC-PINT	Body
cg04218130	0.000107	0.0489	0.0629	0.437	0.0499	0.0945	0.598	0.136	0.0676	0.0441	12	104173464	NT5DC3	Body
cg21658235	0.000107	0.269	0.075	0.000337	0.413	0.114	0.000291	0.257	0.0822	0.00179	8	22456391	C8orf58	TSS1500
cg22309949	0.000107	0.173	0.0825	0.0355	0.262	0.124	0.0338	0.336	0.0919	0.000253	3	46792192
cg02050298	0.000107	-0.345	0.0979	0.000424	-0.52	0.144	0.000306	-0.289	0.108	0.00764	1	231939233	DISC1;TSNAX-DISC1	Body
cg05505464	0.000108	0.283	0.0809	0.000464	0.437	0.12	0.000271	0.253	0.0894	0.00456	13	30728040
cg17979719	0.000108	-0.248	0.103	0.0159	-0.226	0.155	0.143	-0.177	0.114	0.121	6	152620697	SYNE1	Body
cg04981574	0.000108	0.044	0.0209	0.0351	0.0999	0.0294	0.000669	0.0643	0.0218	0.00321	5	176449406	ZNF346	TSS1500
cg03059382	0.000108	0.196	0.0769	0.011	0.349	0.114	0.0022	0.267	0.085	0.00169	16	1602140	IFT140;TMEM204	Body
cg09105928	0.000108	0.206	0.084	0.0143	0.364	0.127	0.00402	0.0869	0.0959	0.365	19	953332	ARID3A	Body
cg03710889	0.000108	0.262	0.0839	0.00181	0.337	0.127	0.00785	0.355	0.0937	0.000151	2	219252818	SLC11A1	Body
cg23740940	0.000108	0.33	0.117	0.00461	0.574	0.176	0.00109	0.406	0.131	0.00201	11	68924746
cg14688299	0.000109	0.248	0.0762	0.00113	0.346	0.114	0.00251	0.279	0.0845	0.000936	13	30728099
cg03223072	0.000109	-0.281	0.0723	0.000103	-0.365	0.108	0.000726	-0.253	0.0812	0.00184	10	116398913	ABLIM1	Body
cg08846483	0.000109	-0.226	0.0787	0.00415	-0.116	0.119	0.33	-0.146	0.0884	0.0988	3	119807946	GSK3B	Body
cg17318853	0.000109	0.245	0.0689	0.000381	0.43	0.104	3.65e-05	0.227	0.0782	0.0037	1	2005060	PRKCZ	TSS1500;TSS200;Body
cg02098752	0.00011	0.353	0.0915	0.000117	0.366	0.14	0.0092	0.255	0.102	0.0128	5	176024005	GPRIN1	Body
cg05564087	0.00011	-0.217	0.0829	0.00881	-0.309	0.125	0.0135	-0.278	0.092	0.00255	10	46952445
cg13197214	0.00011	0.155	0.0611	0.0112	0.27	0.0905	0.0029	0.0987	0.0678	0.146	9	134141121	FAM78A	Body
cg06570930	0.00011	0.361	0.112	0.00131	0.619	0.169	0.000249	0.505	0.126	5.9e-05	19	38744764	PPP1R14A	Body
cg11524513	0.00011	0.25	0.0688	0.000272	0.422	0.103	4.05e-05	0.298	0.0761	8.8e-05	2	227860106	RHBDD1	Body
cg21812088	0.00011	-0.0858	0.0865	0.322	-0.191	0.128	0.136	-0.119	0.0959	0.215	X	102757805	RAB40A	5'UTR
cg24815973	0.000111	0.231	0.0583	7.44e-05	0.363	0.0871	3.02e-05	0.197	0.0651	0.00242	6	3140901	BPHL	Body
cg04196520	0.000111	0.00521	0.0665	0.938	0.162	0.0991	0.102	0.193	0.0733	0.00833	16	79199138	WWOX	Body
cg01652334	0.000111	0.318	0.0863	0.000225	0.486	0.129	0.000169	0.3	0.0966	0.00189	8	143700732
cg10341940	0.000111	0.22	0.0606	0.000279	0.315	0.0914	0.000558	0.12	0.0686	0.0814	18	76822780
cg25756780	0.000111	0.185	0.0963	0.0543	0.433	0.139	0.00186	0.241	0.104	0.0201	2	121345047
cg23280807	0.000111	0.393	0.114	0.000592	0.707	0.173	4.44e-05	0.468	0.13	0.000321	16	24857579	SLC5A11	1stExon;5'UTR
cg10278520	0.000111	-0.209	0.0602	0.000536	-0.319	0.089	0.00034	-0.21	0.066	0.00145	8	59771002	TOX	Body
cg12441067	0.000112	0.316	0.0834	0.000151	0.442	0.125	0.000401	0.339	0.0929	0.000264	3	42894502	ACKR2	5'UTR
cg07564690	0.000112	0.142	0.0998	0.155	0.269	0.148	0.0695	0.137	0.11	0.215	14	32597733	ARHGAP5	Body
cg09480700	0.000112	0.204	0.0635	0.00133	0.197	0.0937	0.0352	0.0452	0.0703	0.52	6	170585437	LOC285804;FLJ38122	Body
cg12700039	0.000112	0.327	0.0882	0.000209	0.546	0.133	3.85e-05	0.344	0.0992	0.00052	17	77925938	TBC1D16	Body
cg07441191	0.000112	0.193	0.0636	0.00245	0.344	0.0941	0.000258	0.211	0.0696	0.00244	2	119966333
cg27060599	0.000112	0.0848	0.0491	0.0841	0.0166	0.0717	0.816	-0.0483	0.0531	0.363	13	109866026
cg05979400	0.000112	-0.126	0.041	0.00206	-0.16	0.0613	0.00894	-0.0521	0.0459	0.256	2	27295591	LOC100128731	TSS1500
cg07014349	0.000112	0.264	0.086	0.00217	0.453	0.129	0.000424	0.255	0.0971	0.00855	1	35220521	GJB5	TSS200
cg23159950	0.000112	0.284	0.0816	0.0005	0.436	0.122	0.000351	0.369	0.0908	4.9e-05	20	33565278	MYH7B	Body
cg27100047	0.000113	0.146	0.1	0.145	0.0633	0.15	0.673	-0.0124	0.11	0.91	20	49311875
cg03761113	0.000113	0.222	0.0725	0.00219	0.271	0.111	0.0142	0.246	0.0809	0.00239	1	157811724	CD5L	TSS200
cg09377088	0.000113	-0.204	0.0586	0.000505	-0.286	0.0864	0.000953	-0.156	0.0649	0.0164	6	108910284	FOXO3	Body
cg00155685	0.000113	0.206	0.0879	0.019	0.301	0.13	0.0208	0.221	0.0963	0.0217	1	2146236
cg16168178	0.000113	0.22	0.0656	0.000804	0.326	0.0979	0.000857	0.253	0.0722	0.000468	13	74706483	KLF12	5'UTR
cg05642426	0.000114	0.204	0.0674	0.00246	0.352	0.0999	0.000427	0.157	0.0754	0.0371	8	22492984	BIN3	Body
cg07736716	0.000114	0.279	0.0932	0.00276	0.466	0.142	0.00101	0.369	0.106	0.00051	8	86291640	CA1	TSS1500
cg15931659	0.000114	-0.25	0.0958	0.00892	-0.476	0.144	0.000937	-0.281	0.107	0.00868	13	31783753	B3GLCT	Body
cg27157482	0.000114	0.323	0.0914	0.000414	0.493	0.136	0.000291	0.365	0.101	0.000294	7	27215606	HOXA10	Body
cg23357708	0.000114	-0.303	0.079	0.000123	-0.396	0.119	0.000892	-0.317	0.0873	0.000285	19	8580509	ZNF414	TSS1500
cg04536957	0.000114	0.259	0.0778	0.00085	0.388	0.113	0.000603	0.243	0.0849	0.00414	3	184487758
cg20714528	0.000114	-0.196	0.0628	0.00179	-0.205	0.0936	0.0286	-0.0998	0.0692	0.149	8	48637463	KIAA0146	Body
cg11624345	0.000115	0.201	0.0556	0.00031	0.307	0.0834	0.000231	0.173	0.063	0.00594	19	44278551	KCNN4	Body
cg26070333	0.000115	0.0996	0.0671	0.137	0.176	0.1	0.0789	0.206	0.0736	0.00515	10	112484691	RBM20	Body
cg04882580	0.000115	0.28	0.0702	6.68e-05	0.392	0.106	0.000228	0.28	0.0789	0.000396	14	105323738
cg02298907	0.000115	-0.243	0.0806	0.00259	-0.328	0.12	0.00644	-0.254	0.0885	0.0041	18	53072243	TCF4	TSS1500;Body;5'UTR
cg18674669	0.000115	-0.432	0.154	0.00514	-0.719	0.229	0.0017	-0.197	0.172	0.252	8	118698745
cg05131382	0.000115	0.293	0.0809	0.000288	0.365	0.119	0.00213	0.322	0.0887	0.000282	3	138661281
cg19096938	0.000115	0.158	0.0676	0.019	0.185	0.101	0.0655	0.144	0.0747	0.0543	6	52604434	GSTA7P	Body
cg16453665	0.000115	0.0798	0.0255	0.00172	0.129	0.0377	0.000619	0.111	0.0278	6.02e-05	5	34839241	TTC23L	TSS200
cg12669543	0.000116	0.239	0.0738	0.00122	0.417	0.106	8.36e-05	0.269	0.0799	0.000745	3	9225565	SRGAP3	Body
cg02900516	0.000116	0.0405	0.0223	0.0692	0.0391	0.0339	0.248	0.0269	0.0247	0.275	10	32667723
cg24841879	0.000116	-0.278	0.101	0.0061	-0.374	0.149	0.0119	-0.195	0.11	0.0782	9	127024965	NEK6	Body;5'UTR
cg14962509	0.000116	0.541	0.138	8.42e-05	0.808	0.204	7.45e-05	0.555	0.154	0.000307	1	36039655	TFAP2E	Body
cg23218354	0.000116	0.298	0.117	0.011	0.481	0.174	0.00573	0.0801	0.129	0.534	1	2885244
cg24458931	0.000116	0.197	0.0737	0.00754	0.271	0.112	0.0157	0.271	0.0824	0.000994	16	80633694
cg24225777	0.000116	-0.325	0.108	0.0027	-0.528	0.161	0.00103	-0.381	0.119	0.00134	16	64186105
cg26529864	0.000116	-0.317	0.0954	0.000883	-0.461	0.144	0.00134	-0.197	0.108	0.0681	2	74375903	BOLA3	TSS1500
cg10780683	0.000116	-0.101	0.049	0.0397	-0.189	0.0727	0.00922	-0.212	0.0541	9.18e-05	17	702934	NXN	3'UTR
cg11589800	0.000116	-0.215	0.0578	0.000208	-0.304	0.0875	0.000514	-0.168	0.0648	0.00949	10	130832268
cg12790106	0.000116	0.101	0.0527	0.0544	0.147	0.0783	0.0602	0.129	0.0577	0.0257	15	63105204	TLN2	Body
cg05970238	0.000117	-0.237	0.0709	0.000812	-0.432	0.107	5.72e-05	-0.313	0.0808	0.000109	8	131321814	ASAP1	Body
cg08056778	0.000117	0.229	0.0639	0.000339	0.35	0.097	0.000302	0.207	0.0723	0.00412	4	38139045	TBC1D1	3'UTR
cg11299471	0.000117	0.105	0.0579	0.0706	0.238	0.0867	0.00604	0.125	0.0643	0.0529	5	150480170
cg11976079	0.000117	0.0591	0.065	0.363	0.156	0.0972	0.108	0.0997	0.0723	0.168	11	119526304	PVRL1	Body
cg24707573	0.000117	0.529	0.131	5.65e-05	0.792	0.198	6.45e-05	0.551	0.147	0.000187	7	101961796	SH2B2	Body
cg12107636	0.000117	0.167	0.0465	0.000319	0.255	0.0704	0.000293	0.178	0.0526	0.000696	20	31646039	BPIFB3	Body
cg04127407	0.000117	0.267	0.0755	0.00041	0.319	0.113	0.00488	0.0599	0.085	0.481	16	55445318
cg14243741	0.000117	0.348	0.085	4.3e-05	0.489	0.129	0.000144	0.26	0.0969	0.00733	11	2721817	KCNQ1OT1;KCNQ1	TSS1500;Body
cg09479564	0.000117	0.238	0.0851	0.00523	0.277	0.126	0.0283	0.261	0.0941	0.00548	4	25301710
cg10970251	0.000118	-0.121	0.0462	0.00883	-0.142	0.069	0.0391	-0.151	0.0511	0.00314	11	796421	SLC25A22	TSS1500
cg21376122	0.000118	-0.173	0.0751	0.0209	-0.211	0.11	0.0548	-0.133	0.0803	0.097	14	103331140	TRAF3	5'UTR
cg12310130	0.000118	0.179	0.0548	0.00111	0.182	0.0804	0.0236	0.0532	0.06	0.375	2	242714789	GAL3ST2	TSS1500
cg21701670	0.000118	0.127	0.0554	0.0214	0.132	0.0832	0.114	-0.0556	0.0616	0.367	8	144119299	C8orf31	TSS1500
cg07965995	0.000118	0.413	0.123	0.000821	0.476	0.184	0.00958	0.164	0.14	0.241	17	811389	NXN	Body
cg24047701	0.000118	-0.226	0.0678	0.000842	-0.295	0.101	0.00342	-0.109	0.0751	0.147	20	41313706	LOC101927159;PTPRT	TSS1500;Body
cg18856478	0.000118	0.346	0.107	0.0012	0.63	0.155	4.93e-05	0.424	0.119	0.000356	1	43814358	MPL	Body
cg19851816	0.000119	-0.246	0.129	0.0563	-0.535	0.19	0.00491	-0.525	0.14	0.000176	22	50657907	TUBGCP6	Body
cg09890339	0.000119	-0.267	0.0925	0.00393	-0.364	0.139	0.00884	-0.176	0.104	0.0893	12	2734150	CACNA1C	Body
cg22443219	0.000119	-0.0079	0.0401	0.844	-0.0686	0.0598	0.252	0.0184	0.044	0.676	10	112678646	SHOC2;BBIP1	TSS1500;5'UTR;1stExon
cg22805341	0.000119	0.365	0.116	0.00158	0.57	0.17	0.000781	0.517	0.124	3.2e-05	4	41541049	LIMCH1	5'UTR;Body
cg04351734	0.000119	0.312	0.0808	0.000116	0.443	0.123	0.000303	0.294	0.0921	0.00144	7	27155173	HOXA3	5'UTR
cg06042991	0.000119	0.277	0.0832	0.000891	0.362	0.125	0.00393	0.221	0.0936	0.0183	1	29108345
cg20087561	0.00012	-0.181	0.0795	0.0231	-0.408	0.116	0.000456	-0.287	0.0863	0.000879	7	65857361	LINC00174	Body
cg12936228	0.00012	0.199	0.0544	0.000253	0.306	0.0819	0.000189	0.181	0.0615	0.00327	15	88522197	NTRK3	3'UTR;Body
cg15622799	0.00012	-0.225	0.0747	0.00257	-0.413	0.112	0.000231	-0.298	0.083	0.000334	12	117098156
cg22193385	0.00012	-0.244	0.112	0.0287	-0.578	0.165	0.000476	-0.289	0.124	0.02	12	52638005	KRT7	Body
cg02794319	0.00012	-0.224	0.0935	0.0167	-0.279	0.138	0.0438	-0.162	0.103	0.114	8	106799715	ZFPM2;ZFPM2-AS1	Body
cg24678869	0.00012	-0.199	0.0582	0.00062	-0.26	0.088	0.00318	-0.142	0.0663	0.0327	1	153919638	DENND4B	TSS1500
cg07107756	0.000121	0.241	0.062	0.000103	0.301	0.0929	0.0012	0.167	0.0703	0.0175	17	78161227	CARD14	TSS1500;Body
cg21187535	0.000121	0.285	0.0993	0.00405	0.416	0.15	0.00557	0.388	0.111	0.000485	1	33231178	KIAA1522	TSS200;Body
cg21683635	0.000121	-0.346	0.104	0.000897	-0.639	0.153	2.87e-05	-0.451	0.114	8.06e-05	2	191841735	STAT1	ExonBnd;Body
cg07960932	0.000121	0.269	0.112	0.0159	0.492	0.167	0.00318	0.374	0.124	0.00248	17	45670179	NPEPPS	Body
cg08635097	0.000121	-0.274	0.0706	0.000104	-0.336	0.106	0.00157	-0.223	0.0791	0.0049	13	44833857
cg16331015	0.000121	0.213	0.0625	0.000651	0.219	0.0945	0.0201	0.0833	0.071	0.241	14	99353198
cg21532636	0.000121	-0.174	0.0866	0.0444	-0.183	0.131	0.161	-0.121	0.0978	0.217	22	36001055
cg24660631	0.000121	-0.317	0.105	0.00257	-0.597	0.155	0.000118	-0.408	0.115	0.000379	17	58169523
cg12187807	0.000122	-0.206	0.0707	0.00361	-0.398	0.106	0.00016	-0.194	0.0786	0.0136	13	107686999
cg02802464	0.000122	-0.311	0.0814	0.000133	-0.328	0.124	0.00833	-0.164	0.0935	0.0798	7	4728953	FOXK1	Body
cg16957577	0.000122	0.225	0.079	0.0045	0.362	0.119	0.00227	0.207	0.0882	0.0192	1	20728933	LINC01141	Body
cg03969996	0.000122	0.338	0.0838	5.56e-05	0.481	0.128	0.000171	0.274	0.0963	0.00437	19	46999055	PNMAL2	1stExon;5'UTR
cg11075177	0.000123	-0.255	0.0755	0.000728	-0.28	0.114	0.0139	-0.167	0.0832	0.0449	11	33342672	HIPK3	Body
cg27556109	0.000123	0.39	0.0927	2.65e-05	0.552	0.139	7.36e-05	0.333	0.105	0.00152	1	10898909
cg25212578	0.000123	-0.21	0.0876	0.0164	-0.367	0.129	0.00432	-0.269	0.0959	0.00505	10	62065558	ANK3	Body
cg02216795	0.000123	-0.211	0.056	0.000163	-0.263	0.0841	0.00175	-0.116	0.0628	0.064	6	13059086	PHACTR1	Body
cg01287088	0.000123	0.378	0.119	0.00146	0.519	0.18	0.00386	0.382	0.135	0.00454	5	176827392	PFN3	1stExon
cg24790707	0.000123	0.268	0.0831	0.00126	0.472	0.123	0.000127	0.321	0.0922	0.000503	16	19147308
cg16766889	0.000123	0.0442	0.0137	0.00122	0.0859	0.0206	2.99e-05	0.0515	0.0152	0.000722	17	48637951	CACNA1G	TSS1500
cg23839074	0.000124	-0.108	0.0313	0.000527	-0.18	0.0464	0.000103	-0.129	0.0339	0.000136	6	24494793	ALDH5A1	TSS1500
cg00260499	0.000124	0.405	0.131	0.00197	0.721	0.196	0.00023	0.568	0.146	0.000102	19	3405140	NFIC	Body
cg14871997	0.000124	0.244	0.0757	0.00128	0.236	0.111	0.0344	0.0509	0.0833	0.541	5	174045042
cg18610990	0.000124	0.335	0.0917	0.000256	0.519	0.138	0.000169	0.297	0.102	0.00378	22	42063754
cg08064672	0.000124	0.242	0.0824	0.00329	0.442	0.124	0.00037	0.21	0.0918	0.0224	14	69367352	ACTN1	Body
cg16904375	0.000124	0.228	0.0602	0.00015	0.367	0.0903	4.76e-05	0.205	0.0674	0.00233	12	1699820	FBXL14	Body
cg09263118	0.000125	0.105	0.0811	0.194	0.147	0.122	0.228	0.19	0.0893	0.0334	19	11531294	RGL3;CCDC151	TSS1500;3'UTR
cg08060243	0.000125	-0.0705	0.069	0.307	-0.116	0.1	0.246	-0.0363	0.0743	0.625	2	219602086	TTLL4	5'UTR
cg16858842	0.000125	-0.227	0.0624	0.000282	-0.298	0.094	0.00151	-0.2	0.0703	0.00444	2	27205328	MAPRE3	5'UTR
cg18185116	0.000125	0.106	0.0305	0.000523	0.17	0.0458	0.000209	0.105	0.0346	0.00237	7	598729	PRKAR1B	Body
cg04215511	0.000125	0.201	0.106	0.0589	0.413	0.16	0.00993	0.338	0.118	0.0041	16	76310816	CNTNAP4	TSS1500
cg18808929	0.000125	0.27	0.096	0.00498	0.439	0.146	0.0026	0.312	0.108	0.00381	8	61825469
cg16204989	0.000125	0.199	0.0981	0.043	0.416	0.145	0.00412	0.237	0.108	0.0291	13	101830996	NALCN	Body
cg03001143	0.000126	-0.234	0.109	0.0322	-0.398	0.16	0.0125	-0.389	0.118	0.000989	1	170114946	METTL11B	TSS1500
cg14753493	0.000126	-0.175	0.0515	0.000668	-0.234	0.0768	0.00229	-0.15	0.0572	0.00875	15	69426150	MIR548H4	Body
cg00541318	0.000126	-0.319	0.0892	0.000347	-0.391	0.135	0.00392	-0.19	0.0999	0.0565	11	22580217
cg08564172	0.000126	-0.302	0.102	0.00315	-0.324	0.154	0.0351	-0.233	0.113	0.0395	5	73833812
cg24550149	0.000126	0.411	0.118	0.000466	0.375	0.177	0.0337	0.343	0.131	0.00886	1	55246954	TTC22	Body
cg17777744	0.000126	0.206	0.068	0.00244	0.366	0.102	0.000308	0.254	0.0762	0.00087	8	107072875	ZFPM2-AS1	TSS200
cg10021351	0.000126	0.273	0.0753	0.000288	0.455	0.113	5.71e-05	0.334	0.0844	7.67e-05	19	3404767	NFIC	Body
cg22069559	0.000126	-0.203	0.0585	0.000508	-0.24	0.0886	0.00672	-0.137	0.0665	0.04	6	36584993
cg02794096	0.000126	0.0882	0.068	0.195	0.231	0.0999	0.0207	0.0728	0.075	0.332	15	33200139	FMN1	Body
cg09906647	0.000127	-0.185	0.0787	0.0188	-0.193	0.119	0.104	-0.162	0.0875	0.0643	17	26939344	FLJ25006;LOC645851	Body;TSS1500
cg18596043	0.000127	0.3	0.0766	8.84e-05	0.388	0.117	0.000884	0.234	0.0861	0.0066	16	19127172	ITPRIPL2	1stExon;Body
cg02412100	0.000127	-0.302	0.0981	0.0021	-0.427	0.149	0.0041	-0.172	0.112	0.125	22	18217013	BID	3'UTR
cg00924757	0.000127	0.219	0.0638	0.000591	0.322	0.0954	0.000745	0.254	0.0713	0.000359	8	38555462
cg10633609	0.000127	0.275	0.0913	0.00264	0.449	0.136	0.000982	0.257	0.102	0.0121	4	190705649
cg21057473	0.000128	0.213	0.0684	0.00181	0.368	0.103	0.000355	0.307	0.0765	6.12e-05	11	5346163	OR51B2	TSS1500
cg08003321	0.000128	0.294	0.0752	9.22e-05	0.392	0.113	0.0005	0.202	0.0848	0.0173	17	8815843	PIK3R5	5'UTR;TSS200
cg19739768	0.000128	-0.268	0.0808	0.000922	-0.354	0.122	0.00362	-0.193	0.0905	0.0325	5	149947171
cg16589472	0.000128	0.113	0.0578	0.0504	0.201	0.0861	0.0196	0.166	0.0613	0.00671	21	38354253	HLCS	TSS1500;5'UTR
cg26041840	0.000128	0.187	0.0602	0.00184	0.178	0.0894	0.0471	0.123	0.0654	0.0605	5	31664991
cg23129543	0.000128	-0.0714	0.0785	0.363	-0.0281	0.119	0.813	0.0301	0.087	0.73	8	79818892
cg10393753	0.000128	0.393	0.123	0.00137	0.523	0.182	0.00407	0.367	0.135	0.00659	7	141348759	AGK	Body
cg21613631	0.000128	0.0476	0.022	0.0306	0.0481	0.0333	0.149	0.0593	0.0247	0.0166	7	82201725
cg03510223	0.000128	0.271	0.0755	0.000328	0.43	0.113	0.000138	0.237	0.0847	0.00513	8	134670133
cg25499543	0.000128	0.24	0.0883	0.00648	0.265	0.132	0.0437	0.252	0.0976	0.00979	15	39871876	THBS1	TSS1500
cg26300760	0.000128	0.209	0.0589	0.00039	0.291	0.0879	0.000921	0.232	0.0654	0.000392	2	43319409
cg15901678	0.000128	-0.244	0.0863	0.00478	-0.446	0.127	0.000447	-0.244	0.0946	0.01	5	31529580	RNASEN	5'UTR
cg02845997	0.000129	-0.168	0.0478	0.000441	-0.2	0.0703	0.00451	-0.129	0.0514	0.0121	12	96631473	ELK3	Body
cg22263059	0.000129	0.176	0.0829	0.0333	0.267	0.125	0.0326	0.247	0.0928	0.00775	16	57416337	CX3CL1	Body
cg07441565	0.000129	0.0866	0.0223	0.0001	0.128	0.0334	0.000128	0.0935	0.0248	0.000161	10	81107090	PPIF	TSS200
cg01465364	0.00013	0.264	0.11	0.0162	0.116	0.164	0.478	0.262	0.121	0.0303	10	135340721	CYP2E1	TSS200
cg24552675	0.00013	-0.23	0.0691	0.000867	-0.316	0.105	0.0025	-0.283	0.0767	0.000227	12	54690833	NFE2	5'UTR;TSS1500
cg18623216	0.00013	-0.245	0.0603	4.89e-05	-0.306	0.0894	0.000627	-0.171	0.0669	0.0105	3	155421970	PLCH1	5'UTR;1stExon
ch.7.120944214F	0.00013	-0.155	0.0553	0.0051	-0.167	0.0821	0.0416	-0.0972	0.061	0.111	7	121156978
cg07093435	0.00013	-0.183	0.0475	0.000113	-0.266	0.0716	0.000203	-0.177	0.053	0.000821	22	21399407	P2RX6P;LRRC74B	TSS1500
cg12782497	0.00013	0.243	0.0646	0.000171	0.378	0.0952	7.14e-05	0.242	0.0717	0.000734	12	3263735	TSPAN9	5'UTR
cg23408003	0.00013	0.227	0.0668	0.000683	0.357	0.0992	0.000323	0.204	0.0745	0.00619	13	95911882	ABCC4	Body
cg09814029	0.00013	0.367	0.097	0.000154	0.504	0.145	0.000502	0.36	0.109	0.000926	1	39212920
cg26754450	0.00013	0.0986	0.0698	0.158	0.247	0.103	0.0166	0.0926	0.0775	0.232	1	222628214
cg18041435	0.00013	-0.198	0.0747	0.00815	-0.334	0.111	0.00268	-0.0872	0.0831	0.294	8	49648363	EFCAB1	TSS1500
ch.12.2583928F	0.00013	-0.114	0.0351	0.00121	-0.154	0.0529	0.00367	-0.0619	0.0396	0.118	12	123160012
cg21543705	0.00013	0.264	0.0737	0.000337	0.4	0.11	0.00028	0.315	0.0813	0.000107	10	131688092	EBF3	Body
cg16786260	0.00013	-0.262	0.108	0.0151	-0.293	0.164	0.0729	-0.303	0.121	0.0124	16	21518759	MIR3680-2;MIR3680-1	TSS1500
cg14059068	0.000131	0.112	0.0617	0.0702	0.123	0.0911	0.177	-0.0442	0.0677	0.514	1	114894015
cg03460307	0.000131	-0.0317	0.0583	0.587	0.0251	0.0861	0.771	-0.121	0.0635	0.0572	16	75013104	WDR59	Body
cg20242188	0.000131	-0.272	0.0742	0.000244	-0.465	0.111	2.91e-05	-0.318	0.0831	0.000131	8	86104378	E2F5	Body;5'UTR
cg03762314	0.000131	0.276	0.101	0.00638	0.493	0.15	0.000985	0.403	0.111	0.000265	7	5334970	SLC29A4	Body
cg02926536	0.000131	0.155	0.0623	0.0128	0.28	0.094	0.00291	0.116	0.0701	0.0971	13	114127213	DCUN1D2	Body
cg07745707	0.000131	0.48	0.104	3.72e-06	0.586	0.159	0.000226	0.405	0.118	0.000618	16	88496476	ZNF469	1stExon
cg06905720	0.000131	-0.302	0.0732	3.8e-05	-0.395	0.111	0.000376	-0.236	0.0833	0.00454	4	145512579
cg24831730	0.000131	0.145	0.0505	0.00406	0.19	0.0752	0.0114	0.192	0.0557	0.000561	3	43948352
cg22530767	0.000131	0.045	0.112	0.688	0.173	0.165	0.296	-0.0121	0.125	0.923	14	61787418	PRKCH	TSS1500
cg03311185	0.000131	-0.228	0.0991	0.0217	-0.363	0.15	0.0153	-0.406	0.111	0.000243	8	41517810	MIR486-2;ANK1	TSS200;3'UTR;Body
cg27661315	0.000131	0.282	0.0917	0.00207	0.409	0.136	0.00271	0.354	0.1	0.000413	4	42122106	BEND4	Body
cg12493200	0.000131	-0.13	0.037	0.000449	-0.198	0.0549	0.000306	-0.179	0.0404	9.13e-06	7	138794401	ZC3HAV1	1stExon;5'UTR
cg01753966	0.000132	-0.206	0.108	0.0572	-0.248	0.162	0.125	-0.104	0.121	0.39	4	3531945	LRPAP1	Body
cg11943404	0.000132	0.227	0.072	0.0016	0.247	0.108	0.022	0.117	0.0803	0.144	3	47316686	KIF9	Body
cg06487775	0.000132	0.209	0.0656	0.00142	0.372	0.0992	0.000176	0.196	0.0737	0.00797	1	247595137	NLRP3	Body
cg05184311	0.000132	0.264	0.102	0.00955	0.521	0.15	0.000512	0.434	0.112	0.000102	1	201253537	PKP1	Body
cg09917815	0.000132	-0.267	0.0969	0.00595	-0.435	0.144	0.00248	-0.373	0.107	0.000494	2	44774962	CAMKMT	Body
cg10996327	0.000132	-0.148	0.0743	0.0463	-0.276	0.108	0.0105	-0.13	0.0798	0.103	10	94180743
cg04965521	0.000132	-0.354	0.101	0.000474	-0.483	0.153	0.00155	-0.259	0.113	0.0215	11	118352503	KMT2A	Body
cg02329630	0.000132	-0.254	0.101	0.0117	-0.33	0.151	0.0294	-0.126	0.113	0.262	3	13843526
cg24740850	0.000132	0.197	0.0521	0.00016	0.308	0.0764	5.62e-05	0.184	0.057	0.00129	5	173317560	CPEB4	1stExon
cg20140054	0.000133	-0.0842	0.0899	0.349	-0.0643	0.135	0.633	-0.295	0.097	0.00239	11	62445776	UBXN1	Body
cg06186861	0.000133	0.0598	0.0302	0.0481	0.0633	0.0456	0.165	0.0636	0.0339	0.0604	3	44771174	ZNF501	5'UTR;1stExon
cg12984349	0.000133	-0.0455	0.0136	0.000844	-0.0501	0.0207	0.0152	-0.0206	0.0152	0.176	7	1519886	INTS1	Body
cg02922563	0.000134	0.0433	0.0205	0.0343	0.0476	0.0305	0.119	0.0205	0.0226	0.365	3	48487808	ATRIP	TSS1500
cg07141504	0.000134	-0.181	0.0615	0.00318	-0.335	0.0916	0.000252	-0.213	0.0686	0.00186	3	194030706	LOC100131551	TSS200
cg26047066	0.000134	0.383	0.123	0.0019	0.446	0.185	0.0161	0.379	0.138	0.006	1	221069136
cg19590483	0.000134	-0.3	0.0831	0.000302	-0.388	0.12	0.00126	-0.279	0.0899	0.0019	19	36623725
cg01089838	0.000134	-0.0939	0.0324	0.00374	-0.163	0.049	0.000869	-0.0797	0.0368	0.0304	16	88091471	BANP	Body
cg09753126	0.000134	-0.311	0.108	0.00404	-0.25	0.163	0.126	-0.249	0.119	0.036	1	33865007
cg03576946	0.000135	0.267	0.0732	0.000268	0.393	0.108	0.000288	0.146	0.0814	0.0721	14	61787597	PRKCH	TSS1500
cg19583407	0.000135	-0.0985	0.073	0.177	-0.0354	0.107	0.742	-0.134	0.0791	0.0905	14	102467358	DYNC1H1	Body
cg01943221	0.000135	0.259	0.0679	0.00014	0.363	0.102	0.000374	0.247	0.0764	0.00125	1	9776133	PIK3CD	Body
cg22576236	0.000135	0.267	0.0966	0.00578	0.419	0.143	0.00339	0.33	0.105	0.00174	4	1166933	LOC100130872-SPON2;SPON2	Body;TSS1500;1stExon;5'UTR
cg09448088	0.000135	0.34	0.0978	0.000504	0.557	0.145	0.000119	0.264	0.11	0.0165	13	113635690	MCF2L	Body
cg01611973	0.000135	-0.23	0.123	0.063	-0.401	0.184	0.0292	-0.323	0.136	0.0173	X	133804804
cg26429850	0.000136	0.226	0.0927	0.0146	0.519	0.136	0.000142	0.35	0.102	0.000607	16	4464427	CORO7-PAM16;CORO7	Body
cg03412618	0.000136	0.201	0.0556	0.000299	0.341	0.0848	5.72e-05	0.238	0.0628	0.000147	22	46481099	LOC400931	TSS1500
cg05477444	0.000136	0.291	0.0761	0.00013	0.404	0.116	0.000483	0.207	0.0874	0.0178	10	134527851	INPP5A	Body
cg00134577	0.000136	0.201	0.127	0.113	0.0431	0.191	0.822	-0.072	0.141	0.608	5	165035006
cg21214956	0.000137	0.196	0.0675	0.00373	0.329	0.0985	0.00083	0.0951	0.0749	0.204	5	5705215
cg10775357	0.000137	-0.121	0.0953	0.203	-0.149	0.145	0.303	0.0476	0.108	0.659	3	181476217
cg07465458	0.000137	0.352	0.0897	8.74e-05	0.424	0.136	0.0018	0.309	0.0998	0.00195	3	39243826
cg02795891	0.000137	0.0964	0.065	0.138	0.177	0.0985	0.0722	0.191	0.0725	0.00845	9	134634506
cg13232469	0.000137	0.438	0.165	0.00811	0.756	0.246	0.00212	0.514	0.183	0.00498	12	8044549	SLC2A14	TSS1500
cg25637966	0.000137	0.309	0.0953	0.00117	0.474	0.144	0.000972	0.402	0.107	0.000173	11	117950329	TMPRSS4	Body
cg08197956	0.000137	0.0944	0.0732	0.197	0.168	0.111	0.13	0.184	0.0823	0.0255	17	1839469	RTN4RL1	3'UTR
cg02044966	0.000137	0.181	0.0858	0.0345	0.404	0.128	0.00162	0.245	0.0965	0.0111	17	63911062	CEP112	Body
cg14129103	0.000137	-0.219	0.0694	0.00157	-0.343	0.103	0.000817	-0.215	0.0766	0.005	16	12609068	SNX29	Body
cg16552769	0.000137	0.0603	0.055	0.273	0.00901	0.0818	0.912	0.104	0.0599	0.084	8	38566947
cg10173649	0.000138	0.283	0.0954	0.00298	0.384	0.143	0.00748	0.0431	0.106	0.686	6	170482915
cg19701213	0.000138	0.146	0.0529	0.00573	0.182	0.0805	0.0234	0.0255	0.0609	0.675	19	42817154	TMEM145	TSS1500
cg27515922	0.000138	0.127	0.0761	0.0941	0.0351	0.114	0.759	0.128	0.0848	0.131	16	50918086
cg16405432	0.000138	-0.228	0.0798	0.00425	-0.322	0.121	0.00761	-0.276	0.0891	0.00198	14	95973710
cg12130708	0.000138	0.14	0.0575	0.0146	0.301	0.0848	0.000383	0.217	0.0626	0.000523	11	69185678
cg21076554	0.000138	0.266	0.0635	2.79e-05	0.368	0.0954	0.000113	0.208	0.0714	0.00366	21	32898600	TIAM1	5'UTR
cg20192752	0.000138	0.397	0.121	0.00108	0.69	0.18	0.000128	0.45	0.135	0.000868	14	20903683	KLHL33	5'UTR;1stExon
cg22765185	0.000139	-0.286	0.122	0.0187	-0.244	0.182	0.181	-0.133	0.134	0.321	10	70679413	DDX50	Body
cg18204685	0.000139	-0.266	0.077	0.000542	-0.266	0.117	0.0225	-0.247	0.0866	0.00439	3	15641821	BTD;HACL1	TSS1500;Body
cg09254142	0.000139	0.0843	0.0313	0.00709	0.158	0.0463	0.00066	0.126	0.0345	0.000264	1	25943891	MAN1C1	TSS200
cg03868063	0.000139	0.24	0.0645	0.000201	0.321	0.0967	0.000894	0.0873	0.0719	0.225	9	134535984	RAPGEF1	Body
cg25128170	0.00014	0.197	0.137	0.15	0.0927	0.212	0.663	0.03	0.16	0.851	20	60425143	CDH4	Body
cg11870956	0.00014	0.204	0.0742	0.00608	0.207	0.111	0.0626	0.0266	0.083	0.749	6	30657000	NRM;KIAA1949	Body;TSS1500
cg05845757	0.00014	0.414	0.101	4.32e-05	0.653	0.153	2.08e-05	0.381	0.115	0.000899	1	36039885	TFAP2E	Body
cg02637537	0.00014	0.504	0.128	8.38e-05	0.748	0.193	0.000104	0.536	0.142	0.000165	8	22447181	PDLIM2	Body
cg14632469	0.00014	0.0287	0.0695	0.68	0.108	0.104	0.298	0.108	0.077	0.16	4	3338141	RGS12	Body
cg01262223	0.000141	0.221	0.102	0.0298	0.46	0.146	0.00163	0.333	0.11	0.00246	6	6675296
cg15308786	0.000141	-0.256	0.08	0.00139	-0.412	0.118	0.000475	-0.249	0.0892	0.0052	6	16983227
cg24971673	0.000141	-0.345	0.111	0.00181	-0.503	0.167	0.00257	-0.278	0.123	0.024	14	36784095	MBIP	Body
cg07473340	0.000141	-0.26	0.11	0.0184	-0.49	0.164	0.00281	-0.173	0.122	0.156	7	26897522	SKAP2	TSS200;Body
cg26937706	0.000141	-0.29	0.081	0.000339	-0.4	0.123	0.00111	-0.253	0.0914	0.00561	6	156601452
cg21844815	0.000141	0.204	0.0648	0.00163	0.357	0.0967	0.000223	0.251	0.0723	0.000511	20	31911441
cg25782597	0.000142	0.119	0.0769	0.122	0.311	0.114	0.00654	0.288	0.0841	0.000619	10	83992469	NRG3-AS1;NRG3	Body
cg05160558	0.000142	-0.176	0.0845	0.0372	-0.242	0.128	0.0584	-0.136	0.0953	0.154	4	70389517
cg21193729	0.000142	0.633	0.156	4.84e-05	0.86	0.237	0.00028	0.568	0.174	0.00109	11	65374665	MAP3K11	Body
cg08719442	0.000142	0.199	0.0616	0.00123	0.243	0.0944	0.00995	0.201	0.0703	0.00423	17	35205727
cg21005596	0.000142	0.131	0.0738	0.0754	0.353	0.11	0.00139	0.223	0.0821	0.00664	11	57245285
cg06348934	0.000143	0.209	0.0582	0.000338	0.288	0.0874	0.000996	0.218	0.0656	0.000889	19	57277930	ZIM2-AS1	Body
cg13746854	0.000143	0.271	0.0742	0.000264	0.387	0.109	0.000396	0.295	0.0819	0.000319	9	34370894	KIAA1161	Body
cg19976539	0.000143	0.301	0.0757	7.07e-05	0.438	0.112	9.35e-05	0.273	0.0842	0.0012	8	23647393
cg08740901	0.000144	-0.243	0.0755	0.00129	-0.366	0.114	0.00127	-0.302	0.0848	0.000377	2	240144335	HDAC4	Body
cg19754180	0.000144	0.0804	0.108	0.457	0.0783	0.16	0.625	0.156	0.118	0.186	5	1362700
cg23515702	0.000144	-0.195	0.0797	0.0146	-0.402	0.117	0.000617	-0.236	0.0876	0.00694	2	206673425
cg05336800	0.000144	0.306	0.0785	9.71e-05	0.437	0.117	0.000177	0.218	0.0882	0.0133	22	43108146	A4GALT	5'UTR
ch.8.91747740F	0.000144	-0.113	0.0643	0.0799	-0.218	0.0958	0.0228	-0.164	0.0707	0.0206	8	91678564
cg21043808	0.000144	0.292	0.073	6.12e-05	0.335	0.109	0.00215	0.218	0.0801	0.00651	17	32683249	CCL13	TSS1500
cg04834608	0.000144	-0.0591	0.0292	0.0433	-0.0931	0.043	0.0305	-0.00946	0.0321	0.768	16	3706634	DNASE1	Body
cg18333653	0.000145	0.286	0.133	0.0317	0.397	0.199	0.0454	0.177	0.147	0.229	11	75794702	UVRAG	Body
cg25923465	0.000145	0.237	0.0771	0.0021	0.379	0.114	0.000921	0.298	0.0862	0.000536	14	25423782	STXBP6	Body
cg00996623	0.000146	0.238	0.0699	0.000659	0.329	0.106	0.00188	0.28	0.0784	0.000349	19	15635682	CYP4F22	5'UTR
cg06016491	0.000146	0.409	0.101	5.33e-05	0.514	0.154	0.000877	0.372	0.116	0.00134	6	37481149	LOC100505530	Body
cg14191571	0.000146	0.136	0.107	0.201	0.192	0.127	0.13	0.13	0.0926	0.16	2	157330982	GPD2	5'UTR
cg24675442	0.000146	-0.0724	0.0701	0.301	-0.0728	0.105	0.487	-0.104	0.0773	0.177	21	27509220	APP	5'UTR;Body
cg10458961	0.000146	0.203	0.0673	0.00259	0.263	0.0985	0.00763	0.127	0.074	0.0868	1	16448346
cg26802548	0.000147	-0.271	0.074	0.000256	-0.435	0.112	9.71e-05	-0.301	0.0841	0.000348	7	152262234
cg04953015	0.000147	0.0898	0.0976	0.358	0.225	0.146	0.123	0.206	0.108	0.0581	8	27338236	CHRNA2	TSS1500
cg04168910	0.000147	0.239	0.0713	0.00081	0.353	0.108	0.00104	0.279	0.0792	0.000417	20	24448537	SYNDIG1	TSS1500
cg20087386	0.000147	-0.328	0.0825	7.03e-05	-0.424	0.124	0.000633	-0.299	0.0929	0.00131	1	7168403	CAMTA1	Body
cg26665274	0.000147	0.118	0.0714	0.0976	0.219	0.107	0.0402	0.226	0.0786	0.00409	20	6747409	BMP2	TSS1500
cg07043357	0.000147	-0.269	0.0848	0.00155	-0.265	0.128	0.0383	-0.226	0.0948	0.0173	6	56913612	KIAA1586	5'UTR;Body
cg05024612	0.000147	-0.194	0.0912	0.0337	-0.132	0.138	0.339	-0.0548	0.102	0.591	12	56389529	RAB5B	3'UTR
cg24757553	0.000147	-0.0981	0.114	0.391	-0.432	0.169	0.0107	-0.228	0.128	0.0756	7	27127501
cg10735847	0.000147	0.133	0.129	0.3	0.239	0.191	0.211	0.353	0.141	0.0122	1	89641995	GBP7	TSS1500
cg01701742	0.000147	0.197	0.074	0.00778	0.428	0.109	9e-05	0.287	0.0815	0.00043	13	111975745	TEX29	5'UTR;Body
cg21170241	0.000147	-0.271	0.0821	0.000977	-0.441	0.122	0.000295	-0.22	0.0903	0.0148	13	98010450	MBNL2	Body
cg06697074	0.000148	-0.246	0.0943	0.00916	-0.347	0.142	0.0144	-0.178	0.105	0.0909	7	106710020	PRKAR2B	Body
cg25045942	0.000148	0.302	0.0914	0.000942	0.475	0.136	0.000494	0.376	0.101	0.000198	6	33048291	HLA-DPB1	Body
cg12300018	0.000148	0.17	0.0574	0.00306	0.255	0.0855	0.00289	0.205	0.0628	0.00113	8	63903574	NKAIN3	3'UTR
cg16352527	0.000148	-0.179	0.0662	0.00698	-0.27	0.0982	0.00592	-0.237	0.0724	0.00109	10	72476178	ADAMTS14	Body
cg25176357	0.000149	-0.267	0.079	0.000736	-0.477	0.116	3.67e-05	-0.275	0.0865	0.00148	3	41210614
cg23633210	0.000149	0.237	0.0771	0.00214	0.341	0.115	0.00313	0.191	0.086	0.0263	2	101600602	NPAS2	Body
cg25858738	0.000149	0.135	0.0376	0.000331	0.237	0.0562	2.48e-05	0.129	0.0413	0.00171	1	21501574	EIF4G3	TSS1500;5'UTR
cg22418829	0.000149	-0.366	0.0935	9.02e-05	-0.512	0.138	0.000217	-0.351	0.104	0.000769	5	180486604	BTNL9	Body
cg24245305	0.000149	-0.0383	0.0369	0.3	0.0356	0.0552	0.52	0.0241	0.0408	0.554	7	43351320	HECW1	Body
cg14759277	0.00015	0.165	0.0433	0.000134	0.191	0.0645	0.00306	0.0834	0.0486	0.0861	17	48674158	CACNA1G	Body
cg12761544	0.00015	0.173	0.0778	0.026	0.261	0.116	0.0244	0.177	0.0864	0.0402	3	127179151
cg07659305	0.00015	-0.159	0.0554	0.00401	-0.266	0.0827	0.0013	-0.143	0.0624	0.0219	12	15982302
cg21438177	0.00015	-0.412	0.102	5.71e-05	-0.557	0.153	0.000279	-0.281	0.116	0.0155	2	171281833	MYO3B	Body
cg02383325	0.00015	0.0864	0.0288	0.00267	0.161	0.0431	0.000189	0.0819	0.0323	0.0112	22	30783470	RNF215	TSS200
cg24855514	0.00015	0.209	0.0964	0.0301	0.335	0.145	0.0211	0.296	0.108	0.00627	1	235100367	LOC101927851	TSS1500
cg04447362	0.00015	0.133	0.0771	0.0855	0.299	0.115	0.0096	0.308	0.0854	0.000308	2	237654635
cg08504583	0.000151	-0.161	0.0476	0.000723	-0.138	0.0707	0.0513	-0.142	0.0526	0.0068	13	78315584	SLAIN1	Body;5'UTR
cg02383707	0.000151	-0.00908	0.0765	0.905	-0.0446	0.113	0.694	-0.0326	0.0851	0.702	6	45665497
cg03018028	0.000151	-0.0282	0.0426	0.509	0.0265	0.0623	0.671	-0.0259	0.0461	0.575	15	42787288	SNAP23	TSS1500
cg26293512	0.000152	0.217	0.0653	0.000897	0.355	0.0972	0.000254	0.242	0.0722	0.000801	16	58010433	TEPP	1stExon
cg25475729	0.000152	0.228	0.0746	0.00218	0.348	0.11	0.00163	0.194	0.0827	0.019	20	4711607
cg05183366	0.000152	0.241	0.0802	0.00268	0.334	0.121	0.00562	0.274	0.0896	0.00223	20	25025765	ACSS1	Body
cg03834542	0.000152	-0.205	0.0881	0.0199	-0.425	0.131	0.00116	-0.368	0.0958	0.000121	1	15960925	DDI2	Body
cg21645341	0.000152	-0.254	0.0893	0.00451	-0.471	0.133	0.000405	-0.272	0.0999	0.00654	13	49230980	CYSLTR2	5'UTR
cg14006905	0.000152	0.306	0.0898	0.000647	0.387	0.137	0.00459	0.349	0.101	0.000561	9	36736771
cg01399214	0.000152	-0.285	0.0795	0.000334	-0.378	0.12	0.00169	-0.245	0.0906	0.00676	16	70524458	COG4	Body
cg14540247	0.000152	0.282	0.0728	0.000105	0.437	0.109	6.37e-05	0.226	0.0827	0.0063	5	176166550
cg20327845	0.000153	-0.415	0.109	0.000136	-0.5	0.164	0.00225	-0.284	0.121	0.0191	10	3138418	PFKP	Body
cg01117650	0.000153	0.0597	0.0182	0.00106	0.0901	0.0269	0.0008	0.048	0.0198	0.0152	16	12070440	SNX29	TSS200
cg14568032	0.000153	-0.0229	0.0183	0.211	-0.0604	0.027	0.0252	-0.0519	0.0199	0.00927	11	3122963	OSBPL5	Body
cg15980576	0.000153	0.0358	0.0548	0.513	0.0223	0.0814	0.784	-0.00609	0.0598	0.919	6	53663825	LRRC1	Body
cg27039501	0.000153	0.22	0.0932	0.018	0.393	0.135	0.00365	0.277	0.101	0.006	5	150029215	SYNPO	Body
cg21670513	0.000154	-0.14	0.0701	0.0455	-0.189	0.105	0.0704	-0.129	0.0774	0.0966	6	43028611	KLC4;MRPL2	5'UTR;TSS1500;Body
cg22400554	0.000154	0.293	0.0852	0.000593	0.473	0.127	0.00019	0.293	0.0939	0.00183	2	47296930	TTC7A	Body
cg19803292	0.000154	-0.147	0.0821	0.0729	-0.105	0.124	0.399	-0.0369	0.0914	0.686	17	30806622	PSMD11	Body
cg00716944	0.000154	0.115	0.0665	0.0831	0.145	0.0994	0.145	0.209	0.0735	0.00448	8	29851452
cg11563859	0.000155	-0.175	0.0682	0.0104	-0.265	0.102	0.0096	-0.226	0.0755	0.00281	19	19766578	ATP13A1	Body
cg18473733	0.000155	0.258	0.0828	0.00187	0.481	0.125	0.000117	0.329	0.0927	0.000387	19	16437362	KLF2	Body
cg15726575	0.000155	0.28	0.0866	0.0012	0.46	0.13	0.000392	0.277	0.0973	0.00446	6	33936083
cg24607043	0.000156	0.314	0.0979	0.00136	0.431	0.147	0.00331	0.392	0.107	0.000249	6	3562148
cg23200506	0.000156	0.237	0.0729	0.00114	0.407	0.108	0.000153	0.209	0.0806	0.00941	11	116694171	APOA4	TSS200
cg15137282	0.000156	-0.179	0.0547	0.0011	-0.288	0.0822	0.000457	-0.214	0.0611	0.000467	17	55970412	CUEDC1	5'UTR
cg04200073	0.000157	-0.296	0.0789	0.000178	-0.423	0.12	0.000412	-0.191	0.0889	0.0321	1	184007117	COLGALT2	TSS1500
cg12468786	0.000157	0.182	0.0748	0.0151	0.309	0.112	0.00598	0.314	0.0824	0.00014	22	50925108	MIOX	TSS200
cg22500132	0.000157	-0.278	0.0836	0.000893	-0.46	0.124	0.000197	-0.286	0.0924	0.00198	1	155162752	MUC1	TSS200
cg24400039	0.000157	-0.0604	0.131	0.645	0.216	0.198	0.277	0.178	0.147	0.227	11	49189644	FOLH1	Body
cg08813622	0.000157	-0.344	0.113	0.0024	-0.254	0.17	0.135	-0.193	0.124	0.12	3	115854143	LSAMP	Body
cg23526669	0.000157	-0.213	0.0872	0.0147	-0.376	0.13	0.00379	-0.28	0.0948	0.00318	6	154779990	CNKSR3	Body
cg02046143	0.000158	-0.304	0.0913	0.000879	-0.481	0.137	0.000423	-0.316	0.103	0.00211	11	133797911	IGSF9B	Body
cg04582672	0.000158	0.259	0.0778	0.000872	0.374	0.116	0.0013	0.223	0.0878	0.0111	14	97127338
cg06018916	0.000158	0.403	0.134	0.00259	0.578	0.202	0.00416	0.554	0.15	0.000211	11	119847960
cg16658029	0.000158	0.211	0.0711	0.00304	0.313	0.107	0.00344	0.0729	0.0798	0.361	11	13126285
cg20513354	0.000158	-0.273	0.0791	0.000572	-0.439	0.117	0.000169	-0.262	0.0872	0.00264	2	12153933	LOC100506457	Body
cg19045437	0.000159	0.213	0.0662	0.00126	0.29	0.1	0.00382	0.128	0.0755	0.0904	7	131826987	PLXNA4	Body
cg15280982	0.000159	0.261	0.0726	0.000328	0.382	0.11	0.000513	0.318	0.0819	0.000104	16	74804689	FA2H	Body
cg08877951	0.000159	0.296	0.085	0.000497	0.476	0.127	0.000175	0.311	0.095	0.00105	19	4385917	SH3GL1	Body
cg18311495	0.000159	-0.325	0.109	0.00281	-0.533	0.166	0.00132	-0.342	0.123	0.00523	15	95719761
cg17509220	0.000159	-0.00351	0.0274	0.898	0.00396	0.041	0.923	-0.0258	0.0304	0.396	19	13617012	CACNA1A	1stExon
cg21007476	0.000159	-0.18	0.0663	0.00656	-0.37	0.1	0.000213	-0.261	0.0739	0.000418	20	49773129
cg12893780	0.000159	0.469	0.145	0.00127	0.759	0.218	0.000492	0.53	0.16	0.000936	6	33048752	HLA-DPB1	Body
cg17342834	0.00016	0.0893	0.0272	0.00105	0.106	0.0411	0.00995	0.0634	0.0304	0.037	11	535396	HRAS	5'UTR
cg00161114	0.00016	0.16	0.0432	0.000218	0.26	0.0645	5.65e-05	0.17	0.0472	0.000324	9	31542525
cg14690916	0.00016	0.123	0.0915	0.177	0.241	0.138	0.0815	0.0406	0.103	0.693	10	14224877	FRMD4A	Body
cg08578503	0.00016	0.215	0.082	0.00877	0.444	0.122	0.000259	0.276	0.0905	0.00231	8	142870964
cg13480619	0.00016	0.0331	0.0178	0.0622	0.0837	0.0265	0.0016	0.0387	0.0197	0.049	12	56498086	PA2G4	TSS200
cg11772020	0.00016	-0.278	0.073	0.000137	-0.456	0.11	3.34e-05	-0.274	0.0826	0.000924	6	43806470
cg04189647	0.000161	0.191	0.0939	0.042	0.246	0.14	0.0793	0.328	0.104	0.00153	16	963917	LMF1	Body
cg21171625	0.000161	0.146	0.0546	0.00768	0.292	0.0809	0.000305	0.213	0.0611	0.000493	1	38022607	DNALI1	1stExon
cg14919643	0.000161	-0.000541	0.0333	0.987	-0.0264	0.0494	0.593	-0.00968	0.0366	0.792	4	1367748	KIAA1530	Body
cg07160763	0.000161	0.25	0.0719	0.000512	0.303	0.11	0.00582	0.261	0.0814	0.00132	7	92047388
cg22168919	0.000161	0.00909	0.107	0.932	0.244	0.159	0.125	0.142	0.119	0.23	14	22843583
cg09476997	0.000161	0.317	0.0988	0.00132	0.55	0.146	0.000165	0.227	0.111	0.0405	16	2087932	SLC9A3R2	Body
cg11323230	0.000161	0.017	0.0188	0.366	0.0405	0.0286	0.156	0.065	0.0208	0.00174	16	56459217	AMFR	1stExon
cg27141534	0.000161	0.0741	0.0904	0.413	0.25	0.135	0.0633	0.209	0.1	0.0374	12	124922600	NCOR2	Body
cg12407685	0.000161	0.336	0.0791	2.13e-05	0.462	0.117	7.35e-05	0.259	0.0888	0.0035	6	7165647	RREB1	5'UTR
cg12058092	0.000162	0.231	0.0732	0.00159	0.37	0.107	0.000559	0.146	0.0804	0.0702	12	120668276	PXN	Body;5'UTR
cg24607977	0.000162	-0.315	0.087	0.000295	-0.404	0.13	0.0018	-0.331	0.095	0.000491	9	115344332	KIAA1958	Body
cg21242002	0.000162	0.318	0.0894	0.000377	0.336	0.133	0.0112	0.174	0.0987	0.0781	4	3265080	C4orf44	Body
cg06285727	0.000162	-0.304	0.0781	9.66e-05	-0.429	0.117	0.000244	-0.239	0.088	0.00648	11	72524028	ATG16L2	TSS1500
cg22664425	0.000162	0.319	0.0947	0.00075	0.509	0.141	0.000302	0.392	0.105	0.000192	7	51226655	COBL	Body
cg05032293	0.000162	-0.0896	0.0855	0.295	-0.155	0.128	0.225	-0.169	0.0949	0.0748	2	30477251	LBH	Body
cg21705669	0.000162	-0.201	0.0594	0.00071	-0.319	0.0891	0.000347	-0.237	0.0659	0.000315	3	187454301	BCL6	5'UTR;TSS200
cg19205426	0.000162	-0.234	0.064	0.000257	-0.326	0.0964	0.000718	-0.172	0.0715	0.0164	8	48282677	SPIDR	Body
cg03830443	0.000163	-0.437	0.127	0.000594	-0.598	0.19	0.00168	-0.401	0.14	0.00428	8	106333948	ZFPM2	Body
cg21312906	0.000163	0.46	0.136	0.000736	0.713	0.207	0.000568	0.58	0.154	0.000167	16	24857529	SLC5A11	5'UTR;TSS200
cg14707006	0.000163	-0.348	0.155	0.0246	-0.552	0.245	0.0245	-0.478	0.187	0.0104	5	87982684
cg19182589	0.000163	0.149	0.0591	0.0119	0.232	0.0869	0.00749	0.149	0.0645	0.0211	9	81390324
cg14798721	0.000163	-0.0499	0.112	0.657	-0.0269	0.17	0.874	0.184	0.126	0.146	6	92007802
cg23138280	0.000164	0.168	0.122	0.169	0.382	0.184	0.0379	0.191	0.135	0.157	11	18229708	LOC494141	TSS1500
cg24647108	0.000164	0.257	0.0785	0.00109	0.368	0.118	0.00178	0.165	0.0887	0.0635	7	1575737	MAFK	5'UTR
cg04435876	0.000165	0.155	0.0431	0.000321	0.238	0.065	0.000252	0.172	0.049	0.000467	3	64175183	PRICKLE2-AS3;PRICKLE2	Body
cg13097987	0.000165	-0.214	0.0638	0.000798	-0.283	0.0937	0.00255	-0.203	0.0688	0.00319	15	100824495	ADAMTS17	Body
cg18379537	0.000165	-0.142	0.075	0.059	-0.0867	0.114	0.446	-0.102	0.0845	0.23	1	92495083	EPHX4	TSS1500
cg01172345	0.000165	0.243	0.0909	0.00744	0.243	0.134	0.0697	0.0258	0.101	0.798	12	124283922	DNAH10	Body
cg13035218	0.000165	0.167	0.0715	0.0195	0.321	0.107	0.00266	0.258	0.0794	0.00115	5	678900	TPPP	5'UTR
cg15044556	0.000165	-0.202	0.0919	0.0277	-0.274	0.138	0.0474	-0.137	0.101	0.177	1	66797677	PDE4B	TSS200;Body
cg05258935	0.000166	0.496	0.135	0.000245	0.604	0.205	0.00315	0.212	0.155	0.17	19	39086923	MAP4K1	Body
cg03840289	0.000166	-0.218	0.0595	0.00025	-0.233	0.0895	0.00907	-0.167	0.0667	0.0122	4	2262318	MXD4	Body
cg07577824	0.000166	-0.266	0.0782	0.000658	-0.434	0.116	0.000178	-0.265	0.0863	0.00211	20	17943403	SNX5;SNORD17	Body
cg09762269	0.000166	-0.191	0.0607	0.00163	-0.307	0.0909	0.000736	-0.209	0.0682	0.00218	7	158805418	LINC00689	Body
cg03155767	0.000166	0.0653	0.082	0.426	0.293	0.12	0.0149	0.0941	0.0886	0.288	4	155491812	FGB	3'UTR
cg26626500	0.000166	0.169	0.0512	0.000988	0.259	0.0769	0.000769	0.168	0.0573	0.0033	18	38904580
cg06775819	0.000166	0.262	0.125	0.0361	0.61	0.188	0.00114	0.343	0.139	0.0134	1	60693773
cg05056825	0.000166	0.273	0.0749	0.000261	0.448	0.11	4.99e-05	0.301	0.0838	0.000334	2	110457974
cg04988209	0.000166	-0.196	0.0608	0.00127	-0.215	0.0901	0.0172	-0.0562	0.0662	0.396	12	97859261	RMST	Body
cg01231753	0.000167	0.138	0.0631	0.0283	0.221	0.0939	0.0186	0.0211	0.0709	0.766	5	68747949
cg09890891	0.000167	-0.221	0.0589	0.000169	-0.319	0.089	0.000329	-0.15	0.067	0.0252	15	96904723
cg15282973	0.000167	0.187	0.0541	0.000555	0.304	0.0792	0.000124	0.166	0.0596	0.00543	12	125346253	SCARB1	Body
cg18579195	0.000167	0.0823	0.0218	0.000161	0.0866	0.033	0.00866	0.0656	0.024	0.00621	6	38607379	BTBD9	5'UTR
cg21210250	0.000167	0.43	0.106	4.61e-05	0.588	0.143	3.84e-05	0.348	0.107	0.00109	21	33867372	EVA1C	Body
cg09005679	0.000167	-0.0931	0.0448	0.0376	-0.114	0.0668	0.0879	0.034	0.0495	0.492	20	57875326	EDN3	TSS200
cg03613077	0.000167	-0.0358	0.0384	0.351	-0.0399	0.0566	0.48	-0.0766	0.0419	0.0673	1	241520904	RGS7	TSS1500
cg00000540	0.000167	0.169	0.0661	0.0106	0.315	0.0994	0.00151	0.216	0.0732	0.00322	1	28462664
cg23871273	0.000167	0.146	0.113	0.196	0.233	0.167	0.163	0.281	0.124	0.0236	14	54038436
cg19452873	0.000168	0.0653	0.0187	0.000484	0.0746	0.0279	0.00759	0.0439	0.0205	0.0323	3	49158303	USP19	TSS200
cg13065497	0.000168	0.106	0.0528	0.0436	0.142	0.0797	0.0739	0.187	0.0583	0.00135	11	69969022	ANO1	Body
cg07871971	0.000168	0.182	0.0816	0.0254	0.369	0.121	0.00225	0.346	0.0901	0.000125	17	40839766	CNTNAP1	Body
cg20406033	0.000168	0.152	0.0834	0.068	0.334	0.126	0.00818	0.259	0.0934	0.00551	20	48103474
cg14286208	0.000168	0.229	0.0858	0.00763	0.494	0.127	0.000105	0.276	0.0953	0.00378	14	20903445	KLHL33	5'UTR
cg01625041	0.000168	-0.262	0.0772	0.000689	-0.435	0.116	0.00018	-0.318	0.0865	0.000238	8	1937923	KBTBD11	5'UTR
cg00978855	0.000168	0.199	0.104	0.0567	0.167	0.157	0.286	0.298	0.116	0.0102	8	28928948	KIF13B	Body
cg00157319	0.000168	-0.202	0.0607	0.00085	-0.359	0.0914	8.68e-05	-0.213	0.0675	0.00159	8	74360923	STAU2	Body
cg24933161	0.000168	0.237	0.0779	0.0024	0.348	0.116	0.00268	0.175	0.0871	0.045	16	21595530
cg26568648	0.000168	-0.381	0.0951	6.05e-05	-0.513	0.144	0.000351	-0.265	0.106	0.0125	8	59978618	TOX	Body
cg11457640	0.000169	0.118	0.0967	0.223	0.0542	0.146	0.71	0.179	0.108	0.0969	6	40567376
cg07843419	0.000169	0.307	0.109	0.00486	0.332	0.167	0.0468	0.336	0.123	0.00644	19	10176296	C3P1	Body
cg13123723	0.000169	0.0497	0.0418	0.234	0.0655	0.0632	0.3	0.0677	0.0468	0.148	17	37365885
cg02439189	0.000169	-0.167	0.0413	5.39e-05	-0.222	0.0618	0.000334	-0.149	0.0458	0.00116	20	3096098	UBOX5;UBOX5-AS1	ExonBnd;Body
cg16680942	0.000169	0.189	0.0816	0.0209	0.35	0.122	0.00417	0.178	0.0908	0.0494	17	38500161	RARA-AS1;RARA	TSS1500;Body
cg09410845	0.000169	0.0274	0.0263	0.296	0.0481	0.0402	0.231	0.0466	0.03	0.121	2	203241870	BMPR2	5'UTR;1stExon
cg02785691	0.000169	-0.129	0.106	0.222	-0.304	0.158	0.0549	-0.309	0.115	0.00727	3	15467176	METTL6	Body
cg04123507	0.00017	0.323	0.0801	5.41e-05	0.42	0.12	0.000457	0.271	0.0893	0.00238	12	52695270	KRT86	TSS1500
cg08227353	0.00017	-0.0524	0.0899	0.56	-0.0199	0.133	0.881	0.0193	0.0993	0.846	10	102821670	KAZALD1	1stExon;5'UTR
cg19827875	0.00017	0.467	0.121	0.000117	0.684	0.184	0.000207	0.499	0.137	0.000262	1	201618284	NAV1	1stExon
cg19301777	0.00017	-0.391	0.105	0.000203	-0.509	0.157	0.00118	-0.3	0.117	0.01	11	77112232	PAK1	5'UTR
cg03442467	0.00017	-0.17	0.0986	0.0843	-0.253	0.146	0.0817	-0.164	0.108	0.13	1	66797701	PDE4B	Body;TSS200
cg09655130	0.00017	0.198	0.0798	0.0131	0.353	0.118	0.00272	0.176	0.0861	0.0409	5	107989749
cg26927413	0.00017	-0.191	0.0589	0.00116	-0.283	0.0882	0.00135	-0.169	0.0657	0.00994	3	33002183
cg06071604	0.00017	0.0828	0.0788	0.294	-0.107	0.118	0.364	-0.0606	0.0879	0.491	13	100069110
cg25290335	0.000171	-0.178	0.0716	0.0129	-0.3	0.105	0.0041	-0.148	0.0787	0.0599	10	99294988	UBTD1	Body
cg00071026	0.000171	-0.188	0.106	0.0766	-0.114	0.162	0.481	-0.132	0.121	0.274	13	113650936	MCF2L	Body
cg03743262	0.000171	0.282	0.11	0.0103	0.409	0.164	0.0124	0.278	0.122	0.0227	7	113728506
cg20465954	0.000171	-0.213	0.0732	0.00361	-0.399	0.109	0.000249	-0.276	0.0813	0.000691	12	53496921	SOAT2	TSS1500
cg00643929	0.000171	0.0786	0.0281	0.00519	0.143	0.0429	0.000853	0.0689	0.0316	0.0294	19	3506558	FZR1	5'UTR
cg23783751	0.000171	0.164	0.0607	0.00682	0.244	0.0911	0.00735	0.212	0.0677	0.00174	12	6898283	CD4	TSS1500
cg21696012	0.000171	-0.341	0.102	0.000823	-0.45	0.152	0.00302	-0.271	0.113	0.0164	1	24131000	HMGCL	Body
cg09060241	0.000172	0.232	0.0858	0.00685	0.396	0.129	0.00206	0.238	0.096	0.0132	2	25598865
cg02837364	0.000172	0.238	0.0631	0.000165	0.321	0.0955	0.000781	0.19	0.0715	0.00784	19	10873211	DNM2	Body
cg12479651	0.000172	0.196	0.0626	0.00169	0.343	0.0935	0.000243	0.247	0.0699	0.000408	1	113250469	RHOC	TSS1500
cg21241477	0.000172	-0.0361	0.0595	0.544	-0.0756	0.0888	0.395	-0.0455	0.0655	0.487	9	136223965	SURF1;SURF2	TSS1500;Body
cg01404067	0.000172	-0.186	0.0623	0.00277	-0.2	0.0918	0.0293	-0.0669	0.0679	0.324	22	45704675	FAM118A	TSS1500
cg12372706	0.000172	-0.113	0.0788	0.15	-0.132	0.116	0.258	0.134	0.087	0.122	2	107592370
cg14405893	0.000172	-0.121	0.0687	0.0783	-0.143	0.103	0.165	-0.0652	0.0764	0.394	9	127539942	OLFML2A	Body
cg11361954	0.000172	0.231	0.0842	0.00606	0.489	0.125	8.66e-05	0.272	0.0946	0.00405	7	47701131	C7orf65	3'UTR
cg24054960	0.000173	-0.279	0.0883	0.00155	-0.41	0.133	0.00211	-0.256	0.0994	0.0099	11	47176340	C11orf49	Body
cg02719051	0.000173	-0.35	0.111	0.00155	-0.418	0.168	0.0126	-0.3	0.122	0.0135	11	122735061	CRTAM	Body
cg10001058	0.000173	0.217	0.065	0.000865	0.17	0.0975	0.0812	0.124	0.0726	0.0879	1	55129592	MROH7;MROH7-TTC4	5'UTR;Body
cg13783178	0.000173	-0.322	0.0972	0.000945	-0.557	0.144	0.000109	-0.34	0.107	0.00145	9	137597150	COL5A1	Body
cg00353970	0.000173	-0.268	0.0832	0.0013	-0.383	0.126	0.00227	-0.297	0.0939	0.00157	10	120934405	PRDX3	Body
cg10095247	0.000173	-0.119	0.0531	0.0249	-0.0622	0.0801	0.438	-0.0648	0.0599	0.279	7	91897276	ANKIB1	5'UTR
cg00061203	0.000174	-0.264	0.0951	0.00549	-0.286	0.144	0.0472	-0.084	0.106	0.429	8	59372090
cg17431362	0.000174	-0.264	0.0747	0.000415	-0.448	0.113	7.39e-05	-0.295	0.0851	0.000533	1	93590625	MTF2	Body
cg12052389	0.000174	0.196	0.0569	0.000566	0.256	0.0847	0.00249	0.142	0.0629	0.0244	11	128434732	ETS1	Body
cg02665416	0.000174	0.0341	0.0497	0.492	0.114	0.0731	0.118	0.118	0.0538	0.0289	6	28984461
cg16402452	0.000174	0.397	0.0972	4.39e-05	0.557	0.142	9.13e-05	0.365	0.106	0.000588	12	58129855	AGAP2	Body
cg09799676	0.000174	0.274	0.0692	7.25e-05	0.364	0.106	0.000556	0.199	0.079	0.0118	7	27169586	HOXA4	Body
cg22635698	0.000174	0.287	0.0947	0.00244	0.39	0.14	0.00539	0.0877	0.105	0.403	7	102555437	LRRC17;FBXL13	5'UTR;Body
cg15911153	0.000175	0.458	0.121	0.000152	0.623	0.183	0.000671	0.432	0.136	0.00147	5	138730783	LOC389333	1stExon;5'UTR
cg21287017	0.000176	-0.243	0.0872	0.0054	-0.367	0.13	0.00468	-0.391	0.0958	4.59e-05	20	9498109	C20orf103	Body
cg13219509	0.000176	0.0509	0.0223	0.0223	0.0539	0.033	0.103	0.00787	0.0243	0.746	22	40440322	TNRC6B	TSS1500
cg00971034	0.000176	-0.0867	0.0686	0.207	-0.0438	0.102	0.668	-0.0759	0.0765	0.321	14	101311744	MEG3	Body
cg25375546	0.000176	0.167	0.0555	0.00265	0.312	0.0832	0.00018	0.199	0.0628	0.00151	8	8500570
cg10954966	0.000176	0.259	0.102	0.0114	0.488	0.149	0.00106	0.37	0.111	0.000817	10	82232730	TSPAN14	5'UTR
cg04549697	0.000176	-0.241	0.0783	0.00209	-0.405	0.117	0.000534	-0.319	0.0865	0.000231	14	69827589
cg00723994	0.000176	-0.336	0.112	0.00261	-0.597	0.162	0.000235	-0.381	0.123	0.0019	12	115105290
cg18679487	0.000177	-0.0567	0.0511	0.267	-0.0914	0.0772	0.236	-0.147	0.0569	0.00978	10	133783302	BNIP3	Body
cg26863842	0.000177	-0.14	0.0773	0.0709	-0.123	0.118	0.297	-0.252	0.0865	0.00361	6	31506723	BAT1	Body
cg13542396	0.000177	-0.123	0.0584	0.0357	-0.26	0.0877	0.00305	-0.158	0.0646	0.0147	5	175879327	FAF2	Body
cg03934255	0.000177	0.171	0.0547	0.00179	0.253	0.0808	0.00176	0.191	0.0603	0.00157	18	8389460	PTPRM	Body
cg25229467	0.000177	-0.0964	0.0677	0.154	-0.111	0.103	0.279	-0.0393	0.0769	0.609	11	223351	SIRT3	Body
cg26228577	0.000177	-0.338	0.107	0.00161	-0.442	0.164	0.00692	-0.182	0.121	0.132	2	121624862	GLI2	Body
cg11502583	0.000177	0.0365	0.0182	0.0448	0.00859	0.0275	0.755	-0.00127	0.0204	0.95	3	142720016	U2SURP;LOC100289361	TSS1500;Body
cg09105395	0.000177	0.0675	0.0265	0.0109	0.119	0.0399	0.00292	0.106	0.0284	0.000198	15	80352378	ZFAND6	TSS200;5'UTR
cg08135835	0.000178	-0.177	0.067	0.00823	-0.339	0.101	0.000812	-0.194	0.0752	0.0101	3	195997568	PCYT1A	5'UTR
cg16202803	0.000179	-0.212	0.0765	0.00549	-0.335	0.113	0.00303	-0.182	0.0847	0.0314	2	240014758	HDAC4	Body
cg12241574	0.000179	0.264	0.0788	0.000801	0.45	0.117	0.000123	0.268	0.0874	0.00214	3	134050390
cg07011818	0.000179	0.246	0.0735	0.000811	0.408	0.11	0.000205	0.302	0.082	0.000227	1	82048514
cg19051802	0.00018	0.239	0.0675	0.000394	0.389	0.1	0.000103	0.177	0.0744	0.0175	17	35242756
cg19076265	0.00018	0.232	0.0994	0.0194	0.412	0.149	0.0058	0.444	0.11	5.06e-05	8	25090321	DOCK5	Body
cg01319709	0.00018	0.233	0.0827	0.00482	0.421	0.121	0.000504	0.239	0.0913	0.00895	18	10130756
cg05566279	0.00018	0.252	0.0881	0.00421	0.329	0.131	0.0122	0.0779	0.0982	0.428	14	96358021	TUNAR	Body
cg14223856	0.00018	0.346	0.0998	0.00052	0.563	0.149	0.000154	0.305	0.111	0.00626	9	139508740
cg04473376	0.00018	-0.373	0.116	0.00133	-0.506	0.178	0.00453	-0.23	0.134	0.0876	4	6995090	TBC1D14	Body;5'UTR
cg02062637	0.00018	0.114	0.103	0.267	0.302	0.157	0.054	0.329	0.112	0.00341	12	126221737
cg06245338	0.000181	-0.151	0.0407	0.000213	-0.226	0.0612	0.000222	-0.122	0.0455	0.00739	17	74410839	UBE2O	Body
cg03917796	0.000181	0.304	0.103	0.00306	0.327	0.155	0.0347	0.269	0.114	0.0186	5	4512554
cg12630911	0.000181	0.0699	0.0874	0.424	0.0291	0.13	0.822	0.0406	0.0961	0.672	12	3064973
cg09209257	0.000181	0.221	0.0654	0.000731	0.35	0.0979	0.00035	0.205	0.0734	0.0051	14	78907020	NRXN3	5'UTR
cg21422024	0.000181	0.0637	0.0166	0.000126	0.0818	0.0249	0.00102	0.046	0.0182	0.0114	8	64080841	YTHDF3	TSS1500
cg20308817	0.000181	0.204	0.0837	0.0149	0.439	0.125	0.000469	0.283	0.0934	0.00247	19	51225848	CLEC11A	TSS1500
cg04125460	0.000182	0.273	0.0913	0.00275	0.478	0.137	0.000489	0.298	0.101	0.00333	7	12778078
cg13937678	0.000182	-0.136	0.0994	0.172	-0.399	0.148	0.00704	-0.292	0.11	0.008	1	101750341
cg05335944	0.000182	0.367	0.13	0.0049	0.68	0.191	0.000378	0.482	0.142	0.00071	10	13749010	FRMD4A	Body
cg10101109	0.000182	-0.118	0.0751	0.116	-0.14	0.113	0.214	0.0705	0.0835	0.399	12	112455255	ERP29	Body
cg20994734	0.000183	-0.307	0.0917	0.000802	-0.5	0.136	0.000244	-0.256	0.102	0.012	6	19454731
cg05844788	0.000183	-0.182	0.0717	0.0111	-0.251	0.106	0.0177	-0.166	0.0791	0.0364	3	10336053	GHRL	TSS1500
cg13335686	0.000183	0.276	0.091	0.00244	0.471	0.136	0.000544	0.332	0.101	0.00101	1	20628455	VWA5B1	5'UTR
cg21775279	0.000183	0.125	0.0434	0.00413	0.194	0.0648	0.00272	0.0849	0.0487	0.0811	1	28285385	XKR8;SMPDL3B	TSS1500;3'UTR
cg11054023	0.000183	-0.148	0.0774	0.0566	-0.202	0.117	0.085	-0.211	0.0874	0.016	11	65407218	SIPA1	5'UTR;TSS1500
cg01564343	0.000183	0.272	0.078	0.000479	0.345	0.117	0.0032	0.27	0.0872	0.00196	6	41121920	TREML1	Body
cg15917410	0.000184	-0.254	0.0793	0.00137	-0.409	0.12	0.000657	-0.264	0.0896	0.00322	15	69010214	CORO2B	Body
cg15613991	0.000184	-0.0245	0.0666	0.713	-0.0028	0.1	0.978	-0.063	0.0742	0.396	7	5277080
cg10918729	0.000184	0.12	0.0482	0.0127	0.135	0.0726	0.0622	0.136	0.0541	0.0121	6	53912447	MLIP	Body
cg11588624	0.000184	0.194	0.115	0.0898	0.201	0.173	0.247	0.404	0.129	0.00172	3	46587675	LRRC2	Body
cg06361628	0.000185	-0.232	0.076	0.00224	-0.307	0.113	0.00665	-0.123	0.085	0.147	1	56974377	PPAP2B	Body
cg17016242	0.000185	0.0763	0.0384	0.0468	0.16	0.0577	0.00545	0.113	0.0426	0.00788	8	20107455	LZTS1	Body
cg00718036	0.000185	0.18	0.0477	0.000162	0.25	0.0707	0.000397	0.142	0.0531	0.00742	4	108745325	SGMS2	TSS1500
cg23982489	0.000185	-0.294	0.0905	0.00115	-0.37	0.136	0.0064	-0.199	0.101	0.0494	12	55979609
cg08795786	0.000185	0.28	0.0764	0.000242	0.408	0.114	0.000365	0.292	0.0845	0.000561	8	144120335	C8orf31	TSS1500
cg01749651	0.000185	0.162	0.057	0.00451	0.186	0.0838	0.0268	0.1	0.0627	0.11	8	143279569	NCRNA00051	TSS200
cg09500043	0.000185	0.264	0.0812	0.00115	0.41	0.122	0.00074	0.251	0.0912	0.00587	11	61686096	RAB3IL1	Body;TSS1500
cg07970599	0.000185	0.213	0.0561	0.00015	0.293	0.0836	0.000459	0.154	0.0628	0.0139	13	46962792	KIAA0226L	TSS1500;5'UTR
cg17824906	0.000186	0.346	0.0912	0.000149	0.543	0.137	7.69e-05	0.383	0.102	0.000185	12	1700011	FBXL14	Body
cg10717580	0.000186	0.166	0.0621	0.00761	0.34	0.0916	0.000208	0.204	0.0688	0.00294	15	100015407
cg17207590	0.000186	-0.196	0.0834	0.0186	-0.325	0.126	0.00992	-0.349	0.0917	0.000142	15	63570580	APH1B	Body
cg11497410	0.000186	-0.162	0.0722	0.0249	-0.337	0.106	0.0015	-0.132	0.0791	0.0955	7	26897311	SKAP2	1stExon;Body;5'UTR
cg13643585	0.000187	-0.0421	0.0357	0.238	-0.105	0.0525	0.0448	-0.00563	0.0392	0.886	17	46704004	HOXB9	TSS200
cg24327014	0.000187	-0.0793	0.0299	0.00791	-0.113	0.0445	0.0107	-0.0797	0.0333	0.0169	4	15683169	FAM200B	TSS200
cg10982746	0.000187	0.00582	0.0219	0.79	0.0246	0.0333	0.46	-0.011	0.0242	0.649	21	34143410	C21orf66;C21orf49	Body;TSS1500
cg21075069	0.000187	0.0468	0.0757	0.536	0.0701	0.114	0.538	0.164	0.0834	0.0487	17	57433025	YPEL2	Body
cg18487668	0.000187	-0.159	0.0642	0.0131	-0.0703	0.0967	0.467	-0.1	0.0715	0.161	17	3794445	CAMKK1	5'UTR;TSS1500
cg00070940	0.000188	0.21	0.0871	0.0161	0.294	0.129	0.0225	0.19	0.0963	0.049	10	126117073
cg05800508	0.000188	0.125	0.0427	0.00329	0.168	0.0647	0.00922	0.0562	0.0479	0.241	9	131873072	PPP2R4;CRAT	TSS1500;TSS200
cg10100800	0.000188	-0.305	0.0904	0.000732	-0.413	0.138	0.00271	-0.291	0.103	0.00488	19	13510044	CACNA1A	Body
cg12575554	0.000188	0.138	0.0957	0.149	0.257	0.144	0.0738	0.271	0.107	0.0111	10	61089785	FAM13C	Body
cg21658372	0.000188	0.178	0.0576	0.002	0.209	0.0862	0.0153	0.152	0.0643	0.0184	19	49176968	NTN5;SEC1	TSS1500;Body
cg21486148	0.000188	0.495	0.141	0.000442	0.772	0.214	0.000303	0.583	0.158	0.000218	19	1070688	HMHA1	TSS1500;Body
cg00637172	0.000188	0.27	0.0804	0.000789	0.431	0.12	0.000314	0.258	0.0899	0.00405	10	7069696
cg17794813	0.000188	0.501	0.135	0.000196	0.663	0.204	0.00115	0.419	0.151	0.00565	X	20285083	RPS6KA3	TSS1500
cg14147420	0.000188	0.214	0.0607	0.000411	0.273	0.0911	0.00279	0.168	0.0683	0.014	6	33132192	COL11A2	Body
cg24373619	0.000189	-0.305	0.0865	0.000416	-0.483	0.127	0.000152	-0.269	0.0959	0.0051	10	96059372	PLCE1	Body
cg14761246	0.000189	0.269	0.0708	0.000147	0.33	0.108	0.00216	0.172	0.0795	0.0304	3	182968758	MCF2L2	Body
cg12422061	0.000189	0.23	0.0632	0.00027	0.367	0.0947	0.000107	0.222	0.0706	0.00166	2	10729286	NOL10	Body
cg12428727	0.00019	0.212	0.0739	0.00421	0.382	0.11	0.000496	0.239	0.0816	0.00335	11	2234665
[truncated: 798,918+ more rows]
