# Supplementary material for: DNA methylation signatures of Alzheimer’s disease neuropathology in the cortex are primarily driven by variation in non-neuronal cell-types
Source: Nat Commun. 2022 Sep 24;13:5620. doi: 10.1038/s41467-022-33394-7 (PMC9509387; doi:10.1038/s41467-022-33394-7)
Supplement: Supplementary file 8 — Supplementary Data 5 [file 41467_2022_33394_MOESM8_ESM.xlsx]

## Sheet: Table S5
Table S5: Differentially methylated positions (DMPs) associated with 3 AD neuropathology measures at an experiment wide significance (p < 9e-08) in the prefrontal cortex (PFC).
DNAm Site		Braak NFT Stage						CERAD Score						Thal Phase						CHR	BP	UCSC Nearest Gene	UCSC Ref Gene Group
	P	PFC: Effect Size (%)	PFC: SE (%)	PFC: P	OCC: Effect Size (%)	OCC: SE (%)	OCC: P	PFC: Effect Size (%)	PFC: SE (%)	PFC: P	OCC: Effect Size (%)	OCC: SE (%)	OCC: P	PFC: Effect Size (%)	PFC: SE (%)	PFC: P	OCC: Effect Size (%)	OCC: SE (%)	OCC: P
cg08813888	1.63e-10	-0.419	0.0684	9.13e-10	-0.314	0.0699	7.03e-06	-0.624	0.103	1.45e-09	-0.453	0.108	2.75e-05	-0.44	0.0817	7.38e-08	-0.296	0.0788	0.000176	2	662396
cg03482769	6.92e-11	0.721	0.12	2.11e-09	0.385	0.127	0.00251	1.09	0.181	1.89e-09	0.602	0.197	0.0022	0.786	0.143	4.15e-08	0.309	0.142	0.0298	19	10445593	RAVER1;ICAM3	TSS1500;Body
cg16215084	3.79e-09	0.361	0.0638	1.51e-08	0.2	0.0741	0.00707	0.506	0.0926	4.63e-08	0.305	0.113	0.00679	0.347	0.0746	3.25e-06	0.13	0.0808	0.108	6	30853948	DDR1	5'UTR
cg06913337	3.9e-08	-0.713	0.126	1.69e-08	-0.599	0.133	7.09e-06	-0.92	0.19	1.23e-06	-0.93	0.198	2.63e-06	-0.657	0.148	9.46e-06	-0.486	0.145	0.000803	16	88590404	ZFPM1	Body
cg07061298	8.27e-09	0.422	0.0757	2.49e-08	0.346	0.075	4.06e-06	0.604	0.114	1.22e-07	0.476	0.117	4.39e-05	0.387	0.0902	1.8e-05	0.308	0.0849	0.000282	7	27153847	HOXA3	5'UTR;TSS1500
cg16107559	4.2e-08	0.722	0.132	4.46e-08	0.476	0.123	0.00011	1.04	0.196	1.19e-07	0.56	0.192	0.00356	0.702	0.156	7.12e-06	0.293	0.139	0.0348	9	116225834	RGS3	TSS200;Body
cg22962123	3.45e-09	0.751	0.139	5.93e-08	0.588	0.141	3.22e-05	1.11	0.208	9.67e-08	0.906	0.216	2.68e-05	0.807	0.165	9.64e-07	0.556	0.157	0.000413	7	27153605	HOXA3	5'UTR;1stExon
cg00921266	8.47e-08	1.3	0.24	6.01e-08	0.853	0.233	0.000248	1.66	0.363	4.72e-06	1.37	0.357	0.000129	1.18	0.287	3.79e-05	0.908	0.257	0.000403	7	27153663	HOXA3	5'UTR;TSS200
cg08101036	7.63e-08	1.26	0.234	6.92e-08	0.643	0.223	0.00396	1.75	0.357	8.74e-07	1.06	0.343	0.00207	1.24	0.283	1.22e-05	0.602	0.247	0.0148	7	27153655	HOXA3	5'UTR;TSS200
cg11658414	2.66e-08	0.313	0.0586	9.32e-08	0.197	0.0557	0.000415	0.455	0.0871	1.7e-07	0.302	0.0842	0.000326	0.348	0.0697	6.03e-07	0.252	0.0611	3.82e-05	20	1450828
cg10535564	8.93e-08	0.515	0.0971	1.13e-07	0.323	0.0948	0.000651	0.683	0.147	3.4e-06	0.463	0.146	0.00154	0.422	0.116	0.000283	0.295	0.107	0.00571	17	80192565	SLC16A3	5'UTR;TSS1500
cg18100976	2.02e-08	0.401	0.0761	1.32e-07	0.437	0.0852	3.03e-07	0.624	0.113	3.83e-08	0.569	0.132	1.53e-05	0.407	0.0907	7.12e-06	0.288	0.096	0.00269	8	22446737	PDLIM2	Body
cg07010192	9.25e-10	-0.767	0.145	1.28e-07	-0.244	0.137	0.0756	-1.1	0.22	5.12e-07	-0.324	0.212	0.127	-0.711	0.174	4.13e-05	-0.173	0.153	0.259	6	114056449
cg25432336	4.46e-08	0.348	0.0662	1.44e-07	0.209	0.0801	0.00909	0.477	0.101	2.14e-06	0.316	0.123	0.0105	0.349	0.0786	9.07e-06	0.147	0.0901	0.103	2	20648580	RHOB	1stExon;3'UTR
cg27624319	2.2e-08	0.587	0.115	3.32e-07	0.516	0.121	1.84e-05	0.916	0.169	6.23e-08	0.599	0.184	0.00115	0.505	0.134	0.000167	0.231	0.133	0.0835	20	33147017	MAP1LC3A	Body
cg21386414	2.73e-08	0.387	0.0758	3.37e-07	0.158	0.0864	0.0669	0.535	0.111	1.61e-06	0.197	0.129	0.127	0.406	0.0874	3.34e-06	0.0954	0.0945	0.313	1	26421349
cg18680977	7.04e-08	0.822	0.164	5.03e-07	0.381	0.159	0.0164	1.25	0.248	4.6e-07	0.64	0.244	0.00875	0.784	0.196	6.5e-05	0.36	0.176	0.0411	7	27155039	HOXA3	5'UTR;TSS1500
cg26613634	3.8e-08	0.63	0.127	7.4e-07	0.469	0.119	8.11e-05	0.977	0.19	2.51e-07	0.644	0.184	0.000464	0.692	0.149	3.68e-06	0.391	0.132	0.00302	9	116225793	RGS3	TSS200;Body
cg08230957	4.18e-08	0.341	0.0689	7.48e-07	0.212	0.0721	0.00325	0.533	0.104	2.83e-07	0.298	0.111	0.00732	0.355	0.0817	1.43e-05	0.158	0.081	0.0512	19	39087186	MAP4K1	Body
cg13515047	1.63e-09	0.327	0.0663	8.26e-07	0.185	0.0615	0.00268	0.554	0.0966	9.87e-09	0.353	0.0915	0.000116	0.425	0.0766	2.74e-08	0.208	0.0658	0.00158	16	75298429	BCAR1	5'UTR;Body
cg14023009	8.7e-08	-0.434	0.0881	8.11e-07	-0.294	0.0867	0.000701	-0.669	0.132	4.04e-07	-0.434	0.133	0.00107	-0.51	0.104	8.2e-07	-0.265	0.0957	0.00564	8	1870798	ARHGEF10	Body
cg01949324	6.2e-08	-0.342	0.0696	8.66e-07	-0.156	0.0712	0.0284	-0.516	0.104	6.48e-07	-0.232	0.108	0.0322	-0.369	0.0819	6.61e-06	-0.146	0.0779	0.0602	2	209431307
cg02007480	3.08e-08	-0.549	0.116	2.27e-06	-0.432	0.111	9.38e-05	-0.874	0.172	3.92e-07	-0.625	0.17	0.000242	-0.654	0.136	1.57e-06	-0.397	0.124	0.00136	5	159761089	CCNJL	Body
cg20276927	1.83e-08	-0.535	0.117	4.4e-06	-0.26	0.123	0.0344	-0.859	0.172	5.96e-07	-0.308	0.189	0.103	-0.694	0.136	3.36e-07	-0.273	0.135	0.0433	7	47497808	TNS3	5'UTR
cg15751131	2.66e-08	-0.425	0.0929	4.74e-06	-0.441	0.0941	2.83e-06	-0.761	0.141	6.95e-08	-0.622	0.145	1.83e-05	-0.514	0.112	4.53e-06	-0.382	0.107	0.000332	7	140090416	SLC37A3	5'UTR
cg21775265	3.6e-08	-0.419	0.0937	7.99e-06	0.0535	0.0957	0.576	-0.703	0.138	3.93e-07	0.0801	0.146	0.582	-0.549	0.109	4.75e-07	0.0728	0.106	0.491	1	93491247
cg07206531	3.21e-08	0.394	0.0886	8.89e-06	0.269	0.0919	0.00342	0.627	0.132	1.9e-06	0.37	0.138	0.0072	0.259	0.105	0.014	0.171	0.0998	0.0857	13	111199494	RAB20	Body
cg20242188	5.94e-08	-0.391	0.0902	1.46e-05	-0.201	0.0888	0.0239	-0.666	0.135	8.87e-07	-0.295	0.136	0.0305	-0.519	0.106	8.85e-07	-0.116	0.0991	0.24	8	86104378	E2F5	Body;5'UTR
cg13579486	9.64e-09	-0.425	0.101	2.48e-05	-0.175	0.119	0.141	-0.743	0.147	4.42e-07	-0.22	0.182	0.225	-0.582	0.115	4.08e-07	-0.0185	0.132	0.888	20	39314091
cg04742194	8.94e-08	-0.408	0.103	7.84e-05	-0.241	0.111	0.0296	-0.643	0.155	3.49e-05	-0.431	0.168	0.0102	-0.622	0.12	2.1e-07	-0.234	0.121	0.0537	22	32242661	DEPDC5	Body
