# Supplementary material for: DNA methylation signatures of Alzheimer’s disease neuropathology in the cortex are primarily driven by variation in non-neuronal cell-types
Source: Nat Commun. 2022 Sep 24;13:5620. doi: 10.1038/s41467-022-33394-7 (PMC9509387; doi:10.1038/s41467-022-33394-7)
Supplement: Supplementary file 9 — Supplementary Data 6 [file 41467_2022_33394_MOESM9_ESM.xlsx]

## Sheet: Table S6
Table S6: Differentially methylated positions (DMPs) associated with 3 AD neuropathology measures at an experiment wide significance (p < 9e-08) in the Occipital cortex (OCC).
DNAm Site		Braak NFT Stage						CERAD Score						Thal Phase						CHR	BP	UCSC Nearest Gene	UCSC Ref Gene Group
	P	PFC: Effect Size (%)	PFC: SE (%)	PFC: P	OCC: Effect Size (%)	OCC: SE (%)	OCC: P	PFC: Effect Size (%)	PFC: SE (%)	PFC: P	OCC: Effect Size (%)	OCC: SE (%)	OCC: P	PFC: Effect Size (%)	PFC: SE (%)	PFC: P	OCC: Effect Size (%)	OCC: SE (%)	OCC: P
cg18100976	8.7e-08	0.401	0.0761	1.32e-07	0.437	0.0852	3.03e-07	0.624	0.113	3.83e-08	0.569	0.132	1.53e-05	0.407	0.0907	7.12e-06	0.288	0.096	0.00269	8	22446737	PDLIM2	Body
cg19048532	1.23e-08	0.399	0.11	0.000307	0.538	0.0956	1.79e-08	0.675	0.164	4.08e-05	0.745	0.149	5.86e-07	0.395	0.131	0.0025	0.447	0.107	2.88e-05	7	27148002	HOXA3	Body
cg09221482	6.77e-08	0.34	0.0997	0.000654	0.36	0.0787	4.97e-06	0.581	0.152	0.000126	0.587	0.121	1.14e-06	0.28	0.12	0.0198	0.254	0.0889	0.00435	6	161557754	AGPAT4	Body
cg21800196	8.06e-08	0.29	0.096	0.0025	0.409	0.0952	1.7e-05	0.438	0.144	0.00245	0.695	0.144	1.44e-06	0.231	0.114	0.0418	0.286	0.108	0.00784	3	48673931	CELSR3;SLC26A6	3'UTR;TSS1500
cg19799702	6.69e-11	0.269	0.0991	0.00675	0.566	0.11	2.55e-07	0.42	0.148	0.00442	0.866	0.169	2.86e-07	0.23	0.116	0.0469	0.321	0.123	0.00902	7	2757342
cg21610125	3.23e-08	0.21	0.097	0.0304	0.448	0.0895	5.6e-07	0.351	0.145	0.0153	0.549	0.139	7.69e-05	0.164	0.114	0.15	0.417	0.1	3.39e-05	20	50146088	NFATC2	5'UTR;Body
cg17077319	1.8e-08	-0.126	0.109	0.251	-0.541	0.112	1.5e-06	-0.126	0.166	0.447	-0.688	0.172	6.53e-05	-0.08	0.129	0.534	-0.373	0.123	0.00245	3	149886667
cg13989982	1.27e-08	0.0933	0.0978	0.34	0.427	0.0915	3.07e-06	0.214	0.144	0.137	0.342	0.142	0.0161	0.0698	0.114	0.538	0.161	0.104	0.121	10	129860629	PTPRE	Body
