# Supplementary material for: DNA methylation signatures of Alzheimer’s disease neuropathology in the cortex are primarily driven by variation in non-neuronal cell-types
Source: Nat Commun. 2022 Sep 24;13:5620. doi: 10.1038/s41467-022-33394-7 (PMC9509387; doi:10.1038/s41467-022-33394-7)
Supplement: Supplementary file 10 — Supplementary Data 7 [file 41467_2022_33394_MOESM10_ESM.xlsx]

## Sheet: Table S7
Table S7: Cohort characteristics of of datasets included in meta-analyses.
Cohort	Donors	Braak	Number	Sex		Mean Age at death in (± SD)	Tissues analysed
				Males	Females
BDR	604	0–II	204	106	98	83.7 (10.80)	Dorsolateral prefrontal cortex, and Occipital cortex
		III–IV	139	84	55	85.8 (6.48)
		V–VI	261	129	132	82.5 (8.61)
London 1 (LBB1)	112	0–II	29	13	16	77.6 (12.80)	Prefrontal cortex, entorhinal cortex, superior temporal gyrus
		III–IV	18	7	11	88.5 (5.20)
		V–VI	65	26	39	85.5 (8.19)
London 2 (LBB2)	87	0–II	22	11	11	75.8 (10.20)	Entorhinal cortex
		III–IV	14	3	11	88.1 (6.40)
		V–VI	51	23	28	81.6 (8.45)
Mount Sinai (MS)	146	0–II	60	32	28	82.0 (7.55)	Prefrontal cortex, superior temporal gyrus
		III–IV	42	12	30	88.8 (6.58)
		V–VI	44	144	266	88.0 (7.53)
Arizona 1	265	0–II	52	35	42	80.7 (8.57)	Middle temporal gyrus
		III–IV	83	41	42	86.8 (6.92)
		V–VI	130	57	73	81.9 (8.71)
Arizona 2	88	0–II	16	10	6	82.5 (5.02)	Middle temporal gyrus
		III–IV	45	21	24	86.7 (5.16)
		V–VI	27	12	15	84.6 (7.07)
ROSMAP	711	0–II	143	70	73	83.2 (5.96)	Prefrontal cortex
		III–IV	410	144	266	86.9 (4.10)
		V–VI	158	45	113	87.8 (3.47)
