# Supplementary material for: DNA methylation signatures of Alzheimer’s disease neuropathology in the cortex are primarily driven by variation in non-neuronal cell-types
Source: Nat Commun. 2022 Sep 24;13:5620. doi: 10.1038/s41467-022-33394-7 (PMC9509387; doi:10.1038/s41467-022-33394-7)
Supplement: Supplementary file 11 — Supplementary Data 8 [file 41467_2022_33394_MOESM11_ESM.xlsx]

## Sheet: Table S8
Table S8: Differentially methylated positions (DMPs) associated with tau pathology in the cross-cortex meta-analysis
DNAm site	Effect_fixed (%)	P_fixed	Z_fixed	SE.fixed (%)	lower.fixed_CI (%)	upper.fixed_CI (%)	Effect_random (%)	P_random	Z_random	SE.random (%)	lower.random_CI (%)	upper.random_CI (%)	I2	Het.P	CHR	BP	UCSC Nearest Gene	UCSC Ref Gene Group
cg07061298	0.319859	8.06e-18	9.24115	0.0371982	0.251383	0.386718	0.311545	3.12e-12	6.97203	0.044685	0.223964	0.399126	0.364892	0.149945	7	27153847	HOXA3	5'UTR;TSS1500
cg12307200	-0.268803	2.13e-17	-9.16712	0.0316739	-0.32711	-0.211873	-0.301109	8.06e-07	-4.93387	0.0610291	-0.420724	-0.181494	0.624619	0.0138414	3	188664632
cg13076843	0.351582	2.49e-15	8.50351	0.0444245	0.269803	0.431429	0.459032	6.42e-05	3.99694	0.114846	0.233938	0.684125	0.687353	0.00385298	17	74475294	RHBDF2	Body
cg04874795	-0.371462	3.55e-15	-8.50276	0.0471999	-0.45835	-0.286626	-0.372654	2.57e-17	-8.46476	0.0440242	-0.45894	-0.286369	0	0.554371	16	86477638
cg01111041	0.162552	4.26e-15	8.43132	0.0207148	0.124419	0.199784	0.164899	3.07e-12	6.97437	0.0236435	0.118558	0.211239	0	0.434991	6	32121055	PPT2;PRRT1	TSS1500
cg19240213	0.357126	1.06e-14	8.30704	0.0461893	0.272099	0.440145	0.352751	1.29e-12	7.09548	0.049715	0.255312	0.450191	0.264265	0.226958	7	27163095	HOXA3	5'UTR
cg12234455	0.252818	4.21e-14	8.11589	0.0334664	0.191211	0.312969	0.253175	2.5e-13	7.31908	0.0345911	0.185378	0.320972	0.146549	0.318056	19	49220235	MAMSTR	TSS200;Body
cg01301319	0.306613	4.41e-14	8.10949	0.0406194	0.231839	0.379621	0.283772	2.59e-05	4.20713	0.0674501	0.151572	0.415971	0.632729	0.0120565	7	27153580	HOXA3	5'UTR;1stExon
cg03223072	-0.234064	8.75e-14	-8.05949	0.031382	-0.291834	-0.177659	-0.243495	8.27e-08	-5.36115	0.0454184	-0.332514	-0.154477	0.416084	0.113521	10	116398913	ABLIM1	Body
cg05066959	0.413698	1.16e-13	7.97212	0.0557473	0.311075	0.513896	0.574351	0.000262201	3.65004	0.157355	0.265941	0.882761	0.76245	0.000305881	8	41519308	ANK1;MIR486	Body;TSS1500
cg22962123	0.411181	1.59e-13	7.92719	0.0557213	0.308607	0.511333	0.367145	0.000215908	3.69964	0.0992381	0.172642	0.561648	0.680322	0.00457232	7	27153605	HOXA3	5'UTR;1stExon
cg01419713	0.337728	3.5e-13	7.81347	0.0464315	0.252255	0.421183	0.347371	5.6e-10	6.20121	0.0560167	0.237581	0.457162	0.353182	0.158631	8	42038135	PLAT	Body
cg01964852	0.275519	4.43e-13	7.77888	0.0380468	0.205481	0.343903	0.274692	7.32e-15	7.77888	0.0353125	0.205481	0.343903	0	0.794564	7	27146262	HOXA3	3'UTR
cg06800235	-0.278813	4.48e-13	-7.82414	0.0385094	-0.349703	-0.209597	-0.27965	5.11e-15	-7.82414	0.0357419	-0.349703	-0.209597	0	0.872071	1	7692367	CAMTA1	Body
cg18757087	0.260453	6.2e-13	7.72983	0.0361938	0.193826	0.325507	0.260036	2.51e-07	5.15682	0.0504257	0.161204	0.358869	0.475787	0.0755398	5	173317332	CPEB4	1stExon
cg03169557	0.172759	6.47e-13	7.7235	0.024027	0.128529	0.215945	0.248512	0.000178624	3.74747	0.0663145	0.118538	0.378486	0.669302	0.00588359	16	89598950	SPG7	Body
cg05810363	0.313325	6.53e-13	7.72206	0.0435848	0.233092	0.391663	0.405691	7.01e-05	3.97583	0.102039	0.205698	0.605685	0.628915	0.012876	17	74475270	RHBDF2	Body
cg11724984	0.252686	7.38e-13	7.70415	0.0352311	0.18783	0.316009	0.249614	1.71e-07	5.22847	0.0477412	0.156043	0.343185	0.422136	0.10942	12	121890864	KDM2B	Body
cg02317313	0.304972	8.21e-13	7.68834	0.0426084	0.226536	0.381555	0.303641	1.41e-13	7.39508	0.0410598	0.223165	0.384117	0	0.427593	12	122235206	LOC338799	Body
cg25432336	0.255284	8.72e-13	7.67951	0.0357073	0.189552	0.319463	0.254508	1.6e-14	7.67951	0.0331412	0.189552	0.319463	0	0.947399	2	20648580	RHOB	1stExon;3'UTR
cg10045881	-0.248649	1.03e-12	-7.70134	0.0348925	-0.312881	-0.185934	-0.257505	1.25e-10	-6.43311	0.0400281	-0.335959	-0.179052	0.332086	0.174525	1	111770291	CHI3L2	1stExon;5'UTR
cg01753263	0.187767	1.33e-12	7.61707	0.0264781	0.139025	0.235358	0.187442	2.88e-10	6.30488	0.0297296	0.129173	0.245711	0.265172	0.22625	5	171879957	SH3PXD2B	Body
cg25018458	0.119704	1.48e-12	7.60089	0.016916	0.0885644	0.150109	0.163761	2.16e-05	4.24807	0.0385493	0.0882051	0.239316	0.696639	0.00303236	17	980014	ABR	Body
cg01478234	0.29065	1.68e-12	7.58205	0.0411749	0.214853	0.364656	0.286839	2e-09	5.99743	0.0478269	0.1931	0.380578	0.329808	0.176258	12	107975299	BTBD11	Body
cg02674693	0.309636	1.69e-12	7.58085	0.0438715	0.228875	0.388489	0.404477	0.000213824	3.7021	0.109256	0.190339	0.618615	0.766803	0.000250026	11	45109122
cg09502865	0.293103	1.75e-12	7.57612	0.0415549	0.216607	0.367792	0.279607	2.82e-08	5.55204	0.0503612	0.180901	0.378313	0.340114	0.168444	16	88600155	ZFPM1	Body
cg07883124	0.271319	1.94e-12	7.56007	0.0385478	0.200358	0.340603	0.275369	1.2e-08	5.70025	0.0483083	0.180687	0.370052	0.329121	0.176781	13	113634042	MCF2L	Body;1stExon
cg13935577	0.457456	2.23e-12	7.53961	0.0651691	0.337489	0.574589	0.474461	2.02e-06	4.75092	0.0998673	0.278725	0.670198	0.56793	0.0309282	12	107974897	BTBD11	Body
cg02124912	0.294484	2.46e-12	7.52472	0.042035	0.217104	0.370037	0.292559	3.95e-13	7.2571	0.0403134	0.213546	0.371572	0	0.539705	1	202091933	GPR37L1	TSS200
cg15974867	0.300715	2.66e-12	7.51299	0.0429912	0.221575	0.377986	0.321663	1.05e-08	5.72223	0.056213	0.211488	0.431839	0.411903	0.116383	11	69464012	CCND1	Body
cg03308399	0.343874	2.87e-12	7.50137	0.0492372	0.253236	0.432371	0.342803	6.32e-14	7.50137	0.0456988	0.253236	0.432371	0	0.637564	7	27146237	HOXA3	3'UTR
cg14430943	0.257273	2.94e-12	7.49755	0.0368561	0.189427	0.323517	0.258216	2.24e-07	5.17833	0.0498647	0.160483	0.355949	0.440318	0.0974126	7	155556652	RBM33	Body
cg16988611	0.178295	3.07e-12	7.49123	0.0255635	0.131237	0.224242	0.193108	4.1e-07	5.06428	0.0381315	0.118372	0.267845	0.264227	0.226988	10	82224946	TSPAN14	5'UTR
cg14216068	0.368953	3.14e-12	7.48752	0.0529255	0.271525	0.46408	0.367802	7.02e-14	7.48752	0.049122	0.271525	0.46408	0	0.555834	7	27146445	HOXA3	3'UTR
cg06889108	0.260752	3.46e-12	7.47303	0.0374766	0.191763	0.328111	0.268312	3.57e-06	4.6352	0.0578858	0.154858	0.381766	0.574851	0.0284022	5	173317342	CPEB4	1stExon
cg17104258	-0.323214	3.56e-12	-7.51567	0.0464801	-0.408776	-0.239672	-0.324228	5.69e-14	-7.51512	0.0431435	-0.408788	-0.239669	0	0.598348	1	167090646	DUSP27	Body
cg00621289	0.188717	4.2e-12	7.44338	0.027231	0.138588	0.237661	0.189011	1.48e-12	7.07611	0.0267112	0.136658	0.241364	0	0.458609	21	47855916	PCNT	Body
cg13579486	-0.203535	5.1e-12	-7.46062	0.0294861	-0.257814	-0.150537	-0.209922	2.46e-11	-6.67599	0.0314443	-0.271552	-0.148292	0	0.537495	20	39314091
cg18680977	0.447951	5.64e-12	7.39839	0.0650294	0.328242	0.564833	0.443792	9.48e-12	6.81414	0.0651281	0.316143	0.57144	0.189361	0.2853	7	27155039	HOXA3	5'UTR;TSS1500
cg11236550	-0.258757	6.86e-12	-7.41511	0.0377171	-0.328189	-0.190966	-0.298073	3.63e-08	-5.50819	0.0541145	-0.404135	-0.19201	0.461426	0.0841289	1	167090757	DUSP27	Body
cg05851442	0.304756	7.23e-12	7.3603	0.0444699	0.222893	0.384685	0.303789	1.83e-13	7.3603	0.041274	0.222893	0.384685	0	0.558996	7	27153212	HOXA3	5'UTR
cg18535415	0.207055	7.78e-12	7.34892	0.03026	0.151351	0.261443	0.20441	5.44e-10	6.20588	0.0329382	0.139853	0.268968	0.255145	0.234083	1	200983238	KIF21B	Body
cg09490371	0.343364	9.04e-12	7.3258	0.0503387	0.250698	0.433841	0.338636	8.5e-06	4.4522	0.0760604	0.18956	0.487711	0.604751	0.0188998	2	233253024	ECEL1P2	TSS1500
cg04157161	0.397761	9.11e-12	7.32457	0.0583234	0.290397	0.50259	0.381746	8.68e-06	4.44764	0.0858312	0.21352	0.549972	0.559722	0.0340825	17	7906847	GUCY2D	Body
cg20864214	0.339743	9.2e-12	7.3231	0.0498261	0.24802	0.429299	0.327822	8.85e-06	4.44359	0.0737742	0.183228	0.472417	0.577733	0.0273864	11	73054121	ARHGEF17	Body
cg19411952	0.267369	9.28e-12	7.32173	0.0392192	0.195172	0.33786	0.266516	2.45e-13	7.32173	0.0364007	0.195172	0.33786	0	0.489707	8	61936514
cg23968456	0.1326	1.05e-11	7.30207	0.0195027	0.0966983	0.167654	0.141696	1.84e-08	5.62656	0.0251833	0.0923371	0.191054	0.294822	0.203165	10	73521631	CDH23;C10orf54	Body
cg05783384	0.390348	1.12e-11	7.29247	0.0574876	0.284522	0.493675	0.389099	3.04e-13	7.29247	0.0533562	0.284522	0.493675	0	0.87619	2	218843735
cg11823178	0.267035	1.19e-11	7.28266	0.0393797	0.194543	0.337814	0.396074	0.000224174	3.69009	0.107334	0.185702	0.606445	0.778282	0.000411199	8	41519399	ANK1;MIR486	Body;TSS1500
cg15645660	0.479324	1.24e-11	7.27617	0.0707489	0.349086	0.606486	0.475425	1.03e-08	5.72555	0.0830357	0.312678	0.638172	0.311815	0.190034	1	55247356	TTC22	Body
cg17006136	-0.291901	1.27e-11	-7.31937	0.0431066	-0.371254	-0.214423	-0.292838	2.49e-13	-7.31937	0.0400087	-0.371254	-0.214423	0	0.905601	4	186559412	SORBS2	Body
cg02776498	0.214172	1.59e-11	7.23798	0.0317784	0.155673	0.27129	0.200951	2.47e-07	5.16024	0.0389423	0.124626	0.277277	0.387553	0.133476	11	73054185	ARHGEF17	Body
cg06784824	0.213256	1.71e-11	7.22643	0.0316928	0.154914	0.270219	0.211602	4.38e-08	5.47485	0.0386498	0.13585	0.287354	0.194972	0.280962	11	47376985	SPI1	Body
cg12461930	-0.22397	1.78e-11	-7.26702	0.0333139	-0.285296	-0.164093	-0.224384	2.59e-12	-6.99824	0.032063	-0.287227	-0.161542	0	0.446684	1	228345378	GJC2	5'UTR
cg16258854	0.343518	1.96e-11	7.20516	0.0512018	0.249263	0.435546	0.341561	1.6e-12	7.06515	0.0483445	0.246808	0.436315	0	0.530494	2	20648194	RHOB	1stExon;3'UTR
cg22904711	0.374187	2.28e-11	7.18114	0.055959	0.271175	0.474766	0.368207	3.18e-07	5.11266	0.0720187	0.227053	0.509361	0.431334	0.103284	19	44278628	KCNN4	Body
cg23201812	-0.252394	2.32e-11	-7.22557	0.0377578	-0.321901	-0.18453	-0.27002	7.72e-09	-5.77443	0.0467613	-0.36167	-0.178369	0.284533	0.211157	11	34771918
cg25840926	0.267608	2.49e-11	7.16717	0.040098	0.193793	0.339679	0.283717	8.09e-07	4.93316	0.0575122	0.170995	0.396439	0.502866	0.0604433	2	20647987	RHOB	1stExon;3'UTR
cg01291088	0.305445	2.65e-11	7.15725	0.0458308	0.221078	0.38782	0.298019	7.75e-08	5.37276	0.0554685	0.189302	0.406735	0.395654	0.127713	16	67687648	RLTPR	Body
cg00979931	0.340477	2.85e-11	7.14603	0.0511672	0.246286	0.432444	0.335952	2.82e-06	4.68372	0.0717276	0.195369	0.476536	0.475465	0.0757281	11	72533664	ATG16L2	Body
cg08813888	-0.229975	3.15e-11	-7.177	0.0346375	-0.293737	-0.167718	-0.247841	0.000244206	-3.66826	0.0675637	-0.380264	-0.115419	0.710303	0.00206704	2	662396
cg10469774	0.183232	3.31e-11	7.1221	0.0276285	0.132372	0.232891	0.182067	3.68e-11	6.61641	0.0275175	0.128134	0.236	0.0435387	0.3933	11	44642932
cg08659179	0.214514	3.48e-11	7.11411	0.0323815	0.154905	0.272716	0.21381	1.13e-12	7.11411	0.0300544	0.154905	0.272716	0	0.503724	5	27038707	CDH9	TSS200
cg17775899	0.249337	3.69e-11	7.10494	0.0376866	0.179962	0.317074	0.242623	1.32e-08	5.68386	0.0426864	0.15896	0.326287	0.186924	0.287182	7	27179426
cg24041556	0.344877	4.34e-11	7.07901	0.0523174	0.248568	0.43891	0.343553	3e-09	5.93154	0.0579197	0.230033	0.457074	0.281749	0.213323	19	10736059	SLC44A2	TSS200;Body
cg19803550	0.160092	4.55e-11	7.0714	0.0243118	0.115337	0.203789	0.190843	5.86e-07	4.99594	0.0381997	0.115973	0.265713	0.551278	0.0375044	17	1637391	WDR81	Body
cg12163800	0.249791	5.33e-11	7.0459	0.0380704	0.179709	0.318217	0.319079	9.3e-06	4.43276	0.0719819	0.177997	0.460161	0.608584	0.0178467	17	74475355	RHBDF2	Body
cg15751131	-0.223994	5.9e-11	-7.07668	0.0342165	-0.286981	-0.162494	-0.223057	3.37e-07	-5.1017	0.0437221	-0.308751	-0.137363	0.403922	0.121908	7	140090416	SLC37A3	5'UTR
cg19048532	0.334833	6.78e-11	7.00739	0.0513112	0.240377	0.427058	0.308789	8.75e-06	4.44598	0.0694535	0.172662	0.444915	0.445688	0.0939631	7	27148002	HOXA3	Body
cg00921266	0.411762	6.89e-11	7.00471	0.0631241	0.29556	0.52522	0.410447	0.000278617	3.63441	0.112934	0.189101	0.631793	0.658796	0.00735816	7	27153663	HOXA3	5'UTR;TSS200
cg12864235	0.25869	7.17e-11	6.99823	0.0396943	0.185618	0.330035	0.257827	2.59e-12	6.99823	0.0368417	0.185618	0.330035	0	0.675997	5	27038782	CDH9	TSS200
cg17907520	0.144953	7.31e-11	6.99521	0.0222517	0.103991	0.184947	0.157858	6.84e-07	4.96583	0.0317887	0.0955527	0.220162	0.199708	0.277294	15	31680189
cg16215084	0.213798	8.69e-11	6.96706	0.0329523	0.153138	0.273025	0.199075	0.000117903	3.85045	0.0517019	0.0977414	0.300409	0.599017	0.0205447	6	30853948	DDR1	5'UTR
cg06811467	0.136669	9.57e-11	6.95146	0.0211116	0.0978056	0.174614	0.148398	6.14e-06	4.52137	0.0328215	0.0840694	0.212727	0.587335	0.0241561	1	154299179	ATP8B2	TSS1500;5'UTR
cg06093152	-0.217013	9.74e-11	-6.99538	0.0335368	-0.27875	-0.156736	-0.243595	0.000234536	-3.67858	0.0662199	-0.373384	-0.113807	0.696429	0.00304937	1	212662017
cg03984375	0.179514	1.09e-10	6.93094	0.0278119	0.128317	0.229502	0.160701	7.12e-06	4.49008	0.0357903	0.0905536	0.230849	0.401498	0.123602	22	46484046	LOC400931	Body
cg09109520	0.235949	1.13e-10	6.92451	0.0365891	0.168594	0.301713	0.235069	1.95e-06	4.75875	0.0493972	0.138252	0.331885	0.29638	0.201957	16	57673258	GPR56	5'UTR;1stExon
cg14871225	-0.25647	1.18e-10	-6.96383	0.0398145	-0.329763	-0.184909	-0.273147	2.19e-05	-4.24417	0.0643581	-0.399286	-0.147007	0.622382	0.0143619	5	139040820	CXXC5	5'UTR
cg20618448	0.161658	1.19e-10	6.91646	0.0250976	0.115457	0.206767	0.248233	0.00172422	3.13403	0.0792057	0.0929929	0.403473	0.742118	0.000711982	19	49962324	ALDH16A1	Body
cg17881200	0.266478	1.25e-10	6.90776	0.0414231	0.190224	0.340931	0.263333	1.22e-10	6.43657	0.0409121	0.183147	0.343519	0	0.43535	7	27138850
cg18264562	0.206936	1.36e-10	6.89446	0.0322293	0.147606	0.264864	0.210539	1.28e-07	5.28187	0.0398606	0.132413	0.288664	0.192484	0.282887	1	26253412
cg08610901	-0.272886	1.37e-10	-6.93942	0.0425124	-0.351145	-0.196475	-0.27381	3.94e-12	-6.93942	0.0394572	-0.351145	-0.196475	0	0.744325	7	3186766
cg16021126	0.185071	1.38e-10	6.8917	0.0288355	0.131989	0.236899	0.170707	2.37e-05	4.22657	0.040389	0.0915461	0.249868	0.365234	0.149693	13	44947611	SERP2	TSS1500
cg01105418	0.252637	1.51e-10	6.87737	0.0394446	0.180026	0.323534	0.280747	3.24e-06	4.65479	0.0603136	0.162535	0.39896	0.550334	0.0378978	1	244214593	ZNF238	1stExon;5'UTR
cg02827029	0.288648	1.53e-10	6.87507	0.045082	0.205659	0.369677	0.286115	3.03e-08	5.53977	0.0516474	0.184888	0.387342	0.292085	0.205288	12	121890907	KDM2B	Body
cg27409802	-0.21343	1.67e-10	-6.907	0.0334065	-0.274927	-0.153387	-0.200913	6e-05	-4.01284	0.0500676	-0.299044	-0.102782	0.539125	0.0427398	3	188664928
cg08230957	0.239196	1.69e-10	6.858	0.037451	0.170254	0.306509	0.23557	1.16e-08	5.7057	0.0412867	0.154649	0.31649	0.269283	0.223041	19	39087186	MAP4K1	Body
cg02106682	0.227112	1.91e-10	6.83804	0.0356626	0.161463	0.291211	0.226337	8.03e-12	6.83804	0.0330997	0.161463	0.291211	0	0.515298	7	27184461	HOXA5	TSS1500
cg15033653	0.158662	1.93e-10	6.83621	0.0249208	0.112787	0.203454	0.137095	0.0027049	2.99942	0.0457071	0.0475108	0.226679	0.704014	0.00247769	12	113587581	CCDC42B	TSS200
cg22090150	0.241226	1.94e-10	6.8358	0.0378911	0.171474	0.30933	0.3236	1.77e-05	4.29198	0.0753965	0.175826	0.471375	0.698579	0.00287844	17	4098227	ANKFY1	Body
cg26884773	0.274689	2.13e-10	6.81987	0.0432479	0.195076	0.352421	0.273749	9.11e-12	6.81987	0.0401399	0.195076	0.352421	0	0.67818	1	235256863
cg01681367	-0.240774	2.18e-10	-6.86337	0.0379268	-0.310592	-0.172605	-0.241598	6.73e-12	-6.86337	0.0352012	-0.310592	-0.172605	0	0.750977	16	29676071	SPN	Body
cg04147621	0.179195	2.22e-10	6.81284	0.028242	0.127205	0.229956	0.178581	9.57e-12	6.81284	0.0262124	0.127205	0.229956	0	0.672494	21	47856020	PCNT	Body
cg05417607	0.195075	2.45e-10	6.79688	0.0308168	0.138346	0.250464	0.333612	0.00455349	2.83703	0.117592	0.103136	0.564087	0.846575	6.82e-07	17	1373605	MYO1C	Body
cg23859635	0.207959	2.67e-10	6.78258	0.0329211	0.147356	0.267131	0.19964	1.37e-06	4.82904	0.0413415	0.118612	0.280667	0.412636	0.11588	2	42795262	MTA3	TSS1500
cg27560367	0.141006	2.69e-10	6.78131	0.0223262	0.0999066	0.181134	0.142674	3.53e-07	5.09267	0.0280156	0.0877647	0.197584	0.381358	0.137929	13	114144049	DCUN1D2;TMCO3	Body;TSS1500
cg08578641	0.264661	2.84e-10	6.77231	0.0419607	0.187418	0.34008	0.263749	1.27e-11	6.77231	0.0389452	0.187418	0.34008	0	0.677915	9	34457440	C9orf25;DNAI1	Body;TSS1500
cg08412913	-0.208229	2.85e-10	-6.81827	0.0330179	-0.26901	-0.148883	-0.209061	1.31e-11	-6.76702	0.0308941	-0.269612	-0.14851	0	0.637785	16	85429522
cg12695465	0.22338	2.92e-10	6.76758	0.0354404	0.158139	0.287079	0.222609	1.31e-11	6.76758	0.0328935	0.158139	0.287079	0	0.810169	6	10556147	GCNT2	5'UTR;1stExon;Body
cg00510320	0.325165	3.4e-10	6.74192	0.0517848	0.229836	0.418241	0.334658	0.000255663	3.65652	0.0915235	0.155275	0.51404	0.714167	0.00184126	16	67686943	RLTPR	Body
cg12436196	-0.198366	3.51e-10	-6.78345	0.0316161	-0.256567	-0.141541	-0.203752	1.17e-09	-6.08371	0.0334914	-0.269394	-0.13811	0.19055	0.284382	1	2995301	PRDM16	Body
cg00990385	0.257161	3.52e-10	6.7365	0.0409876	0.181709	0.330831	0.253071	3.49e-09	5.90678	0.0428441	0.169098	0.337044	0.0659167	0.377466	12	113587690	CCDC42B	1stExon
cg04301614	-0.182517	3.61e-10	-6.77881	0.0291101	-0.236105	-0.130196	-0.18315	1.21e-11	-6.77881	0.0270181	-0.236105	-0.130196	0	0.893748	4	37585993	C4orf19	5'UTR;1stExon
cg11859982	0.190942	3.68e-10	6.72908	0.0304667	0.134857	0.245701	0.193384	1.89e-08	5.62168	0.0343996	0.125962	0.260806	0.287976	0.208479	7	127907529
cg17400113	-0.183717	3.76e-10	-6.77227	0.0293297	-0.237708	-0.131	-0.201558	1.8e-07	-5.21839	0.0386246	-0.277261	-0.125855	0.418171	0.112102	15	93617146	RGMA	1stExon;TSS1500;Body;5'UTR
cg03193328	-0.212746	3.96e-10	-6.76329	0.0340094	-0.275352	-0.151618	-0.208554	1.8e-08	-5.63046	0.0370404	-0.281152	-0.135957	0.129899	0.330596	7	65746852	TPST1	Body
cg22507723	0.292534	4.15e-10	6.70874	0.0468178	0.206349	0.376683	0.286617	2.91e-05	4.18016	0.0685659	0.15223	0.421004	0.539982	0.0423585	12	58131768	AGAP2	1stExon;Body
cg05731218	-0.125164	4.16e-10	-6.75493	0.0200334	-0.162042	-0.0891561	-0.139034	0.00218862	-3.06337	0.0453861	-0.22799	-0.0500792	0.678625	0.0047592	2	216769199
cg05923197	0.282188	4.39e-10	6.69904	0.0452271	0.198931	0.363478	0.281205	2.1e-11	6.69904	0.0419768	0.198931	0.363478	0	0.886223	14	54418804	BMP4	Body
cg17970299	0.371578	4.85e-10	6.68253	0.0597005	0.261678	0.478882	0.37157	4.7e-10	6.22893	0.0596523	0.254654	0.488487	0.176622	0.295114	12	54772804	ZNF385A	Body
cg15821544	0.191864	5.06e-10	6.67523	0.0308599	0.135055	0.24733	0.193056	9.08e-08	5.34428	0.0361239	0.122255	0.263858	0.208888	0.27017	1	43473840
cg06977285	0.170606	5.07e-10	6.67476	0.0274427	0.120088	0.219931	0.170009	2.48e-11	6.67476	0.0254705	0.120088	0.219931	0	0.548287	7	18127468
cg14103343	0.20382	5.14e-10	6.67251	0.0327962	0.143447	0.262767	0.207808	4.04e-05	4.10521	0.0506206	0.108593	0.307022	0.567797	0.0309782	19	49220223	MAMSTR	TSS200;Body
cg12309456	0.183821	5.25e-10	6.66903	0.0295936	0.129343	0.237012	0.259761	0.000924369	3.31259	0.0784163	0.106068	0.413454	0.700921	0.00270033	17	74475402	RHBDF2	Body
cg13455960	-0.201497	5.31e-10	-6.71378	0.0324495	-0.261231	-0.143173	-0.210561	1.9e-07	-5.20878	0.0404242	-0.289791	-0.131331	0.375976	0.141829	15	93617134	RGMA	1stExon;Body;5'UTR;TSS200;TSS1500
cg26757820	0.222089	5.34e-10	6.66601	0.0357706	0.156241	0.286382	0.229341	5.81e-09	5.82222	0.0393906	0.152137	0.306545	0.0227404	0.407733	10	76349278	ADK	Body
cg12305431	0.271639	6e-10	6.64629	0.0438807	0.190861	0.350508	0.247796	5.83e-05	4.01968	0.0616459	0.126973	0.36862	0.449579	0.0914928	7	27157855	HOXA3	5'UTR
cg16402452	0.176915	6.11e-10	6.64332	0.0285916	0.124282	0.228304	0.179628	1.12e-07	5.30588	0.0338544	0.113274	0.245981	0.328809	0.177019	12	58129855	AGAP2	Body
cg25426302	0.199658	6.13e-10	6.64256	0.032271	0.140252	0.257661	0.197241	1.92e-08	5.6194	0.0351	0.128446	0.266035	0.268777	0.223436	6	32120826	PPT2;PRRT1	TSS1500
cg21806242	0.445653	6.36e-10	6.6363	0.0720991	0.312929	0.575242	0.431368	4.61e-07	5.04192	0.0855562	0.263681	0.599055	0.331012	0.187708	11	72532891	ATG16L2	Body
cg17693222	0.160372	6.44e-10	6.63431	0.0259533	0.112596	0.20702	0.176294	1.94e-05	4.27223	0.0412651	0.0954158	0.257172	0.511574	0.0559173	8	42033472	PLAT	3'UTR
cg15614119	0.261466	6.58e-10	6.63064	0.0423367	0.183531	0.337561	0.252978	0.000247346	3.66499	0.0690256	0.117691	0.388266	0.598208	0.0207834	2	11925153	LPIN1	Body
cg04587220	0.377854	6.63e-10	6.6293	0.0611946	0.265203	0.487843	0.352776	8.22e-06	4.45929	0.0791104	0.197722	0.507829	0.410116	0.117613	19	1071208	HMHA1	Body
cg02798280	0.362837	6.75e-10	6.62631	0.058789	0.254615	0.468502	0.353545	5.17e-05	4.04782	0.0873421	0.182358	0.524733	0.549224	0.0383633	19	39087135	MAP4K1	Body
cg11601000	0.163244	6.91e-10	6.62224	0.0264659	0.114524	0.210813	0.161587	1.02e-09	6.10675	0.0264604	0.109726	0.213448	0.158516	0.308969	22	42348013	LOC339674	TSS200
cg03499943	0.256914	7.26e-10	6.61395	0.0417043	0.180143	0.331872	0.246983	4.01e-06	4.61071	0.0535671	0.141993	0.351972	0.409955	0.117724	10	126211704	LHPP	Body
cg15911153	0.322231	7.44e-10	6.60962	0.0523412	0.225879	0.416308	0.321093	3.85e-11	6.60962	0.0485797	0.225879	0.416308	0	0.663884	5	138730783	LOC389333	1stExon;5'UTR
cg23449541	0.207191	8e-10	6.59725	0.0337177	0.145122	0.267794	0.274346	0.0257475	2.23	0.123025	0.0332211	0.51547	0.767429	0.000242724	21	47855893	PCNT	Body
cg05109569	0.277191	9.06e-10	6.57604	0.0452542	0.193885	0.35853	0.276207	4.83e-11	6.57604	0.042002	0.193885	0.35853	0	0.656193	7	27146430	HOXA3	3'UTR
cg14010720	-0.242923	9.32e-10	-6.61792	0.0396896	-0.315986	-0.171587	-0.243786	3.64e-11	-6.61792	0.0368373	-0.315986	-0.171587	0	0.685024	20	62168878	PTK6	TSS200
cg21042919	0.183838	9.49e-10	6.5681	0.0300496	0.128522	0.237849	0.183185	5.1e-11	6.5681	0.0278901	0.128522	0.237849	0	0.620517	17	36621139	ARHGAP23	Body
cg27624319	0.276861	9.51e-10	6.56772	0.0452574	0.193549	0.358205	0.256786	6.94e-05	3.97845	0.0645442	0.130282	0.383291	0.532494	0.0457481	20	33147017	MAP1LC3A	Body
cg26321999	0.19355	9.85e-10	6.5617	0.0316678	0.135254	0.250469	0.183593	1.08e-06	4.8763	0.03765	0.1098	0.257385	0.301905	0.19768	6	30854011	DDR1	5'UTR
cg08027484	0.214087	1e-09	6.55846	0.0350453	0.149574	0.277077	0.206174	2.03e-06	4.7503	0.0434022	0.121107	0.29124	0.397877	0.126145	6	10556523	GCNT2	5'UTR;1stExon;Body
cg17824906	0.236951	1.02e-09	6.55569	0.0388043	0.165518	0.306696	0.220005	6.38e-05	3.99846	0.0550225	0.112163	0.327847	0.47973	0.0732494	12	1700011	FBXL14	Body
cg09596958	0.366198	1.03e-09	6.55399	0.0599859	0.255773	0.474014	0.357388	8.62e-06	4.44909	0.0803284	0.199947	0.514829	0.445756	0.0939197	12	58132105	AGAP2	TSS200;Body
cg06635946	0.170785	1.06e-09	6.54951	0.0279949	0.11925	0.221102	0.168918	3.28e-06	4.65269	0.0363053	0.0977604	0.240075	0.425652	0.107061	22	46470016
cg09448088	0.219253	1.11e-09	6.54067	0.0359882	0.153004	0.283937	0.219672	7.56e-09	5.77793	0.0380191	0.145156	0.294188	0.134579	0.327084	13	113635690	MCF2L	Body
cg04222409	0.196909	1.16e-09	6.53386	0.0323543	0.13735	0.255062	0.202161	2.13e-08	5.60123	0.0360923	0.131422	0.272901	0	0.512347	21	47851621	PCNT	Body
cg09825979	0.241548	1.21e-09	6.52623	0.0397351	0.168402	0.312967	0.240684	6.74e-11	6.52623	0.0368795	0.168402	0.312967	0	0.931896	7	27179432
cg22883290	0.113884	1.25e-09	6.52051	0.0187505	0.0793673	0.147586	0.131164	6.68e-06	4.50351	0.0291249	0.0740806	0.188248	0.419956	0.110892	2	127800646
cg27648238	0.18918	1.26e-09	6.51921	0.0311538	0.13183	0.245175	0.18739	6.48e-10	6.17838	0.03033	0.127944	0.246836	0.159692	0.308072	8	120685601
cg03672272	0.152735	1.3e-09	6.51423	0.0251713	0.106398	0.197977	0.153541	2.7e-08	5.55991	0.0276158	0.0994154	0.207667	0.248232	0.239485	22	46470191
cg15348679	0.200967	1.41e-09	6.49912	0.0331969	0.139857	0.260635	0.222662	8.57e-06	4.45041	0.0500316	0.124601	0.320722	0.468521	0.0798376	21	45626491
cg08481112	0.146093	1.46e-09	6.49365	0.0241528	0.101632	0.189505	0.174744	1.64e-05	4.30845	0.0405584	0.0952507	0.254237	0.620488	0.0148122	19	2544100	GNG7	5'UTR
cg18051353	0.121267	1.47e-09	6.49228	0.0200526	0.0843532	0.157309	0.120831	8.45e-11	6.49228	0.0186115	0.0843532	0.157309	0	0.462335	8	68251877	ARFGEF1	Body
cg01653446	0.154304	1.49e-09	6.49005	0.0255242	0.107317	0.20018	0.214611	0.00027686	3.63604	0.0590234	0.0989278	0.330295	0.722073	0.00143732	14	20904169	KLHL33	TSS1500
cg01463828	0.452308	1.53e-09	6.48603	0.0748651	0.314493	0.586869	0.450681	8.81e-11	6.48603	0.0694849	0.314493	0.586869	0	0.811498	8	22446721	PDLIM2	Body
cg02226192	0.21459	1.55e-09	6.48358	0.0355318	0.149181	0.278454	0.213817	8.96e-11	6.48358	0.0329783	0.149181	0.278454	0	0.488545	16	89461734	ANKRD11	5'UTR
cg04252044	-0.266987	1.62e-09	-6.52278	0.0442598	-0.348463	-0.187436	-0.259771	2.6e-06	-4.7005	0.0552644	-0.368087	-0.151454	0	0.497085	3	188664747
cg04917446	0.165364	1.65e-09	6.47194	0.02743	0.114869	0.214666	0.164767	9.68e-11	6.47194	0.0254587	0.114869	0.214666	0	0.896679	17	46699073	HOXB9	3'UTR
cg07522913	0.209405	1.8e-09	6.45687	0.0348162	0.145314	0.271983	0.200879	3.05e-05	4.16938	0.0481796	0.106449	0.295309	0.40936	0.118135	7	27150403	HOXA3	5'UTR
cg01353646	0.25906	1.81e-09	6.45588	0.0430785	0.179759	0.336488	0.257395	1.42e-07	5.26233	0.0489128	0.161528	0.353263	0.298139	0.200595	12	58132733	AGAP2	TSS1500;Body
cg23829949	0.204962	2.06e-09	6.43402	0.0341981	0.142008	0.266428	0.204218	1.24e-10	6.43402	0.0317404	0.142008	0.266428	0	0.627207	1	244214679	ZNF238	1stExon;5'UTR
cg26199857	0.275054	2.06e-09	6.43342	0.0458972	0.190564	0.357548	0.251819	0.00518581	2.79526	0.0900881	0.0752502	0.428389	0.766469	0.000254	12	54764265	ZNF385A	Body
cg25143652	-0.192257	2.14e-09	-6.47397	0.0321126	-0.251372	-0.134539	-0.192955	9.55e-11	-6.47397	0.0298048	-0.251372	-0.134539	0	0.425843	20	62168670	PTK6	1stExon;5'UTR
cg03505148	0.262968	2.21e-09	6.42099	0.0439651	0.182034	0.341989	0.259791	1.55e-07	5.2465	0.049517	0.162739	0.356842	0.290379	0.206613	12	58131345	AGAP2	1stExon;Body
cg23377551	0.286558	2.33e-09	6.41219	0.0479747	0.198244	0.372786	0.285511	1.47e-07	5.25574	0.0543237	0.179038	0.391983	0.17992	0.292579	12	58130154	AGAP2	Body
cg10959668	-0.175194	2.45e-09	-6.45019	0.0293707	-0.229261	-0.122403	-0.175832	1.12e-10	-6.45019	0.02726	-0.229261	-0.122403	0	0.949488	3	195897912
cg13374901	0.213998	2.47e-09	6.40196	0.0358839	0.147941	0.278494	0.20182	5.55e-05	4.03117	0.0500648	0.103694	0.299945	0.486964	0.0691274	20	60639404	TAF4	Body
cg07349815	0.219818	2.48e-09	6.40116	0.0368645	0.151956	0.286077	0.219017	1.54e-10	6.40116	0.0342152	0.151956	0.286077	0	0.928801	3	123751269
cg10570158	0.24899	2.53e-09	6.39743	0.041781	0.172078	0.324086	0.266561	1.25e-06	4.8476	0.0549882	0.158786	0.374336	0.357634	0.155316	11	19546133	NAV2	Body
cg16406967	0.32492	2.63e-09	6.39071	0.0545792	0.224447	0.423019	0.2999	0.00106427	3.27296	0.0916296	0.12031	0.479491	0.620241	0.0148715	7	27155036	HOXA3	5'UTR;TSS1500
cg03969996	0.230513	2.85e-09	6.37671	0.0388057	0.159077	0.300261	0.235953	1.66e-07	5.23396	0.0450811	0.147595	0.32431	0.0961155	0.355623	19	46999055	PNMAL2	1stExon;5'UTR
cg04520340	0.24233	2.99e-09	6.36809	0.04085	0.167131	0.315752	0.227212	0.00103383	3.28115	0.0692475	0.0914891	0.362934	0.683529	0.00423334	1	2005132	PRKCZ	1stExon;Body;5'UTR
cg00233028	0.257184	3.01e-09	6.36689	0.043362	0.177361	0.335121	0.255654	5.1e-09	5.84402	0.0437462	0.169913	0.341395	0.121251	0.337058	11	44642914
cg08414108	0.247824	3.22e-09	6.35503	0.0418616	0.170763	0.323064	0.249561	2.09e-08	5.60461	0.0445277	0.162288	0.336833	0.243757	0.242982	6	158438202	SYNJ2	Body
cg08108868	0.160797	3.26e-09	6.35294	0.0271702	0.11078	0.209631	0.162879	1.24e-07	5.28811	0.030801	0.10251	0.223248	0	0.538798	14	90920921
cg25015038	-0.215613	3.32e-09	-6.39651	0.0364514	-0.282715	-0.150096	-0.207639	1.37e-06	-4.82999	0.0429895	-0.291896	-0.123381	0.250203	0.237944	14	89604062
cg05157625	0.273276	3.64e-09	6.33336	0.0463184	0.188011	0.356527	0.268703	1.27e-05	4.36552	0.0615512	0.148065	0.389341	0.484646	0.0704364	14	93153553	RIN3	Body
cg13106389	0.190468	4.17e-09	6.30909	0.0324066	0.130812	0.248714	0.187519	4.95e-09	5.84891	0.0320606	0.124682	0.250357	0.171655	0.298927	1	25257626	RUNX3	TSS1500;Body
cg07264048	0.186764	4.2e-09	6.3076	0.0317839	0.128254	0.243891	0.186073	2.83e-10	6.3076	0.0294998	0.128254	0.243891	0	0.542387	6	10556326	GCNT2	5'UTR;1stExon;Body
cg09809672	-0.141355	4.37e-09	-6.34728	0.0240835	-0.185689	-0.0980683	-0.166956	0.000116893	-3.85255	0.0433364	-0.251894	-0.082018	0.476009	0.0754098	1	236557682	EDARADD	TSS1500;5'UTR;1stExon
cg23120601	0.259289	4.65e-09	6.28951	0.0442529	0.177826	0.338827	0.249991	6.42e-07	4.97824	0.0502168	0.151568	0.348414	0.299206	0.199768	15	40583227	PLCB2	Body
cg17965690	0.345556	5.19e-09	6.26974	0.0591615	0.236649	0.451892	0.34427	3.62e-10	6.26974	0.0549098	0.236649	0.451892	0	0.52058	19	10736049	SLC44A2	TSS200;Body
cg22088368	-0.174933	5.2e-09	-6.31637	0.0299508	-0.230068	-0.121101	-0.175585	2.68e-10	-6.31637	0.0277983	-0.230068	-0.121101	0	0.998741	22	37404888	C22orf33	TSS1500
cg08101036	0.354725	5.27e-09	6.26692	0.0607585	0.242878	0.463931	0.369723	4.47e-05	4.08169	0.090581	0.192188	0.547259	0.54609	0.0396949	7	27153655	HOXA3	5'UTR;TSS200
cg20733077	0.208839	5.29e-09	6.26624	0.0357745	0.142984	0.273139	0.213634	4.58e-07	5.04322	0.0423607	0.130609	0.29666	0.284842	0.210917	13	50700845	DLEU2	TSS1500
cg15951469	0.154824	5.45e-09	6.26096	0.0265439	0.105961	0.202534	0.15552	2.1e-07	5.18989	0.029966	0.096788	0.214253	0	0.424763	6	153536198
cg13348944	0.167828	5.45e-09	6.26088	0.0287737	0.11486	0.219545	0.165597	1.02e-06	4.88684	0.0338864	0.099181	0.232013	0.224925	0.257685	11	118047121	SCN2B	1stExon
cg06108383	0.168942	5.45e-09	6.26092	0.0289646	0.115623	0.221002	0.167709	1.01e-08	5.72842	0.0292766	0.110328	0.22509	0.190535	0.284393	6	32120899	PPT2;PRRT1	TSS1500
cg14023009	-0.210313	5.47e-09	-6.30718	0.0360609	-0.276696	-0.145499	-0.209096	1.38e-06	-4.82761	0.0433125	-0.293986	-0.124205	0.283739	0.211775	8	1870798	ARHGEF10	Body
cg08262220	-0.219016	5.62e-09	-6.30232	0.0375821	-0.288199	-0.151467	-0.226386	1.82e-06	-4.77259	0.0474347	-0.319357	-0.133416	0.395175	0.128052	1	2995506	PRDM16	Body
cg16129132	0.188254	5.95e-09	6.2452	0.0323565	0.128691	0.246411	0.192519	1.56e-06	4.80398	0.0400749	0.113974	0.271065	0.384043	0.135994	11	3182119	OSBPL5	5'UTR
cg07197059	0.175703	5.96e-09	6.24504	0.0301999	0.120109	0.229983	0.171618	1.46e-06	4.81677	0.0356293	0.101786	0.24145	0.336011	0.171547	14	23836012	EFS	TSS1500
cg23245942	0.212012	6.02e-09	6.24311	0.036452	0.144909	0.277529	0.208396	4.98e-06	4.56576	0.0456432	0.118937	0.297855	0.375619	0.142089	17	46698973	HOXB9	3'UTR
cg14913610	-0.145308	6.44e-09	-6.27789	0.0250316	-0.191387	-0.100317	-0.147088	1.64e-06	-4.79315	0.0306871	-0.207233	-0.0869422	0.14084	0.32237	12	9142341	KLRG1	Body
cg15262954	-0.38035	6.59e-09	-6.27369	0.0655652	-0.501046	-0.262505	-0.381775	3.53e-10	-6.27369	0.0608534	-0.501046	-0.262505	0	0.737602	20	62198872	PRIC285	Body;1stExon
cg22957360	0.229919	6.73e-09	6.2229	0.0396587	0.156913	0.3012	0.229056	4.88e-10	6.2229	0.0368086	0.156913	0.3012	0	0.759677	10	101282572
cg17113856	0.184279	6.82e-09	6.22059	0.031798	0.125743	0.241431	0.17995	3.84e-07	5.07662	0.0354469	0.110476	0.249425	0.278216	0.216075	6	32120895	PPT2;PRRT1	TSS1500
cg17826679	0.301822	7.3e-09	6.20823	0.0521839	0.205759	0.395616	0.299089	1.38e-07	5.26835	0.056771	0.18782	0.410358	0.256358	0.233135	19	10736038	SLC44A2	TSS200;Body
cg12845808	0.169342	7.71e-09	6.19846	0.0293246	0.11536	0.222049	0.2328	0.00167526	3.14248	0.0740816	0.0876024	0.377997	0.794732	5.5e-05	5	141338604	PCDH12	1stExon;5'UTR
cg09144964	0.23603	7.83e-09	6.19551	0.0408922	0.160754	0.309529	0.195124	0.017929	2.36708	0.0824323	0.0335596	0.356688	0.739869	0.000774886	7	27150262	HOXA3	5'UTR
cg14852355	-0.187931	7.94e-09	-6.23989	0.0325719	-0.247891	-0.129387	-0.190918	1.15e-06	-4.8633	0.0392569	-0.26786	-0.113976	0	0.557781	15	74238744	LOXL1	Body
cg15610437	-0.185909	8.23e-09	-6.23333	0.0322556	-0.245287	-0.127934	-0.18661	4.57e-10	-6.23333	0.0299375	-0.245287	-0.127934	0	0.618462	19	827821	AZU1	TSS200
cg05287480	0.162477	8.26e-09	6.18595	0.0281925	0.110579	0.213149	0.150384	2.45e-05	4.21906	0.0356439	0.0805231	0.220245	0.405728	0.120651	7	27176127
cg13313598	0.210552	8.81e-09	6.17417	0.0366037	0.14317	0.276343	0.209756	6.65e-10	6.17417	0.0339732	0.14317	0.276343	0	0.497343	6	136672985	MAP7	Body
cg18748888	0.212522	8.91e-09	6.17218	0.0369581	0.144488	0.27895	0.214235	1.54e-08	5.65664	0.0378732	0.140005	0.288465	0	0.447576	17	76102450	TNRC6C	3'UTR
cg15751948	0.207323	9.02e-09	6.1698	0.0360677	0.140927	0.27215	0.206539	6.84e-10	6.1698	0.0334757	0.140927	0.27215	0	0.684815	11	74870268	SLCO2B1	Body;TSS1500
cg01666652	0.13534	9.15e-09	6.16716	0.023555	0.0919788	0.177677	0.143146	1.33e-06	4.83525	0.0296046	0.0851217	0.20117	0	0.45029	14	22987689
cg20145009	0.219721	9.24e-09	6.16548	0.0382514	0.149306	0.288473	0.206232	4.63e-05	4.07349	0.0506278	0.107003	0.305461	0.468354	0.0799376	14	105399175	PLD4	Body
cg20558230	-0.145907	9.41e-09	-6.209	0.0254148	-0.192692	-0.100228	-0.145969	8.8e-08	-5.34996	0.0272842	-0.199445	-0.0924932	0	0.425952	5	484149	SLC9A3	Body
cg19141316	-0.251949	9.49e-09	-6.20739	0.0438969	-0.332757	-0.17305	-0.24962	0.00436851	-2.85025	0.0875783	-0.42127	-0.0779696	0.744011	0.00066216	11	19750209	NAV2	Body
cg12562461	0.114811	9.68e-09	6.1569	0.0200153	0.077966	0.150786	0.15124	6.1e-05	4.00901	0.0377252	0.0773005	0.22518	0.653271	0.00822669	17	62778131	LOC146880	TSS1500;TSS200
cg08087102	0.121681	9.99e-09	6.15122	0.0212324	0.082595	0.159843	0.22586	0.00848012	2.63233	0.0858024	0.0576907	0.39403	0.758994	0.000356981	12	108976666
cg19622662	-0.176868	1.1e-08	-6.18118	0.0309468	-0.233836	-0.121245	-0.179665	1.34e-06	-4.83443	0.0371637	-0.252504	-0.106826	0.35908	0.154242	1	167090972	DUSP27	Body
cg20695936	0.173045	1.17e-08	6.12264	0.0303356	0.117202	0.22757	0.146139	0.00547054	2.77794	0.0526069	0.0430309	0.249246	0.606634	0.0183779	1	25257624	RUNX3	TSS1500;Body
cg20991420	-0.154958	1.2e-08	-6.16522	0.0271836	-0.204999	-0.106099	-0.155309	4.03e-09	-5.88312	0.0263991	-0.20705	-0.103568	0	0.647166	2	173061715
cg24670552	0.220227	1.2e-08	6.1173	0.0386402	0.149096	0.289678	0.201176	0.000378914	3.55435	0.0565998	0.090242	0.312109	0.565912	0.031688	13	110436780	IRS2	1stExon
cg06962918	0.28544	1.21e-08	6.11652	0.0500886	0.193234	0.375467	0.285462	5.66e-06	4.53884	0.0628931	0.162194	0.40873	0.298674	0.20018	7	18127112
cg13771313	0.216711	1.24e-08	6.11093	0.0380629	0.146643	0.285124	0.22231	6.13e-05	4.00766	0.0554713	0.113588	0.331032	0.56342	0.0326403	11	72533295	ATG16L2	Body
cg10078511	0.198626	1.28e-08	6.10567	0.0349163	0.13435	0.261383	0.197466	2.3e-07	5.17299	0.0381726	0.122649	0.272283	0.287519	0.208835	15	39872032	THBS1	TSS1500
cg01141438	0.153825	1.29e-08	6.10479	0.0270447	0.10404	0.202435	0.188419	0.00531848	2.78708	0.0676043	0.0559169	0.320921	0.804388	2.93e-05	3	189836207	LEPREL1	5'UTR;Body
cg05928290	0.233258	1.32e-08	6.09955	0.0410452	0.157699	0.307031	0.232539	1.46e-09	6.04903	0.0384423	0.157193	0.307884	0	0.493386	14	54418728	BMP4	Body
cg25389328	0.134427	1.37e-08	6.09316	0.0236792	0.0908374	0.176988	0.133086	5.65e-08	5.42952	0.0245115	0.0850442	0.181128	0.101324	0.351804	17	38222062	THRA	5'UTR
cg02506717	0.175239	1.4e-08	6.08962	0.030886	0.118382	0.230752	0.174224	1.68e-09	6.02614	0.0289115	0.117559	0.23089	0.170806	0.299578	7	28338790	CREB5	TSS200
cg00162806	0.17822	1.42e-08	6.08603	0.0314298	0.120362	0.234711	0.151613	0.0309328	2.15794	0.0702583	0.0139091	0.289317	0.733786	0.000966828	10	135051929	VENTX	Body
cg13572782	0.270596	1.43e-08	6.08579	0.0477228	0.182746	0.356372	0.268785	2.75e-09	5.94558	0.0452075	0.18018	0.35739	0.124801	0.33441	18	74799495	MBP	Body
cg24075175	0.247744	1.45e-08	6.08299	0.0437124	0.167275	0.326311	0.217019	0.00989167	2.57959	0.0841291	0.0521288	0.381909	0.633387	0.0119184	11	128560240
cg08379738	0.305262	1.45e-08	6.08283	0.0538625	0.206109	0.402072	0.304419	2.02e-09	5.99625	0.0507683	0.204915	0.403923	0	0.493577	19	6477033	DENND1C	Body
cg25251478	0.182526	1.46e-08	6.08128	0.0322144	0.123224	0.240427	0.173038	7.07e-05	3.97405	0.0435419	0.0876971	0.258378	0.477952	0.0742783	6	30853959	DDR1	5'UTR
cg04182483	0.153369	1.47e-08	6.08076	0.0270706	0.103536	0.202025	0.179258	2.32e-05	4.23154	0.0423623	0.0962292	0.262286	0.473775	0.07672	10	121259610	RGS10	3'UTR
cg21696012	-0.207519	1.49e-08	-6.12399	0.0366503	-0.274987	-0.141645	-0.208316	9.13e-10	-6.12399	0.0340164	-0.274987	-0.141645	0	0.450102	1	24131000	HMGCL	Body
cg22552736	0.190086	1.51e-08	6.07521	0.033582	0.128267	0.250445	0.189534	2.15e-07	5.18556	0.0365504	0.117897	0.261172	0.158241	0.309178	9	132258136
cg23618477	-0.363231	1.62e-08	-6.10962	0.0643023	-0.481602	-0.247656	-0.364629	9.99e-10	-6.10962	0.0596812	-0.481602	-0.247656	0	0.863481	6	169334872
cg15286094	0.225526	1.64e-08	6.05997	0.0399429	0.151997	0.297318	0.224658	1.36e-09	6.05997	0.0370724	0.151997	0.297318	0	0.635012	7	116660213	ST7	Body
cg09498948	0.209185	1.65e-08	6.05895	0.037055	0.140973	0.275787	0.20838	1.37e-09	6.05895	0.0343921	0.140973	0.275787	0	0.962572	8	93116100
cg01226614	0.148342	1.66e-08	6.05809	0.0262809	0.0999626	0.195578	0.138288	0.000204153	3.71382	0.037236	0.0653066	0.211269	0.496988	0.0635911	13	44947593	SERP2	TSS1500
cg25738176	0.308127	1.7e-08	6.05346	0.0546309	0.20756	0.406319	0.30292	2.83e-08	5.55166	0.054564	0.195977	0.409864	0.173046	0.29786	17	3848506	ATP2A3	Body
cg26549330	0.12762	1.72e-08	6.05169	0.0226337	0.0859553	0.168302	0.13022	6.56e-05	3.99182	0.0326218	0.0662828	0.194158	0.499071	0.0624671	22	46471442
cg20864568	-0.179938	1.78e-08	-6.09122	0.0319507	-0.238754	-0.12251	-0.178864	2.15e-07	-5.18553	0.034493	-0.246469	-0.111259	0	0.53971	17	43391599	MAP3K14	5'UTR
cg15066489	0.172111	1.78e-08	6.04469	0.0305593	0.115856	0.227037	0.171447	1.5e-09	6.04469	0.0283631	0.115856	0.227037	0	0.657202	3	121613396	SLC15A2	1stExon
cg07188665	0.119678	1.81e-08	6.04138	0.0212612	0.0805395	0.157892	0.125395	4.79e-05	4.06571	0.030842	0.0649454	0.185844	0.446588	0.0933892	16	67200492	HSF4	Body
cg08003321	0.133564	1.91e-08	6.03137	0.0237673	0.0898121	0.176283	0.141427	2.69e-06	4.69318	0.0301345	0.0823641	0.200489	0.365152	0.149754	17	8815843	PIK3R5	5'UTR;TSS200
cg14798745	0.113104	1.92e-08	6.03113	0.0201272	0.0760525	0.14928	0.221461	0.00615441	2.73944	0.0808416	0.063014	0.379907	0.79997	3.94e-05	4	184315677
cg09470754	-0.176722	1.93e-08	-6.07619	0.0314576	-0.234631	-0.120181	-0.182313	3.18e-05	-4.15998	0.0438256	-0.26821	-0.0964168	0.389627	0.131993	19	55838021	TMEM150B	TSS1500
cg20225999	0.298878	1.97e-08	6.02626	0.0532293	0.200891	0.394551	0.297721	1.68e-09	6.02626	0.049404	0.200891	0.394551	0	0.917019	2	218843435
cg13305951	0.209465	2.03e-08	6.02064	0.0373397	0.140728	0.276578	0.208653	1.74e-09	6.02064	0.0346563	0.140728	0.276578	0	0.94811	17	19314618	RNF112	1stExon;5'UTR
cg07264904	0.181181	2.06e-08	6.01805	0.0323117	0.1217	0.239258	0.17973	0.000442053	3.51362	0.0511524	0.079473	0.279987	0.575394	0.0282093	13	113633855	MCF2L	Body;5'UTR;1stExon
cg27471246	-0.180372	2.19e-08	-6.05312	0.0322301	-0.239703	-0.122442	-0.182268	9.86e-08	-5.32931	0.034201	-0.249301	-0.115235	0.213835	0.266323	21	39776434	ERG	Body
cg24761525	0.198354	2.2e-08	6.0049	0.0354514	0.133093	0.262074	0.197583	1.91e-09	6.0049	0.0329037	0.133093	0.262074	0	0.805954	17	46651745	HOXB3	5'UTR;1stExon
cg10752406	-0.260148	2.29e-08	-6.04442	0.0465524	-0.345844	-0.176477	-0.26116	1.5e-09	-6.04442	0.0432069	-0.345844	-0.176477	0	0.573621	19	827776	AZU1	TSS200
cg02308560	0.313263	2.3e-08	5.9967	0.0560652	0.210056	0.414033	0.30683	1.38e-06	4.8284	0.063547	0.18228	0.43138	0.0473694	0.390612	19	1071176	HMHA1	Body
cg05895618	-0.206085	2.32e-08	-6.04209	0.0368923	-0.273998	-0.139776	-0.195445	8.51e-05	-3.92955	0.0497372	-0.292928	-0.0979615	0.455565	0.0877419	11	19222395	CSRP3	5'UTR
cg08486903	0.187083	2.35e-08	5.99336	0.0335011	0.125413	0.247297	0.186094	5.22e-09	5.84013	0.0318647	0.12364	0.248548	0.121458	0.336903	7	98739496	SMURF1	Body
cg10091752	0.181255	2.37e-08	5.99152	0.0324674	0.121487	0.239611	0.170959	1.99e-05	4.26605	0.0400742	0.0924146	0.249503	0.170429	0.30358	6	3455459	SLC22A23	Body
cg22952459	-0.164673	2.41e-08	-6.03493	0.0295141	-0.219004	-0.111626	-0.177552	0.000436336	-3.51707	0.0504829	-0.276496	-0.0786073	0.509941	0.0567536	10	85932784	C10orf99	TSS1500
cg04117801	0.238852	2.41e-08	5.98863	0.042805	0.160054	0.315788	0.237921	2.12e-09	5.98863	0.0397288	0.160054	0.315788	0	0.817105	17	46651867	HOXB3	TSS200
cg21822187	-0.150083	2.42e-08	-6.03431	0.0269019	-0.199606	-0.101731	-0.154544	0.000413602	-3.53125	0.0437647	-0.240321	-0.0687669	0.552334	0.0370665	12	66286141	HMGA2	Body
cg21691065	-0.158764	2.44e-08	-6.03303	0.0284639	-0.211161	-0.107603	-0.16429	3.96e-05	-4.10988	0.0399744	-0.242638	-0.0859415	0.312584	0.189443	1	2804835
cg10667895	-0.190393	2.51e-08	-6.02756	0.0341657	-0.253287	-0.128985	-0.190531	3.95e-07	-5.0713	0.0375703	-0.264167	-0.116894	0.21242	0.267424	2	102577876
cg03218479	-0.184391	2.54e-08	-6.02492	0.0331032	-0.245329	-0.124893	-0.177961	3.56e-05	-4.13421	0.0430459	-0.262329	-0.0935924	0.394973	0.128195	8	140945782	TRAPPC9	Body
cg06245338	-0.143248	2.67e-08	-6.01602	0.025755	-0.190659	-0.0969565	-0.143751	3.24e-09	-5.91907	0.0242861	-0.191351	-0.0961512	0.106496	0.347996	17	74410839	UBE2O	Body
cg13639901	0.166998	2.75e-08	5.96375	0.0300524	0.111676	0.221013	0.179738	0.000253776	3.65842	0.04913	0.0834451	0.276031	0.592244	0.0225958	7	155556590	RBM33	Body
cg13390284	0.17307	2.81e-08	5.95921	0.0311687	0.115693	0.229091	0.220065	0.00203153	3.08558	0.0713203	0.0802796	0.35985	0.769133	0.000223692	1	65531864
cg18346707	0.187313	2.81e-08	5.95942	0.0337326	0.125216	0.247943	0.182906	0.000172384	3.75639	0.0486919	0.0874713	0.27834	0.496452	0.0638817	2	231732249	ITM2C	Body
cg03568673	-0.161483	2.9e-08	-6.00036	0.0291097	-0.21507	-0.109162	-0.162116	1.97e-09	-6.00036	0.0270177	-0.21507	-0.109162	0	0.71536	13	20796216	GJB6	3'UTR
cg19256813	0.231409	2.97e-08	5.94888	0.0417472	0.154559	0.306444	0.23228	1.76e-07	5.2234	0.0444691	0.145122	0.319438	0.0846327	0.363991	12	117627286	FBXO21	Body
cg13847853	0.13605	3.09e-08	5.94147	0.0245745	0.0908121	0.18022	0.152087	0.000368011	3.56202	0.0426968	0.0684028	0.235771	0.57523	0.0282676	17	39696336
cg24636368	0.228806	3.1e-08	5.94064	0.0413347	0.152715	0.3031	0.201027	0.00353588	2.91685	0.0689193	0.0659477	0.336106	0.522328	0.0505633	17	46388447	SKAP1	Body
cg15601264	-0.147683	3.11e-08	-5.98698	0.0266817	-0.1968	-0.0997259	-0.148263	2.14e-09	-5.98698	0.0247642	-0.1968	-0.0997259	0	0.760661	17	54864697
cg06998765	0.239254	3.11e-08	5.94014	0.0432258	0.159682	0.316947	0.238315	2.85e-09	5.94014	0.0401194	0.159682	0.316947	0	0.80095	14	75389618	RPS6KL1	TSS1500
cg18623216	-0.186112	3.14e-08	-5.98552	0.0336329	-0.248025	-0.125661	-0.181166	1.51e-07	-5.2517	0.0344966	-0.248778	-0.113554	0.183507	0.289816	3	155421970	PLCH1	5'UTR;1stExon
cg11964461	0.190234	3.36e-08	5.92564	0.0344532	0.126811	0.252159	0.190632	5.46e-08	5.43563	0.0350709	0.121895	0.25937	0	0.836074	5	179606623	RASGEF1C	5'UTR
cg24524285	0.223642	3.4e-08	5.9236	0.0405175	0.149055	0.296467	0.218533	4.91e-08	5.45437	0.0400657	0.140006	0.297061	0	0.47333	11	64405919	NRXN2	Body
cg02803819	0.202732	3.46e-08	5.92005	0.0367512	0.135079	0.268788	0.201933	3.22e-09	5.92005	0.0341101	0.135079	0.268788	0	0.742943	7	27141067	HOXA2	Body
cg07963670	0.159739	3.57e-08	5.9144	0.028985	0.106382	0.211836	0.155643	1.03e-05	4.41118	0.0352837	0.086488	0.224798	0.368314	0.147427	8	23161764	LOXL2	Body
cg21399057	0.20503	3.58e-08	5.91372	0.0372074	0.136537	0.271906	0.204011	2.03e-08	5.60922	0.0363707	0.132726	0.275296	0.14189	0.321577	17	46631910	HOXB3	5'UTR
cg08056778	0.15309	3.66e-08	5.90972	0.0278004	0.101914	0.203058	0.167295	5.86e-05	4.01832	0.0416331	0.0856959	0.248895	0	0.457912	4	38139045	TBC1D1	3'UTR
cg27217474	0.152737	3.77e-08	5.90377	0.0277642	0.101628	0.20264	0.151946	4.83e-09	5.85284	0.025961	0.101063	0.202828	0	0.496816	17	46697543
cg00682096	0.227714	3.8e-08	5.90254	0.0414018	0.151499	0.302128	0.225978	1.09e-08	5.71601	0.0395343	0.148492	0.303464	0	0.46998	17	46672924	LOC404266	Body;TSS1500
cg00994629	-0.176305	3.82e-08	-5.94839	0.0320604	-0.235324	-0.118681	-0.177143	5.46e-09	-5.83258	0.0303713	-0.23667	-0.117616	0.067957	0.376007	14	22694547
cg07823492	0.294628	3.82e-08	5.90129	0.0535791	0.195997	0.390929	0.293463	3.61e-09	5.90129	0.0497286	0.195997	0.390929	0	0.908184	17	46608099	HOXB1	1stExon
cg14798653	0.248867	3.9e-08	5.89726	0.0452882	0.165498	0.330267	0.242752	2.94e-06	4.67497	0.0519259	0.140979	0.344525	0	0.476986	19	6475497	DENND1C	Body
cg09123026	0.118399	3.91e-08	5.89715	0.0215464	0.0787356	0.157126	0.148775	0.000496751	3.4825	0.0427207	0.0650439	0.232506	0.6165	0.0157893	17	74480528	RHBDF2	5'UTR
cg19268695	-0.148948	3.94e-08	-5.94244	0.0271128	-0.198859	-0.100216	-0.149538	2.81e-09	-5.94244	0.0251644	-0.198859	-0.100216	0	0.878901	1	111743411	DENND2D	TSS200
cg10095954	0.266247	4.1e-08	5.88774	0.0485289	0.176913	0.353472	0.263515	1.13e-07	5.30524	0.0496706	0.166162	0.360867	0.185628	0.288181	17	3848324	ATP2A3	Body
cg01133215	-0.125004	4.11e-08	-5.93449	0.022785	-0.166948	-0.0840514	-0.1255	2.95e-09	-5.93449	0.0211475	-0.166948	-0.0840514	0	0.559025	6	45399681	RUNX2	Body
cg09676376	-0.15169	4.14e-08	-5.93276	0.0276572	-0.202603	-0.10198	-0.149505	1.94e-06	-4.75963	0.031411	-0.211069	-0.0879402	0.240141	0.245807	12	54779077	ZNF385A	Body;TSS1500
cg12476754	-0.232779	4.19e-08	-5.93082	0.0424558	-0.310934	-0.15647	-0.233211	5.11e-05	-4.05051	0.0575758	-0.346058	-0.120365	0.425451	0.107194	7	47344750	TNS3	Body
cg16733298	0.194831	4.23e-08	5.88171	0.0355482	0.129392	0.258725	0.200529	3.64e-07	5.08673	0.0394221	0.123264	0.277795	0.228581	0.254833	16	19127132	ITPRIPL2	1stExon;Body
cg18814344	-0.179573	4.55e-08	-5.91496	0.0328399	-0.240026	-0.120548	-0.184488	1.38e-06	-4.82734	0.0382173	-0.259393	-0.109583	0.277065	0.216972	5	139040546	CXXC5	5'UTR
cg17453840	0.228079	4.67e-08	5.86296	0.041747	0.151229	0.303113	0.247774	7.7e-06	4.47336	0.0553888	0.139214	0.356334	0.355574	0.156848	15	83317526	CPEB1	TSS1500
cg14109551	-0.154928	4.83e-08	-5.90332	0.0283891	-0.207189	-0.103903	-0.155532	5.68e-06	-4.53781	0.0342747	-0.222709	-0.088355	0.18768	0.286598	6	118903047	C6orf204	Body
cg09510202	0.256547	5.12e-08	5.84555	0.047097	0.169848	0.341197	0.255523	5.05e-09	5.84555	0.0437123	0.169848	0.341197	0	0.522898	6	13014871	PHACTR1	Body
cg11067407	-0.156815	5.16e-08	-5.89089	0.0287957	-0.209824	-0.105059	-0.157571	4.07e-08	-5.48763	0.0287139	-0.213849	-0.101293	0	0.425131	11	113599852
cg13879455	0.225767	5.34e-08	5.8373	0.0415047	0.149363	0.300366	0.224864	5.31e-09	5.8373	0.038522	0.149363	0.300366	0	0.618036	12	58133008	AGAP2	TSS1500;Body
cg26360402	-0.157981	5.41e-08	-5.88171	0.0290551	-0.211467	-0.105758	-0.15782	2.46e-08	-5.57632	0.0283018	-0.21329	-0.102349	0	0.467483	14	105973994
cg26402660	0.20802	5.47e-08	5.83259	0.0382731	0.137566	0.276811	0.207188	5.46e-09	5.83259	0.0355225	0.137566	0.276811	0	0.759379	7	27179268
cg00502509	-0.142162	5.53e-08	-5.87767	0.0261639	-0.190326	-0.0951359	-0.145078	1.35e-06	-4.83205	0.0300242	-0.203925	-0.0862321	0.161325	0.306827	7	1956121	MAD1L1	Body
cg04255201	0.145683	5.61e-08	5.82782	0.0268257	0.0963013	0.193899	0.1451	5.62e-09	5.82782	0.0248978	0.0963013	0.193899	0	0.836555	19	46999307	PNMAL2	TSS200
cg17801546	-0.185813	5.69e-08	-5.87187	0.0342314	-0.248828	-0.124286	-0.190896	5.23e-06	-4.55533	0.041906	-0.27303	-0.108762	0.348556	0.162091	1	167090974	DUSP27	Body
cg08486065	0.118555	5.83e-08	5.82062	0.0218573	0.078319	0.157841	0.121378	6.36e-08	5.4083	0.022443	0.0773908	0.165366	0.165113	0.303935	19	3464875
cg10822172	0.166422	5.91e-08	5.81777	0.0306971	0.109913	0.221596	0.165754	5.96e-09	5.81777	0.0284911	0.109913	0.221596	0	0.461832	7	28338757	CREB5	TSS200
cg07207652	0.232613	5.92e-08	5.81745	0.0429087	0.153625	0.309736	0.224283	1.74e-05	4.29575	0.0522105	0.121952	0.326614	0.37705	0.141048	17	45798257
cg24861866	-0.138592	6.06e-08	-5.85993	0.0255844	-0.185689	-0.0926075	-0.135699	3.06e-05	-4.16911	0.0325486	-0.199493	-0.0719046	0.242226	0.244178	10	135106684	TUBGCP2	Body
cg13985518	0.18759	6.06e-08	5.81307	0.0346295	0.123842	0.249832	0.186837	6.13e-09	5.81307	0.0321408	0.123842	0.249832	0	0.964217	7	27143788	HOXA2	TSS1500
cg08433504	0.18225	6.14e-08	5.81055	0.0336582	0.12029	0.242746	0.189437	1.81e-05	4.28661	0.0441927	0.102821	0.276053	0.418615	0.1118	15	39872071	THBS1	TSS1500
cg11839415	0.424695	6.16e-08	5.80998	0.0784412	0.280297	0.565683	0.377241	0.00859927	2.62759	0.143569	0.0958503	0.658632	0.712515	0.00193538	1	43814764	MPL	Body
cg10513118	0.18386	6.18e-08	5.8092	0.0339634	0.121338	0.244904	0.183121	6.28e-09	5.8092	0.0315226	0.121338	0.244904	0	0.711936	11	118047203	SCN2B	1stExon;5'UTR
cg25817430	0.227995	6.38e-08	5.80309	0.0421605	0.150384	0.303773	0.23065	7.69e-06	4.47353	0.0515588	0.129596	0.331703	0.331358	0.175079	12	102928914
cg08760493	-0.143736	6.4e-08	-5.84944	0.0265818	-0.192669	-0.095959	-0.144314	4.93e-09	-5.84944	0.0246714	-0.192669	-0.095959	0	0.46021	4	109994039	COL25A1	Body
cg03291396	0.16489	6.5e-08	5.79953	0.0305099	0.108726	0.219728	0.170612	8.06e-07	4.93381	0.0345801	0.102836	0.238388	0.137467	0.324911	2	219252533	SLC11A1	Body
cg04027736	0.301959	6.56e-08	5.79782	0.0558883	0.199076	0.402411	0.287398	0.000132947	3.82094	0.0752167	0.139976	0.43482	0.450639	0.090824	7	27143403	HOXA2	TSS1500
cg12253175	0.286556	6.84e-08	5.78976	0.0531111	0.188786	0.382016	0.289653	0.000292443	3.6219	0.0799725	0.13291	0.446396	0.563338	0.032672	12	58132093	AGAP2	TSS200;Body
cg12655542	-0.155644	6.85e-08	-5.83617	0.0288497	-0.208753	-0.103791	-0.156272	5.34e-09	-5.83617	0.0267764	-0.208753	-0.103791	0	0.651106	2	20357306
cg00807464	-0.19094	6.87e-08	-5.83578	0.0353943	-0.256096	-0.127323	-0.19171	5.35e-09	-5.83578	0.0328507	-0.256096	-0.127323	0	0.76694	12	111618977	CUX2	Body
cg12897164	-0.196665	6.95e-08	-5.83349	0.0364698	-0.2638	-0.131115	-0.240182	0.000374671	-3.55731	0.0675179	-0.372515	-0.10785	0.575296	0.028244	8	124529273	FBXO32	5'UTR;Body
cg18396811	0.18812	7.22e-08	5.7791	0.0349308	0.123818	0.250904	0.187739	8.84e-08	5.34913	0.035097	0.11895	0.256528	0.168032	0.301702	1	3332264	PRDM16	Body
cg17233506	0.254517	7.29e-08	5.77732	0.0472741	0.167493	0.339486	0.243702	2.55e-05	4.21064	0.0578777	0.130264	0.35714	0.352861	0.158871	17	46608293	HOXB1	TSS200
cg27475169	0.12533	7.32e-08	5.7764	0.0232825	0.0824704	0.167177	0.124824	7.63e-09	5.7764	0.0216093	0.0824704	0.167177	0	0.669442	11	119190850
cg00147172	0.145508	7.36e-08	5.77536	0.0270358	0.0957393	0.194102	0.14492	7.68e-09	5.77536	0.0250929	0.0957393	0.194102	0	0.985659	22	46423604
cg23683800	-0.200371	8.04e-08	-5.80511	0.0373395	-0.269107	-0.133258	-0.201182	6.43e-09	-5.80511	0.0346561	-0.269107	-0.133258	0	0.849324	10	115086103
cg23941016	-0.137979	8.19e-08	-5.80168	0.0257279	-0.18534	-0.0917361	-0.138538	6.57e-09	-5.80168	0.0238789	-0.18534	-0.0917361	0	0.839262	15	78315944	TBC1D2B	Body
cg13497903	0.178316	8.5e-08	5.74743	0.033292	0.11703	0.238154	0.177592	9.06e-09	5.74743	0.0308994	0.11703	0.238154	0	0.96486	14	90920641
cg01952185	0.193668	8.5e-08	5.7475	0.0361578	0.127107	0.258657	0.188576	2.35e-06	4.72042	0.0399489	0.110277	0.266874	0.203542	0.274321	5	134813213
cg15475323	0.208119	8.58e-08	5.74562	0.0388684	0.136568	0.27798	0.20073	0.00107008	3.27142	0.0613587	0.0804693	0.320991	0.588987	0.0236239	19	49220102	MAMSTR	1stExon;Body;5'UTR
cg18556455	0.124404	8.77e-08	5.74139	0.0232508	0.0816027	0.166194	0.127759	4.53e-07	5.04532	0.0253223	0.0781284	0.17739	0.211751	0.267944	2	45178474
cg03052004	-0.106359	9.01e-08	-5.78303	0.0198962	-0.142985	-0.0705982	-0.106792	7.34e-09	-5.78303	0.0184664	-0.142985	-0.0705982	0	0.917696	6	11702389
cg06724693	-0.201977	9.03e-08	-5.78254	0.0377863	-0.271535	-0.13406	-0.296787	0.00351931	-2.91831	0.101698	-0.496112	-0.0974624	0.708803	0.00216001	1	3010896	PRDM16	Body
cg07623567	-0.143087	9.06e-08	-5.78186	0.0267723	-0.192371	-0.0949676	-0.143669	7.39e-09	-5.78186	0.0248483	-0.192371	-0.0949676	0	0.993561	6	32909523	HLA-DMB	TSS1500
cg09889997	-0.153891	9.08e-08	-5.78151	0.0287954	-0.206899	-0.102135	-0.154517	7.4e-09	-5.78151	0.0267261	-0.206899	-0.102135	0	0.648597	1	7692321	CAMTA1	Body
cg01080902	0.155127	9.27e-08	5.73054	0.0290475	0.101655	0.207336	0.154495	1e-08	5.73054	0.02696	0.101655	0.207336	0	0.859283	19	44039870	ZNF575	3'UTR
cg09841774	0.129989	9.36e-08	5.72866	0.0243483	0.085167	0.173752	0.16067	0.000361441	3.56675	0.0450467	0.0723802	0.24896	0.522873	0.0502989	3	39233997	XIRP1	5'UTR;1stExon
cg11385938	0.206853	9.6e-08	5.72368	0.0387795	0.135466	0.276554	0.207497	7.89e-06	4.46808	0.0464399	0.116476	0.298517	0.238064	0.24743	7	6432590	RAC1	Body
cg23925513	0.204111	9.78e-08	5.72014	0.038289	0.133627	0.27293	0.20597	7.48e-07	4.94837	0.0416238	0.124388	0.287551	0.162869	0.305649	17	6923526
cg08454760	0.140548	9.82e-08	5.71935	0.0263689	0.0920066	0.187942	0.13435	0.000393581	3.54435	0.0379053	0.0600567	0.208643	0.521603	0.0509159	15	77324751	PSTPIP1	Body
cg13444413	0.198452	9.97e-08	5.71635	0.0372521	0.129877	0.265408	0.197578	1.26e-08	5.69108	0.0347172	0.129534	0.265623	0	0.425032	12	58131011	AGAP2	1stExon;Body
cg01697865	0.131127	1.08e-07	5.70156	0.0246779	0.0856991	0.175483	0.154033	0.000930881	3.31062	0.0465269	0.0628421	0.245224	0.611592	0.0170464	11	117856007	IL10RA	TSS1500
cg23884241	0.400415	1.14e-07	5.68959	0.0755152	0.261403	0.536143	0.403091	3.71e-06	4.62709	0.0871154	0.232348	0.573834	0.215818	0.26478	7	27169957	HOXA4	1stExon
cg07561747	0.202898	1.18e-07	5.68315	0.0383081	0.132378	0.271751	0.200635	5.47e-06	4.54597	0.0441348	0.114133	0.287138	0.145176	0.319095	1	200983313	KIF21B	Body
cg22833809	0.152722	1.21e-07	5.67852	0.0288581	0.0995985	0.204591	0.179263	0.00565894	2.76692	0.0647882	0.0522809	0.306246	0.717915	0.00164039	17	76129984	TMC8;TMC6	Body;TSS1500
cg24009030	0.161276	1.21e-07	5.67901	0.0304718	0.105182	0.216045	0.221412	0.00232788	3.04486	0.0727165	0.0788899	0.363934	0.76526	0.000268799	13	114912327
cg04126866	-0.189958	1.22e-07	-5.72302	0.035909	-0.256061	-0.125416	-0.228104	0.000269703	-3.64279	0.0626181	-0.350834	-0.105375	0.65555	0.00786036	10	85932763	C10orf99	TSS1500
