# Supplementary material for: DNA methylation signatures of Alzheimer’s disease neuropathology in the cortex are primarily driven by variation in non-neuronal cell-types
Source: Nat Commun. 2022 Sep 24;13:5620. doi: 10.1038/s41467-022-33394-7 (PMC9509387; doi:10.1038/s41467-022-33394-7)
Supplement: Supplementary file 12 — Supplementary Data 9 [file 41467_2022_33394_MOESM12_ESM.xlsx]

## Sheet: Table S9
Table S9: Supplementary Table S9: Results from the cross-cortex meta-analysis of Braak NFT stage
DNAm site	Effect_fixed (%)	P_fixed	Z_fixed	SE.fixed (%)	lower.fixed_CI (%)	upper.fixed_CI (%)	Effect_random (%)	P_random	Z_random	SE.random (%)	lower.random_CI (%)	upper.random_CI (%)	I2	Het.P	CHR	BP	UCSC Nearest Gene	UCSC Ref Gene Group
cg07061298	0.319859	8.05728e-18	9.24115	0.0371982	0.251382	0.386718	0.311545	3.12391e-12	6.97203	0.044685	0.223964	0.399126	0.364892	0.149945	7	27153847	HOXA3	5'UTR;TSS1500
cg12307200	-0.268803	2.12812e-17	-9.16712	0.0316739	-0.32711	-0.211873	-0.301109	8.06176e-07	-4.93387	0.0610291	-0.420724	-0.181494	0.624619	0.0138414	3	188664632
cg13076843	0.351582	2.48963e-15	8.50351	0.0444245	0.269803	0.431429	0.459032	6.41661e-05	3.99694	0.114846	0.233938	0.684125	0.687353	0.00385298	17	74475294	RHBDF2	Body
cg04874795	-0.371462	3.54734e-15	-8.50276	0.0471999	-0.45835	-0.286626	-0.372655	2.56672e-17	-8.46476	0.0440242	-0.45894	-0.286369	0	0.554371	16	86477638
cg01111041	0.162552	4.25631e-15	8.43132	0.0207148	0.124419	0.199784	0.164899	3.07245e-12	6.97437	0.0236435	0.118558	0.211239	0	0.434991	6	32121055	PPT2;PRRT1	TSS1500
cg19240213	0.357126	1.06042e-14	8.30704	0.0461893	0.272098	0.440145	0.352752	1.28906e-12	7.09548	0.049715	0.255312	0.450191	0.264265	0.226958	7	27163095	HOXA3	5'UTR
cg12234455	0.252818	4.20854e-14	8.11589	0.0334664	0.191211	0.312969	0.253175	2.49668e-13	7.31908	0.0345911	0.185378	0.320972	0.146549	0.318056	19	49220235	MAMSTR	TSS200;Body
cg01301319	0.306613	4.40505e-14	8.10949	0.0406194	0.231839	0.379621	0.283772	2.58629e-05	4.20713	0.0674501	0.151572	0.415971	0.632729	0.0120565	7	27153580	HOXA3	5'UTR;1stExon
cg03223072	-0.234064	8.748e-14	-8.05949	0.031382	-0.291834	-0.177659	-0.243495	8.26924e-08	-5.36115	0.0454184	-0.332514	-0.154477	0.416084	0.113521	10	116398913	ABLIM1	Body
cg05066959	0.413698	1.16293e-13	7.97212	0.0557473	0.311075	0.513896	0.574351	0.000262201	3.65004	0.157355	0.265941	0.882761	0.76245	0.000305881	8	41519308	ANK1;MIR486	Body;TSS1500
cg22962123	0.411181	1.59195e-13	7.92719	0.0557213	0.308606	0.511333	0.367145	0.000215908	3.69964	0.0992381	0.172642	0.561648	0.680322	0.00457232	7	27153605	HOXA3	5'UTR;1stExon
cg01419713	0.337728	3.49798e-13	7.81347	0.0464315	0.252255	0.421183	0.347371	5.60316e-10	6.20121	0.0560167	0.237581	0.457162	0.353182	0.158631	8	42038135	PLAT	Body
cg01964852	0.275519	4.43463e-13	7.77888	0.0380468	0.205481	0.343903	0.274692	7.31697e-15	7.77888	0.0353125	0.205481	0.343903	0	0.794564	7	27146262	HOXA3	3'UTR
cg06800235	-0.278813	4.483e-13	-7.82414	0.0385094	-0.349703	-0.209597	-0.27965	5.11128e-15	-7.82414	0.0357419	-0.349703	-0.209597	0	0.872071	1	7692367	CAMTA1	Body
cg18757087	0.260453	6.19746e-13	7.72983	0.0361938	0.193826	0.325507	0.260036	2.51176e-07	5.15682	0.0504257	0.161204	0.358869	0.475787	0.0755398	5	173317332	CPEB4	1stExon
cg03169557	0.172759	6.47023e-13	7.7235	0.024027	0.128529	0.215944	0.248512	0.000178624	3.74747	0.0663145	0.118538	0.378486	0.669302	0.00588359	16	89598950	SPG7	Body
cg05810363	0.313325	6.53366e-13	7.72206	0.0435848	0.233092	0.391663	0.405691	7.01337e-05	3.97583	0.102039	0.205698	0.605685	0.628915	0.012876	17	74475270	RHBDF2	Body
cg11724984	0.252686	7.37858e-13	7.70415	0.0352311	0.18783	0.316009	0.249614	1.70917e-07	5.22847	0.0477412	0.156043	0.343185	0.422136	0.10942	12	121890864	KDM2B	Body
cg02317313	0.304972	8.21294e-13	7.68834	0.0426084	0.226536	0.381555	0.303641	1.41319e-13	7.39508	0.0410598	0.223165	0.384117	0	0.427593	12	122235206	LOC338799	Body
cg25432336	0.255284	8.71866e-13	7.67951	0.0357073	0.189552	0.319463	0.254508	1.59704e-14	7.67951	0.0331412	0.189552	0.319463	0	0.947399	2	20648580	RHOB	1stExon;3'UTR
cg10045881	-0.248649	1.03224e-12	-7.70134	0.0348925	-0.312881	-0.185934	-0.257505	1.25019e-10	-6.43311	0.0400281	-0.335959	-0.179052	0.332086	0.174525	1	111770291	CHI3L2	1stExon;5'UTR
cg01753263	0.187767	1.32756e-12	7.61707	0.0264781	0.139025	0.235358	0.187442	2.88423e-10	6.30488	0.0297296	0.129173	0.245711	0.265172	0.22625	5	171879957	SH3PXD2B	Body
cg25018458	0.119704	1.47963e-12	7.60089	0.016916	0.0885644	0.150109	0.16376	2.15616e-05	4.24807	0.0385493	0.0882051	0.239316	0.696639	0.00303236	17	980014	ABR	Body
cg01478234	0.290649	1.67827e-12	7.58205	0.0411749	0.214853	0.364656	0.286839	2.00467e-09	5.99743	0.0478269	0.193099	0.380578	0.329808	0.176258	12	107975299	BTBD11	Body
cg02674693	0.309636	1.69176e-12	7.58085	0.0438715	0.228875	0.388489	0.404477	0.000213824	3.7021	0.109256	0.190339	0.618615	0.766803	0.000250026	11	45109122
cg09502865	0.293103	1.74604e-12	7.57612	0.0415549	0.216607	0.367792	0.279607	2.82353e-08	5.55204	0.0503612	0.180901	0.378313	0.340114	0.168444	16	88600155	ZFPM1	Body
cg07883124	0.271319	1.9432e-12	7.56007	0.0385478	0.200358	0.340603	0.275369	1.19631e-08	5.70025	0.0483083	0.180687	0.370052	0.329121	0.176781	13	113634042	MCF2L	Body;1stExon
cg13935577	0.457456	2.22639e-12	7.53961	0.0651691	0.337489	0.574589	0.474461	2.02497e-06	4.75092	0.0998673	0.278725	0.670198	0.56793	0.0309282	12	107974897	BTBD11	Body
cg02124912	0.294484	2.45766e-12	7.52472	0.042035	0.217104	0.370037	0.292559	3.95464e-13	7.2571	0.0403134	0.213546	0.371572	0	0.539705	1	202091933	GPR37L1	TSS200
cg15974867	0.300715	2.65622e-12	7.51299	0.0429912	0.221575	0.377986	0.321663	1.05138e-08	5.72223	0.056213	0.211488	0.431839	0.411903	0.116383	11	69464012	CCND1	Body
cg03308399	0.343874	2.8685e-12	7.50137	0.0492372	0.253235	0.432371	0.342803	6.31545e-14	7.50137	0.0456988	0.253235	0.432371	0	0.637564	7	27146237	HOXA3	3'UTR
cg14430943	0.257273	2.94186e-12	7.49755	0.0368561	0.189427	0.323517	0.258216	2.23886e-07	5.17833	0.0498647	0.160483	0.355949	0.440318	0.0974126	7	155556652	RBM33	Body
cg16988611	0.178295	3.06719e-12	7.49123	0.0255635	0.131237	0.224242	0.193108	4.09945e-07	5.06428	0.0381315	0.118372	0.267845	0.264227	0.226988	10	82224946	TSPAN14	5'UTR
cg14216068	0.368953	3.1432e-12	7.48752	0.0529255	0.271525	0.46408	0.367802	7.01863e-14	7.48752	0.049122	0.271525	0.46408	0	0.555834	7	27146445	HOXA3	3'UTR
cg06889108	0.260752	3.45829e-12	7.47303	0.0374766	0.191763	0.328111	0.268312	3.56599e-06	4.6352	0.0578858	0.154858	0.381766	0.574851	0.0284022	5	173317342	CPEB4	1stExon
cg17104258	-0.323214	3.55543e-12	-7.51567	0.0464801	-0.408777	-0.239672	-0.324228	5.68574e-14	-7.51512	0.0431435	-0.408788	-0.239669	0	0.598348	1	167090646	DUSP27	Body
cg00621289	0.188717	4.20241e-12	7.44338	0.027231	0.138588	0.237661	0.189011	1.48256e-12	7.07611	0.0267112	0.136658	0.241364	0	0.458609	21	47855916	PCNT	Body
cg13579486	-0.203534	5.10157e-12	-7.46062	0.0294861	-0.257814	-0.150537	-0.209922	2.45565e-11	-6.67599	0.0314443	-0.271552	-0.148292	0	0.537495	20	39314091
cg18680977	0.447951	5.6407e-12	7.39839	0.0650294	0.328242	0.564833	0.443792	9.48318e-12	6.81414	0.0651281	0.316143	0.57144	0.189361	0.2853	7	27155039	HOXA3	5'UTR;TSS1500
cg11236550	-0.258758	6.86281e-12	-7.41511	0.0377171	-0.328189	-0.190966	-0.298073	3.6255e-08	-5.50819	0.0541145	-0.404135	-0.19201	0.461426	0.0841289	1	167090757	DUSP27	Body
cg05851442	0.304756	7.22728e-12	7.3603	0.0444699	0.222893	0.384685	0.303789	1.835e-13	7.3603	0.041274	0.222893	0.384685	0	0.558996	7	27153212	HOXA3	5'UTR
cg18535415	0.207055	7.78099e-12	7.34892	0.03026	0.151351	0.261443	0.204411	5.43929e-10	6.20588	0.0329382	0.139853	0.268968	0.255145	0.234083	1	200983238	KIF21B	Body
cg09490371	0.343364	9.03648e-12	7.3258	0.0503387	0.250698	0.433841	0.338636	8.49967e-06	4.4522	0.0760604	0.18956	0.487711	0.604751	0.0188998	2	233253024	ECEL1P2	TSS1500
cg04157161	0.397761	9.10887e-12	7.32457	0.0583234	0.290396	0.50259	0.381746	8.68204e-06	4.44764	0.0858312	0.21352	0.549972	0.559722	0.0340825	17	7906847	GUCY2D	Body
cg20864214	0.339743	9.19553e-12	7.3231	0.0498261	0.24802	0.429299	0.327822	8.84688e-06	4.44359	0.0737742	0.183228	0.472417	0.577733	0.0273864	11	73054121	ARHGEF17	Body
cg19411952	0.267369	9.27705e-12	7.32173	0.0392192	0.195172	0.33786	0.266516	2.44786e-13	7.32173	0.0364007	0.195172	0.33786	0	0.489707	8	61936514
cg23968456	0.1326	1.05315e-11	7.30207	0.0195027	0.0966983	0.167654	0.141696	1.83834e-08	5.62656	0.0251833	0.0923371	0.191054	0.294822	0.203165	10	73521631	CDH23;C10orf54	Body
cg05783384	0.390348	1.12032e-11	7.29247	0.0574876	0.284522	0.493675	0.389099	3.04332e-13	7.29247	0.0533562	0.284522	0.493675	0	0.87619	2	218843735
cg11823178	0.267035	1.19323e-11	7.28266	0.0393797	0.194542	0.337814	0.396073	0.000224174	3.69009	0.107334	0.185702	0.606445	0.778282	0.000411199	8	41519399	ANK1;MIR486	Body;TSS1500
cg15645660	0.479324	1.24405e-11	7.27617	0.0707489	0.349086	0.606486	0.475425	1.03102e-08	5.72555	0.0830357	0.312678	0.638172	0.311815	0.190034	1	55247356	TTC22	Body
cg17006136	-0.291901	1.27347e-11	-7.31937	0.0431066	-0.371254	-0.214423	-0.292838	2.49134e-13	-7.31937	0.0400087	-0.371254	-0.214423	0	0.905601	4	186559412	SORBS2	Body
cg02776498	0.214172	1.58867e-11	7.23798	0.0317784	0.155673	0.27129	0.200951	2.46637e-07	5.16024	0.0389423	0.124626	0.277277	0.387553	0.133476	11	73054185	ARHGEF17	Body
cg06784824	0.213256	1.7102e-11	7.22643	0.0316928	0.154914	0.270219	0.211602	4.37878e-08	5.47485	0.0386498	0.13585	0.287354	0.194972	0.280962	11	47376985	SPI1	Body
cg12461930	-0.22397	1.77976e-11	-7.26702	0.0333139	-0.285296	-0.164093	-0.224384	2.59204e-12	-6.99824	0.032063	-0.287227	-0.161542	0	0.446684	1	228345378	GJC2	5'UTR
cg16258854	0.343518	1.95834e-11	7.20516	0.0512018	0.249263	0.435546	0.341561	1.60442e-12	7.06515	0.0483445	0.246808	0.436315	0	0.530494	2	20648194	RHOB	1stExon;3'UTR
cg22904711	0.374187	2.28101e-11	7.18114	0.055959	0.271175	0.474766	0.368207	3.17651e-07	5.11266	0.0720187	0.227053	0.509361	0.431334	0.103284	19	44278628	KCNN4	Body
cg23201812	-0.252394	2.31626e-11	-7.22557	0.0377578	-0.321901	-0.18453	-0.27002	7.72132e-09	-5.77443	0.0467613	-0.36167	-0.178369	0.284533	0.211157	11	34771918
cg25840926	0.267608	2.4919e-11	7.16717	0.040098	0.193793	0.339679	0.283717	8.091e-07	4.93316	0.0575122	0.170995	0.396439	0.502866	0.0604433	2	20647987	RHOB	1stExon;3'UTR
cg01291088	0.305445	2.65337e-11	7.15725	0.0458308	0.221078	0.38782	0.298019	7.75422e-08	5.37276	0.0554685	0.189302	0.406735	0.395654	0.127713	16	67687648	RLTPR	Body
cg00979931	0.340477	2.84811e-11	7.14603	0.0511672	0.246286	0.432444	0.335952	2.81713e-06	4.68372	0.0717276	0.195369	0.476536	0.475465	0.0757281	11	72533664	ATG16L2	Body
cg08813888	-0.229975	3.1479e-11	-7.177	0.0346375	-0.293737	-0.167719	-0.247841	0.000244206	-3.66826	0.0675637	-0.380264	-0.115419	0.710303	0.00206704	2	662396
cg10469774	0.183232	3.31158e-11	7.1221	0.0276285	0.132372	0.232891	0.182067	3.68023e-11	6.61641	0.0275175	0.128134	0.236	0.0435387	0.3933	11	44642932
cg08659179	0.214514	3.48204e-11	7.11411	0.0323815	0.154905	0.272716	0.21381	1.12635e-12	7.11411	0.0300544	0.154905	0.272716	0	0.503724	5	27038707	CDH9	TSS200
cg17775899	0.249338	3.68838e-11	7.10494	0.0376866	0.179962	0.317074	0.242624	1.31688e-08	5.68386	0.0426864	0.15896	0.326287	0.186924	0.287182	7	27179426
cg24041556	0.344877	4.339e-11	7.07901	0.0523174	0.248568	0.43891	0.343553	3.00101e-09	5.93154	0.0579197	0.230033	0.457074	0.281749	0.213323	19	10736059	SLC44A2	TSS200;Body
cg19803550	0.160092	4.55048e-11	7.0714	0.0243118	0.115337	0.203789	0.190843	5.8551e-07	4.99594	0.0381997	0.115973	0.265713	0.551278	0.0375044	17	1637391	WDR81	Body
cg12163800	0.249791	5.33453e-11	7.0459	0.0380704	0.179709	0.318217	0.319079	9.30344e-06	4.43276	0.0719819	0.177997	0.460161	0.608584	0.0178467	17	74475355	RHBDF2	Body
cg15751131	-0.223994	5.89523e-11	-7.07668	0.0342165	-0.286981	-0.162494	-0.223057	3.36613e-07	-5.1017	0.0437221	-0.308751	-0.137363	0.403922	0.121908	7	140090416	SLC37A3	5'UTR
cg19048532	0.334833	6.77566e-11	7.00739	0.0513112	0.240377	0.427058	0.308789	8.74924e-06	4.44598	0.0694535	0.172662	0.444915	0.445688	0.0939631	7	27148002	HOXA3	Body
cg00921266	0.411762	6.88898e-11	7.00471	0.0631241	0.29556	0.52522	0.410447	0.000278617	3.63441	0.112934	0.189101	0.631793	0.658796	0.00735816	7	27153663	HOXA3	5'UTR;TSS200
cg12864235	0.25869	7.1707e-11	6.99823	0.0396943	0.185618	0.330035	0.257827	2.5921e-12	6.99823	0.0368417	0.185618	0.330035	0	0.675997	5	27038782	CDH9	TSS200
cg17907520	0.144953	7.30604e-11	6.99521	0.0222517	0.103991	0.184947	0.157857	6.84077e-07	4.96583	0.0317887	0.0955527	0.220162	0.199708	0.277294	15	31680189
cg16215084	0.213798	8.69193e-11	6.96706	0.0329523	0.153138	0.273026	0.199075	0.000117903	3.85045	0.0517019	0.0977414	0.300409	0.599017	0.0205447	6	30853948	DDR1	5'UTR
cg06811467	0.136669	9.56751e-11	6.95146	0.0211116	0.0978056	0.174614	0.148398	6.14397e-06	4.52137	0.0328215	0.0840694	0.212727	0.587335	0.0241561	1	154299179	ATP8B2	TSS1500;5'UTR
cg06093152	-0.217014	9.74106e-11	-6.99538	0.0335368	-0.27875	-0.156736	-0.243595	0.000234536	-3.67858	0.0662199	-0.373384	-0.113807	0.696429	0.00304937	1	212662017
cg03984375	0.179514	1.08518e-10	6.93094	0.0278119	0.128316	0.229502	0.160701	7.11954e-06	4.49008	0.0357903	0.0905536	0.230849	0.401498	0.123602	22	46484046	LOC400931	Body
cg09109520	0.235949	1.12874e-10	6.92451	0.0365891	0.168594	0.301713	0.235069	1.94796e-06	4.75875	0.0493972	0.138252	0.331886	0.29638	0.201957	16	57673258	GPR56	5'UTR;1stExon
cg14871225	-0.25647	1.18194e-10	-6.96383	0.0398145	-0.329763	-0.184909	-0.273147	2.19405e-05	-4.24417	0.0643581	-0.399286	-0.147007	0.622382	0.0143619	5	139040820	CXXC5	5'UTR
cg20618448	0.161658	1.18574e-10	6.91646	0.0250976	0.115457	0.206767	0.248233	0.00172422	3.13403	0.0792057	0.0929929	0.403473	0.742118	0.000711982	19	49962324	ALDH16A1	Body
cg17881200	0.266478	1.25051e-10	6.90776	0.0414231	0.190224	0.340931	0.263333	1.22205e-10	6.43657	0.0409121	0.183147	0.343519	0	0.43535	7	27138850
cg18264562	0.206936	1.35627e-10	6.89446	0.0322293	0.147606	0.264864	0.210539	1.27869e-07	5.28187	0.0398606	0.132413	0.288664	0.192484	0.282887	1	26253412
cg08610901	-0.272886	1.37197e-10	-6.93942	0.0425124	-0.351145	-0.196475	-0.27381	3.93718e-12	-6.93942	0.0394572	-0.351145	-0.196475	0	0.744325	7	3186766
cg16021126	0.185071	1.37925e-10	6.8917	0.0288355	0.131989	0.236899	0.170707	2.37278e-05	4.22657	0.040389	0.0915461	0.249868	0.365234	0.149693	13	44947611	SERP2	TSS1500
cg01105418	0.252637	1.50505e-10	6.87737	0.0394446	0.180026	0.323534	0.280747	3.24312e-06	4.65479	0.0603136	0.162535	0.39896	0.550334	0.0378978	1	244214593	ZNF238	1stExon;5'UTR
cg02827029	0.288648	1.52625e-10	6.87507	0.045082	0.205659	0.369677	0.286115	3.02868e-08	5.53977	0.0516474	0.184888	0.387342	0.292085	0.205288	12	121890907	KDM2B	Body
cg27409802	-0.213431	1.67101e-10	-6.907	0.0334065	-0.274927	-0.153387	-0.200913	5.99927e-05	-4.01284	0.0500676	-0.299044	-0.102782	0.539125	0.0427398	3	188664928
cg08230957	0.239196	1.69294e-10	6.858	0.037451	0.170254	0.306509	0.23557	1.15869e-08	5.7057	0.0412867	0.154649	0.31649	0.269283	0.223041	19	39087186	MAP4K1	Body
cg02106682	0.227112	1.91053e-10	6.83804	0.0356626	0.161463	0.291211	0.226337	8.02815e-12	6.83804	0.0330997	0.161463	0.291211	0	0.515298	7	27184461	HOXA5	TSS1500
cg15033653	0.158662	1.93181e-10	6.83621	0.0249208	0.112787	0.203454	0.137095	0.0027049	2.99942	0.0457071	0.0475108	0.226679	0.704014	0.00247769	12	113587581	CCDC42B	TSS200
cg22090150	0.241226	1.93664e-10	6.8358	0.0378911	0.171474	0.30933	0.3236	1.77088e-05	4.29198	0.0753965	0.175826	0.471375	0.698579	0.00287844	17	4098227	ANKFY1	Body
cg26884773	0.274689	2.13232e-10	6.81987	0.0432479	0.195076	0.352421	0.273749	9.11245e-12	6.81987	0.0401399	0.195076	0.352421	0	0.67818	1	235256863
cg01681367	-0.240774	2.17581e-10	-6.86337	0.0379268	-0.310592	-0.172606	-0.241599	6.72553e-12	-6.86337	0.0352012	-0.310592	-0.172606	0	0.750977	16	29676071	SPN	Body
cg04147621	0.179195	2.22465e-10	6.81284	0.028242	0.127205	0.229956	0.178581	9.56904e-12	6.81284	0.0262124	0.127205	0.229956	0	0.672494	21	47856020	PCNT	Body
cg05417607	0.195075	2.44909e-10	6.79688	0.0308168	0.138346	0.250464	0.333612	0.00455349	2.83703	0.117592	0.103136	0.564087	0.846575	6.82008e-07	17	1373605	MYO1C	Body
cg23859635	0.207959	2.66878e-10	6.78258	0.0329211	0.147356	0.267131	0.19964	1.37194e-06	4.82904	0.0413415	0.118612	0.280667	0.412636	0.11588	2	42795262	MTA3	TSS1500
cg27560367	0.141006	2.68932e-10	6.78131	0.0223262	0.0999066	0.181134	0.142674	3.53056e-07	5.09267	0.0280156	0.0877647	0.197584	0.381358	0.137929	13	114144049	DCUN1D2;TMCO3	Body;TSS1500
cg08578641	0.264661	2.8385e-10	6.77231	0.0419607	0.187418	0.34008	0.263749	1.26746e-11	6.77231	0.0389452	0.187418	0.34008	0	0.677915	9	34457440	C9orf25;DNAI1	Body;TSS1500
cg08412913	-0.208229	2.85365e-10	-6.81827	0.0330179	-0.26901	-0.148883	-0.209061	1.31462e-11	-6.76702	0.0308941	-0.269612	-0.14851	0	0.637785	16	85429522
cg12695465	0.22338	2.92e-10	6.76758	0.0354404	0.158139	0.287079	0.222609	1.30952e-11	6.76758	0.0328935	0.158139	0.287079	0	0.810169	6	10556147	GCNT2	5'UTR;1stExon;Body
cg00510320	0.325165	3.40438e-10	6.74192	0.0517848	0.229836	0.418241	0.334658	0.000255663	3.65652	0.0915235	0.155275	0.51404	0.714167	0.00184126	16	67686943	RLTPR	Body
cg12436196	-0.198366	3.51404e-10	-6.78345	0.0316161	-0.256567	-0.141541	-0.203752	1.17432e-09	-6.08371	0.0334914	-0.269394	-0.13811	0.19055	0.284382	1	2995301	PRDM16	Body
cg00990385	0.257161	3.51619e-10	6.7365	0.0409876	0.181709	0.330831	0.253071	3.48851e-09	5.90678	0.0428441	0.169098	0.337044	0.0659167	0.377466	12	113587690	CCDC42B	1stExon
cg04301614	-0.182517	3.6127e-10	-6.77881	0.0291101	-0.236105	-0.130196	-0.18315	1.21172e-11	-6.77881	0.0270181	-0.236105	-0.130196	0	0.893748	4	37585993	C4orf19	5'UTR;1stExon
cg11859982	0.190942	3.67528e-10	6.72908	0.0304667	0.134857	0.245701	0.193384	1.89105e-08	5.62168	0.0343996	0.125962	0.260806	0.287976	0.208479	7	127907529
cg17400113	-0.183717	3.75619e-10	-6.77227	0.0293297	-0.237708	-0.131	-0.201558	1.80481e-07	-5.21839	0.0386246	-0.277261	-0.125855	0.418171	0.112102	15	93617146	RGMA	1stExon;TSS1500;Body;5'UTR
cg03193328	-0.212746	3.96233e-10	-6.76329	0.0340094	-0.275352	-0.151618	-0.208554	1.79733e-08	-5.63046	0.0370404	-0.281152	-0.135957	0.129899	0.330596	7	65746852	TPST1	Body
cg22507723	0.292534	4.14811e-10	6.70874	0.0468178	0.206349	0.376683	0.286617	2.91299e-05	4.18016	0.0685659	0.15223	0.421004	0.539982	0.0423585	12	58131768	AGAP2	1stExon;Body
cg05731218	-0.125164	4.16428e-10	-6.75493	0.0200334	-0.162042	-0.0891561	-0.139034	0.00218862	-3.06337	0.0453861	-0.22799	-0.0500792	0.678625	0.0047592	2	216769199
cg05923197	0.282188	4.39394e-10	6.69904	0.0452271	0.198931	0.363478	0.281205	2.09795e-11	6.69904	0.0419768	0.198931	0.363478	0	0.886223	14	54418804	BMP4	Body
cg17970299	0.371578	4.84546e-10	6.68253	0.0597005	0.261678	0.478882	0.37157	4.69636e-10	6.22893	0.0596523	0.254654	0.488487	0.176622	0.295114	12	54772804	ZNF385A	Body
cg15821544	0.191864	5.05936e-10	6.67523	0.0308599	0.135055	0.24733	0.193056	9.0775e-08	5.34428	0.0361239	0.122255	0.263858	0.208888	0.27017	1	43473840
cg06977285	0.170606	5.07354e-10	6.67476	0.0274427	0.120088	0.219931	0.170009	2.47642e-11	6.67476	0.0254705	0.120088	0.219931	0	0.548287	7	18127468
cg14103343	0.20382	5.14125e-10	6.67251	0.0327962	0.143447	0.262767	0.207808	4.03948e-05	4.10521	0.0506206	0.108594	0.307022	0.567797	0.0309782	19	49220223	MAMSTR	TSS200;Body
cg12309456	0.183821	5.24806e-10	6.66903	0.0295936	0.129343	0.237012	0.259761	0.000924369	3.31259	0.0784163	0.106068	0.413454	0.700921	0.00270033	17	74475402	RHBDF2	Body
cg13455960	-0.201497	5.31377e-10	-6.71378	0.0324495	-0.261231	-0.143173	-0.210561	1.90084e-07	-5.20878	0.0404242	-0.289791	-0.131331	0.375976	0.141829	15	93617134	RGMA	1stExon;Body;5'UTR;TSS200;TSS1500
cg26757820	0.222089	5.3426e-10	6.66601	0.0357706	0.15624	0.286382	0.229341	5.80724e-09	5.82222	0.0393906	0.152136	0.306545	0.0227404	0.407733	10	76349278	ADK	Body
cg12305431	0.271639	6.00139e-10	6.64629	0.0438807	0.190861	0.350508	0.247796	5.82782e-05	4.01968	0.0616459	0.126973	0.36862	0.449579	0.0914928	7	27157855	HOXA3	5'UTR
cg16402452	0.176915	6.10725e-10	6.64332	0.0285916	0.124282	0.228304	0.179628	1.12128e-07	5.30588	0.0338544	0.113274	0.245981	0.328809	0.177019	12	58129855	AGAP2	Body
cg25426302	0.199658	6.13484e-10	6.64256	0.032271	0.140252	0.257661	0.197241	1.91625e-08	5.6194	0.0351	0.128446	0.266035	0.268777	0.223436	6	32120826	PPT2;PRRT1	TSS1500
cg21806242	0.445653	6.36491e-10	6.6363	0.0720991	0.312929	0.575242	0.431368	4.60873e-07	5.04192	0.0855562	0.263681	0.599055	0.331012	0.187708	11	72532891	ATG16L2	Body
cg17693222	0.160372	6.43986e-10	6.63431	0.0259533	0.112596	0.20702	0.176294	1.93531e-05	4.27223	0.0412651	0.0954158	0.257172	0.511574	0.0559173	8	42033472	PLAT	3'UTR
cg15614119	0.261466	6.58001e-10	6.63064	0.0423367	0.183531	0.337561	0.252978	0.000247346	3.66499	0.0690256	0.117691	0.388266	0.598208	0.0207834	2	11925153	LPIN1	Body
cg04587220	0.377854	6.63224e-10	6.6293	0.0611946	0.265203	0.487843	0.352776	8.22326e-06	4.45929	0.0791104	0.197722	0.507829	0.410116	0.117613	19	1071208	HMHA1	Body
cg02798280	0.362837	6.74981e-10	6.62631	0.058789	0.254615	0.468502	0.353545	5.16962e-05	4.04782	0.0873421	0.182358	0.524733	0.549224	0.0383633	19	39087135	MAP4K1	Body
cg11601000	0.163244	6.91304e-10	6.62224	0.0264659	0.114524	0.210813	0.161587	1.01681e-09	6.10675	0.0264604	0.109726	0.213448	0.158516	0.308969	22	42348013	LOC339674	TSS200
cg03499943	0.256914	7.25714e-10	6.61395	0.0417043	0.180143	0.331872	0.246983	4.01293e-06	4.61071	0.0535671	0.141993	0.351972	0.409955	0.117724	10	126211704	LHPP	Body
cg15911153	0.322231	7.44379e-10	6.60962	0.0523412	0.225879	0.416308	0.321093	3.85312e-11	6.60962	0.0485797	0.225879	0.416308	0	0.663884	5	138730783	LOC389333	1stExon;5'UTR
cg23449541	0.207191	8.00245e-10	6.59725	0.0337177	0.145122	0.267794	0.274346	0.0257475	2.23	0.123025	0.0332211	0.51547	0.767429	0.000242724	21	47855893	PCNT	Body
cg05109569	0.277191	9.0573e-10	6.57604	0.0452542	0.193885	0.35853	0.276207	4.8313e-11	6.57604	0.042002	0.193885	0.35853	0	0.656193	7	27146430	HOXA3	3'UTR
cg14010720	-0.242923	9.32365e-10	-6.61792	0.0396896	-0.315986	-0.171587	-0.243786	3.64292e-11	-6.61792	0.0368373	-0.315986	-0.171587	0	0.685024	20	62168878	PTK6	TSS200
cg21042919	0.183838	9.48618e-10	6.5681	0.0300496	0.128521	0.237849	0.183185	5.09603e-11	6.5681	0.0278901	0.128521	0.237849	0	0.620517	17	36621139	ARHGAP23	Body
cg27624319	0.276861	9.50756e-10	6.56772	0.0452574	0.193548	0.358205	0.256786	6.93647e-05	3.97845	0.0645442	0.130282	0.383291	0.532494	0.0457481	20	33147017	MAP1LC3A	Body
cg26321999	0.19355	9.84611e-10	6.5617	0.0316678	0.135254	0.250469	0.183593	1.08097e-06	4.8763	0.03765	0.1098	0.257385	0.301905	0.19768	6	30854011	DDR1	5'UTR
cg08027484	0.214087	1.00337e-09	6.55846	0.0350453	0.149574	0.277077	0.206174	2.03113e-06	4.7503	0.0434022	0.121107	0.29124	0.397877	0.126145	6	10556523	GCNT2	5'UTR;1stExon;Body
cg17824906	0.236951	1.01967e-09	6.55569	0.0388043	0.165518	0.306696	0.220005	6.37572e-05	3.99846	0.0550225	0.112163	0.327847	0.47973	0.0732494	12	1700011	FBXL14	Body
cg09596958	0.366198	1.02976e-09	6.55399	0.0599859	0.255772	0.474014	0.357388	8.62346e-06	4.44909	0.0803284	0.199947	0.514829	0.445756	0.0939197	12	58132105	AGAP2	TSS200;Body
cg06635946	0.170785	1.05692e-09	6.54951	0.0279949	0.11925	0.221102	0.168918	3.27629e-06	4.65269	0.0363053	0.0977604	0.240075	0.425652	0.107061	22	46470016
cg09448088	0.219253	1.11256e-09	6.54067	0.0359882	0.153004	0.283937	0.219672	7.56244e-09	5.77793	0.0380191	0.145156	0.294188	0.134579	0.327084	13	113635690	MCF2L	Body
cg04222409	0.19691	1.15739e-09	6.53386	0.0323543	0.13735	0.255062	0.202161	2.12841e-08	5.60123	0.0360923	0.131422	0.272901	0	0.512347	21	47851621	PCNT	Body
cg09825979	0.241548	1.20963e-09	6.52623	0.0397351	0.168402	0.312967	0.240684	6.74449e-11	6.52623	0.0368795	0.168402	0.312967	0	0.931896	7	27179432
cg22883290	0.113884	1.25035e-09	6.52051	0.0187505	0.0793673	0.147586	0.131164	6.68401e-06	4.50351	0.0291249	0.0740806	0.188248	0.419956	0.110892	2	127800646
cg27648238	0.18918	1.25977e-09	6.51921	0.0311538	0.13183	0.245175	0.18739	6.47645e-10	6.17838	0.03033	0.127944	0.246836	0.159692	0.308072	8	120685601
cg03672272	0.152735	1.29653e-09	6.51423	0.0251713	0.106399	0.197977	0.153541	2.6991e-08	5.55991	0.0276158	0.0994154	0.207667	0.248232	0.239485	22	46470191
cg15348679	0.200968	1.41467e-09	6.49912	0.0331969	0.139857	0.260635	0.222662	8.5705e-06	4.45041	0.0500316	0.124601	0.320722	0.468521	0.0798376	21	45626491
cg08481112	0.146093	1.45996e-09	6.49365	0.0241528	0.101632	0.189505	0.174744	1.64404e-05	4.30845	0.0405584	0.0952507	0.254237	0.620488	0.0148122	19	2544100	GNG7	5'UTR
cg18051353	0.121267	1.47153e-09	6.49228	0.0200526	0.0843532	0.157309	0.120831	8.4545e-11	6.49228	0.0186115	0.0843532	0.157309	0	0.462335	8	68251877	ARFGEF1	Body
cg01653446	0.154304	1.49058e-09	6.49005	0.0255242	0.107317	0.20018	0.214611	0.00027686	3.63604	0.0590234	0.0989278	0.330295	0.722073	0.00143732	14	20904169	KLHL33	TSS1500
cg01463828	0.452308	1.52549e-09	6.48603	0.0748651	0.314493	0.586869	0.450681	8.81288e-11	6.48603	0.0694849	0.314493	0.586869	0	0.811498	8	22446721	PDLIM2	Body
cg02226192	0.21459	1.54715e-09	6.48358	0.0355318	0.149181	0.278454	0.213817	8.95735e-11	6.48358	0.0329783	0.149181	0.278454	0	0.488545	16	89461734	ANKRD11	5'UTR
cg04252044	-0.266987	1.61665e-09	-6.52278	0.0442598	-0.348463	-0.187436	-0.259771	2.59525e-06	-4.7005	0.0552644	-0.368087	-0.151454	0	0.497085	3	188664747
cg04917446	0.165364	1.65413e-09	6.47194	0.02743	0.114869	0.214666	0.164767	9.67513e-11	6.47194	0.0254587	0.114869	0.214666	0	0.896679	17	46699073	HOXB9	3'UTR
cg07522913	0.209405	1.80352e-09	6.45687	0.0348162	0.145314	0.271983	0.200879	3.05432e-05	4.16938	0.0481796	0.106449	0.295309	0.40936	0.118135	7	27150403	HOXA3	5'UTR
cg01353646	0.25906	1.81373e-09	6.45588	0.0430785	0.179759	0.336488	0.257395	1.42245e-07	5.26233	0.0489128	0.161528	0.353263	0.298139	0.200595	12	58132733	AGAP2	TSS1500;Body
cg23829949	0.204962	2.05533e-09	6.43402	0.0341981	0.142008	0.266428	0.204218	1.24276e-10	6.43402	0.0317404	0.142008	0.266428	0	0.627207	1	244214679	ZNF238	1stExon;5'UTR
cg26199857	0.275054	2.06232e-09	6.43342	0.0458972	0.190564	0.357548	0.25182	0.00518581	2.79526	0.0900881	0.0752502	0.428389	0.766469	0.000254	12	54764265	ZNF385A	Body
cg25143652	-0.192257	2.13779e-09	-6.47397	0.0321126	-0.251372	-0.134539	-0.192955	9.54603e-11	-6.47397	0.0298048	-0.251372	-0.134539	0	0.425843	20	62168670	PTK6	1stExon;5'UTR
cg03505148	0.262968	2.21392e-09	6.42099	0.0439651	0.182035	0.341989	0.259791	1.55018e-07	5.2465	0.049517	0.162739	0.356842	0.290379	0.206613	12	58131345	AGAP2	1stExon;Body
cg23377551	0.286558	2.32769e-09	6.41219	0.0479747	0.198244	0.372786	0.285511	1.47433e-07	5.25574	0.0543237	0.179039	0.391983	0.17992	0.292579	12	58130154	AGAP2	Body
cg10959668	-0.175194	2.4478e-09	-6.45019	0.0293707	-0.229261	-0.122404	-0.175832	1.11711e-10	-6.45019	0.02726	-0.229261	-0.122404	0	0.949488	3	195897912
cg13374901	0.213998	2.46712e-09	6.40196	0.0358839	0.147941	0.278494	0.20182	5.55008e-05	4.03117	0.0500648	0.103694	0.299945	0.486964	0.0691274	20	60639404	TAF4	Body
cg07349815	0.219818	2.4784e-09	6.40116	0.0368645	0.151956	0.286077	0.219017	1.54206e-10	6.40116	0.0342152	0.151956	0.286077	0	0.928801	3	123751269
cg10570158	0.24899	2.53143e-09	6.39743	0.041781	0.172078	0.324086	0.266561	1.24963e-06	4.8476	0.0549882	0.158786	0.374336	0.357634	0.155316	11	19546133	NAV2	Body
cg16406967	0.32492	2.62988e-09	6.39071	0.0545792	0.224447	0.423019	0.2999	0.00106427	3.27296	0.0916296	0.12031	0.479491	0.620241	0.0148715	7	27155036	HOXA3	5'UTR;TSS1500
cg03969996	0.230513	2.84706e-09	6.37671	0.0388057	0.159077	0.300261	0.235953	1.65919e-07	5.23396	0.0450811	0.147595	0.32431	0.0961155	0.355623	19	46999055	PNMAL2	1stExon;5'UTR
cg04520340	0.24233	2.98937e-09	6.36809	0.04085	0.167131	0.315752	0.227212	0.00103383	3.28115	0.0692475	0.0914891	0.362934	0.683529	0.00423334	1	2005132	PRKCZ	1stExon;Body;5'UTR
cg00233028	0.257184	3.00957e-09	6.36689	0.043362	0.17736	0.335121	0.255654	5.09563e-09	5.84402	0.0437462	0.169913	0.341395	0.121251	0.337058	11	44642914
cg08414108	0.247824	3.21817e-09	6.35503	0.0418616	0.170762	0.323064	0.249561	2.08722e-08	5.60461	0.0445277	0.162288	0.336833	0.243757	0.242982	6	158438202	SYNJ2	Body
cg08108868	0.160797	3.25642e-09	6.35294	0.0271702	0.11078	0.209631	0.162879	1.23586e-07	5.28811	0.030801	0.10251	0.223248	0	0.538798	14	90920921
cg25015038	-0.215613	3.3171e-09	-6.39651	0.0364514	-0.282715	-0.150096	-0.207638	1.36543e-06	-4.82999	0.0429895	-0.291896	-0.123381	0.250203	0.237944	14	89604062
cg05157625	0.273276	3.63613e-09	6.33336	0.0463184	0.188011	0.356527	0.268703	1.26823e-05	4.36552	0.0615512	0.148065	0.389341	0.484646	0.0704364	14	93153553	RIN3	Body
cg13106389	0.190468	4.1669e-09	6.30909	0.0324066	0.130812	0.248714	0.187519	4.948e-09	5.84891	0.0320606	0.124682	0.250357	0.171655	0.298927	1	25257626	RUNX3	TSS1500;Body
cg07264048	0.186764	4.20185e-09	6.3076	0.0317839	0.128254	0.243891	0.186073	2.8339e-10	6.3076	0.0294998	0.128254	0.243891	0	0.542387	6	10556326	GCNT2	5'UTR;1stExon;Body
cg09809672	-0.141355	4.37412e-09	-6.34728	0.0240835	-0.185689	-0.0980683	-0.166956	0.000116893	-3.85255	0.0433364	-0.251894	-0.082018	0.476009	0.0754098	1	236557682	EDARADD	TSS1500;5'UTR;1stExon
cg23120601	0.259289	4.64961e-09	6.28951	0.0442529	0.177826	0.338827	0.249991	6.4166e-07	4.97824	0.0502168	0.151568	0.348414	0.299206	0.199768	15	40583227	PLCB2	Body
cg17965690	0.345556	5.19195e-09	6.26974	0.0591615	0.236649	0.451892	0.34427	3.61659e-10	6.26974	0.0549098	0.236649	0.451892	0	0.52058	19	10736049	SLC44A2	TSS200;Body
cg22088368	-0.174934	5.19804e-09	-6.31637	0.0299508	-0.230068	-0.121101	-0.175585	2.6777e-10	-6.31637	0.0277983	-0.230068	-0.121101	0	0.998741	22	37404888	C22orf33	TSS1500
cg08101036	0.354725	5.27399e-09	6.26692	0.0607585	0.242878	0.463931	0.369723	4.47102e-05	4.08169	0.090581	0.192188	0.547259	0.54609	0.0396949	7	27153655	HOXA3	5'UTR;TSS200
cg20733077	0.208839	5.29399e-09	6.26624	0.0357745	0.142984	0.273139	0.213634	4.57768e-07	5.04322	0.0423607	0.130609	0.29666	0.284842	0.210917	13	50700845	DLEU2	TSS1500
cg15951469	0.154824	5.45199e-09	6.26096	0.0265439	0.105961	0.202534	0.15552	2.10414e-07	5.18989	0.029966	0.096788	0.214253	0	0.424763	6	153536198
cg06108383	0.168942	5.45307e-09	6.26092	0.0289646	0.115623	0.221002	0.167709	1.01369e-08	5.72842	0.0292766	0.110328	0.22509	0.190535	0.284393	6	32120899	PPT2;PRRT1	TSS1500
cg13348944	0.167828	5.45444e-09	6.26088	0.0287737	0.11486	0.219544	0.165597	1.0247e-06	4.88684	0.0338864	0.099181	0.232013	0.224925	0.257685	11	118047121	SCN2B	1stExon
cg14023009	-0.210313	5.47101e-09	-6.30718	0.0360609	-0.276696	-0.145498	-0.209096	1.38182e-06	-4.82761	0.0433125	-0.293987	-0.124205	0.283739	0.211775	8	1870798	ARHGEF10	Body
cg08262220	-0.219016	5.62088e-09	-6.30232	0.0375821	-0.288199	-0.151467	-0.226386	1.81875e-06	-4.77259	0.0474347	-0.319357	-0.133416	0.395175	0.128052	1	2995506	PRDM16	Body
cg16129132	0.188254	5.95103e-09	6.2452	0.0323565	0.128691	0.246411	0.192519	1.5554e-06	4.80398	0.0400749	0.113974	0.271065	0.384043	0.135994	11	3182119	OSBPL5	5'UTR
cg07197059	0.175702	5.95646e-09	6.24504	0.0301999	0.120109	0.229983	0.171618	1.459e-06	4.81677	0.0356293	0.101786	0.24145	0.336011	0.171547	14	23836012	EFS	TSS1500
cg23245942	0.212012	6.02064e-09	6.24311	0.036452	0.144909	0.277529	0.208396	4.97677e-06	4.56576	0.0456432	0.118937	0.297855	0.375619	0.142089	17	46698973	HOXB9	3'UTR
cg14913610	-0.145308	6.43732e-09	-6.27789	0.0250316	-0.191387	-0.100317	-0.147088	1.64181e-06	-4.79315	0.0306871	-0.207233	-0.0869422	0.14084	0.32237	12	9142341	KLRG1	Body
cg15262954	-0.38035	6.58853e-09	-6.27369	0.0655652	-0.501046	-0.262505	-0.381775	3.52585e-10	-6.27369	0.0608534	-0.501046	-0.262505	0	0.737602	20	62198872	PRIC285	Body;1stExon
cg22957360	0.229919	6.73387e-09	6.2229	0.0396587	0.156913	0.3012	0.229057	4.88044e-10	6.2229	0.0368086	0.156913	0.3012	0	0.759677	10	101282572
cg17113856	0.184279	6.82037e-09	6.22059	0.031798	0.125743	0.241432	0.17995	3.84202e-07	5.07662	0.0354469	0.110476	0.249425	0.278216	0.216075	6	32120895	PPT2;PRRT1	TSS1500
cg17826679	0.301822	7.30246e-09	6.20823	0.0521839	0.205759	0.395616	0.299089	1.37659e-07	5.26835	0.056771	0.18782	0.410358	0.256358	0.233135	19	10736038	SLC44A2	TSS200;Body
cg12845808	0.169342	7.70696e-09	6.19846	0.0293246	0.11536	0.222049	0.2328	0.00167526	3.14248	0.0740816	0.0876024	0.377997	0.794732	5.50305e-05	5	141338604	PCDH12	1stExon;5'UTR
cg09144964	0.23603	7.8333e-09	6.19551	0.0408922	0.160754	0.309529	0.195124	0.017929	2.36708	0.0824323	0.0335596	0.356688	0.739869	0.000774886	7	27150262	HOXA3	5'UTR
cg14852355	-0.187931	7.94058e-09	-6.23989	0.0325719	-0.247891	-0.129387	-0.190918	1.15445e-06	-4.8633	0.0392569	-0.26786	-0.113976	0	0.557781	15	74238744	LOXL1	Body
cg15610437	-0.185909	8.2325e-09	-6.23333	0.0322556	-0.245287	-0.127934	-0.18661	4.56625e-10	-6.23333	0.0299375	-0.245287	-0.127934	0	0.618462	19	827821	AZU1	TSS200
cg05287480	0.162477	8.2566e-09	6.18595	0.0281925	0.110579	0.213149	0.150384	2.45321e-05	4.21906	0.0356439	0.0805231	0.220245	0.405728	0.120651	7	27176127
cg13313598	0.210552	8.80881e-09	6.17417	0.0366037	0.14317	0.276343	0.209756	6.65112e-10	6.17417	0.0339732	0.14317	0.276343	0	0.497343	6	136672985	MAP7	Body
cg18748888	0.212522	8.90558e-09	6.17218	0.0369581	0.144488	0.27895	0.214235	1.54363e-08	5.65664	0.0378732	0.140005	0.288465	0	0.447576	17	76102450	TNRC6C	3'UTR
cg15751948	0.207323	9.02255e-09	6.1698	0.0360677	0.140927	0.27215	0.206539	6.83744e-10	6.1698	0.0334757	0.140927	0.27215	0	0.684815	11	74870268	SLCO2B1	Body;TSS1500
cg01666652	0.13534	9.15448e-09	6.16716	0.023555	0.0919788	0.177677	0.143146	1.32977e-06	4.83525	0.0296046	0.0851217	0.20117	0	0.45029	14	22987689
cg20145009	0.219721	9.23926e-09	6.16548	0.0382514	0.149306	0.288473	0.206232	4.63139e-05	4.07349	0.0506278	0.107003	0.305461	0.468354	0.0799376	14	105399175	PLD4	Body
cg20558230	-0.145907	9.40952e-09	-6.209	0.0254148	-0.192692	-0.100228	-0.145969	8.79746e-08	-5.34996	0.0272842	-0.199445	-0.0924932	0	0.425952	5	484149	SLC9A3	Body
cg19141316	-0.251949	9.49253e-09	-6.20739	0.0438969	-0.332757	-0.17305	-0.24962	0.00436851	-2.85025	0.0875783	-0.42127	-0.0779696	0.744011	0.00066216	11	19750209	NAV2	Body
cg12562461	0.114811	9.68428e-09	6.1569	0.0200153	0.077966	0.150786	0.15124	6.09748e-05	4.00901	0.0377252	0.0773005	0.22518	0.653271	0.00822669	17	62778131	LOC146880	TSS1500;TSS200
cg08087102	0.121681	9.99009e-09	6.15122	0.0212324	0.082595	0.159843	0.22586	0.00848012	2.63233	0.0858024	0.0576907	0.39403	0.758994	0.000356981	12	108976666
cg19622662	-0.176868	1.09561e-08	-6.18118	0.0309468	-0.233836	-0.121245	-0.179665	1.3353e-06	-4.83443	0.0371637	-0.252504	-0.106826	0.35908	0.154242	1	167090972	DUSP27	Body
cg20695936	0.173045	1.16771e-08	6.12264	0.0303356	0.117202	0.22757	0.146138	0.00547054	2.77794	0.0526069	0.0430309	0.249246	0.606634	0.0183779	1	25257624	RUNX3	TSS1500;Body
cg20991420	-0.154958	1.19516e-08	-6.16522	0.0271836	-0.204999	-0.106099	-0.155309	4.02608e-09	-5.88312	0.0263991	-0.20705	-0.103568	0	0.647166	2	173061715
cg24670552	0.220227	1.20219e-08	6.1173	0.0386402	0.149096	0.289678	0.201176	0.000378914	3.55435	0.0565998	0.090242	0.312109	0.565912	0.031688	13	110436780	IRS2	1stExon
cg06962918	0.28544	1.20728e-08	6.11652	0.0500886	0.193234	0.375467	0.285462	5.65638e-06	4.53884	0.0628931	0.162194	0.40873	0.298674	0.20018	7	18127112
cg13771313	0.216711	1.2446e-08	6.11093	0.0380629	0.146643	0.285124	0.22231	6.13232e-05	4.00766	0.0554713	0.113588	0.331032	0.56342	0.0326403	11	72533295	ATG16L2	Body
cg10078511	0.198626	1.28064e-08	6.10567	0.0349163	0.13435	0.261383	0.197466	2.30378e-07	5.17299	0.0381726	0.122649	0.272283	0.287519	0.208835	15	39872032	THBS1	TSS1500
cg01141438	0.153825	1.28678e-08	6.10479	0.0270447	0.10404	0.202435	0.188419	0.00531848	2.78708	0.0676043	0.0559169	0.320921	0.804388	2.92654e-05	3	189836207	LEPREL1	5'UTR;Body
cg05928290	0.233258	1.32399e-08	6.09955	0.0410452	0.157699	0.307031	0.232539	1.45716e-09	6.04903	0.0384423	0.157193	0.307884	0	0.493386	14	54418728	BMP4	Body
cg25389328	0.134427	1.37068e-08	6.09316	0.0236792	0.0908374	0.176988	0.133086	5.65043e-08	5.42952	0.0245115	0.0850442	0.181128	0.101324	0.351804	17	38222062	THRA	5'UTR
cg02506717	0.175239	1.39722e-08	6.08962	0.030886	0.118382	0.230752	0.174224	1.67923e-09	6.02614	0.0289115	0.117559	0.23089	0.170806	0.299578	7	28338790	CREB5	TSS200
cg00162806	0.17822	1.4247e-08	6.08603	0.0314298	0.120362	0.234711	0.151613	0.0309328	2.15794	0.0702583	0.0139091	0.289317	0.733786	0.000966828	10	135051929	VENTX	Body
cg13572782	0.270596	1.42656e-08	6.08579	0.0477228	0.182746	0.356372	0.268785	2.75482e-09	5.94558	0.0452075	0.18018	0.35739	0.124801	0.33441	18	74799495	MBP	Body
cg24075175	0.247744	1.44833e-08	6.08299	0.0437124	0.167275	0.326311	0.217019	0.00989167	2.57959	0.0841291	0.0521288	0.381909	0.633387	0.0119184	11	128560240
cg08379738	0.305262	1.44957e-08	6.08283	0.0538625	0.206109	0.402072	0.304419	2.01925e-09	5.99625	0.0507683	0.204915	0.403923	0	0.493577	19	6477033	DENND1C	Body
cg25251478	0.182526	1.46179e-08	6.08128	0.0322144	0.123224	0.240427	0.173038	7.06608e-05	3.97405	0.0435419	0.0876971	0.258378	0.477952	0.0742783	6	30853959	DDR1	5'UTR
cg04182483	0.153369	1.4659e-08	6.08076	0.0270706	0.103536	0.202025	0.179258	2.32097e-05	4.23154	0.0423623	0.0962292	0.262286	0.473775	0.07672	10	121259610	RGS10	3'UTR
cg21696012	-0.207519	1.49494e-08	-6.12399	0.0366503	-0.274987	-0.141645	-0.208316	9.12621e-10	-6.12399	0.0340164	-0.274987	-0.141645	0	0.450102	1	24131000	HMGCL	Body
cg22552736	0.190086	1.5106e-08	6.07521	0.033582	0.128267	0.250445	0.189534	2.15367e-07	5.18556	0.0365504	0.117897	0.261172	0.158241	0.309178	9	132258136
cg23618477	-0.363231	1.61563e-08	-6.10962	0.0643023	-0.481602	-0.247656	-0.364629	9.98682e-10	-6.10962	0.0596812	-0.481602	-0.247656	0	0.863481	6	169334872
cg15286094	0.225526	1.64026e-08	6.05997	0.0399429	0.151997	0.297318	0.224658	1.36148e-09	6.05997	0.0370724	0.151997	0.297318	0	0.635012	7	116660213	ST7	Body
cg09498948	0.209185	1.64932e-08	6.05895	0.037055	0.140973	0.275787	0.20838	1.37015e-09	6.05895	0.0343921	0.140973	0.275787	0	0.962572	8	93116100
cg01226614	0.148342	1.65694e-08	6.05809	0.0262809	0.0999626	0.195578	0.138288	0.000204153	3.71382	0.037236	0.0653066	0.211269	0.496988	0.0635911	13	44947593	SERP2	TSS1500
cg25738176	0.308127	1.69885e-08	6.05346	0.0546309	0.20756	0.406319	0.302921	2.82976e-08	5.55166	0.054564	0.195977	0.409864	0.173046	0.29786	17	3848506	ATP2A3	Body
cg26549330	0.127621	1.71515e-08	6.05169	0.0226337	0.0859553	0.168302	0.13022	6.55689e-05	3.99182	0.0326218	0.0662828	0.194158	0.499071	0.0624671	22	46471442
cg15066489	0.172111	1.78101e-08	6.04469	0.0305593	0.115856	0.227037	0.171447	1.49694e-09	6.04469	0.0283631	0.115856	0.227037	0	0.657202	3	121613396	SLC15A2	1stExon
cg20864568	-0.179938	1.7841e-08	-6.09122	0.0319507	-0.238754	-0.12251	-0.178864	2.15399e-07	-5.18553	0.034493	-0.246469	-0.111259	0	0.53971	17	43391599	MAP3K14	5'UTR
cg07188665	0.119678	1.81304e-08	6.04138	0.0212612	0.0805395	0.157892	0.125395	4.7887e-05	4.06571	0.030842	0.0649454	0.185844	0.446588	0.0933892	16	67200492	HSF4	Body
cg08003321	0.133564	1.91328e-08	6.03137	0.0237673	0.0898121	0.176283	0.141427	2.68994e-06	4.69318	0.0301345	0.0823641	0.200489	0.365152	0.149754	17	8815843	PIK3R5	5'UTR;TSS200
cg14798745	0.113104	1.91577e-08	6.03113	0.0201272	0.0760525	0.14928	0.221461	0.00615441	2.73944	0.0808416	0.063014	0.379907	0.79997	3.93853e-05	4	184315677
cg09470754	-0.176722	1.93422e-08	-6.07619	0.0314576	-0.234631	-0.120181	-0.182313	3.18279e-05	-4.15998	0.0438256	-0.26821	-0.0964168	0.389627	0.131993	19	55838021	TMEM150B	TSS1500
cg20225999	0.298878	1.96651e-08	6.02626	0.0532293	0.200891	0.394551	0.297721	1.67795e-09	6.02626	0.049404	0.200891	0.394551	0	0.917019	2	218843435
cg13305951	0.209465	2.02668e-08	6.02064	0.0373397	0.140728	0.276578	0.208653	1.73725e-09	6.02064	0.0346563	0.140728	0.276578	0	0.94811	17	19314618	RNF112	1stExon;5'UTR
cg07264904	0.181181	2.05504e-08	6.01805	0.0323117	0.1217	0.239257	0.17973	0.000442053	3.51362	0.0511524	0.079473	0.279987	0.575394	0.0282093	13	113633855	MCF2L	Body;5'UTR;1stExon
cg27471246	-0.180372	2.18888e-08	-6.05312	0.0322301	-0.239702	-0.122442	-0.182268	9.85863e-08	-5.32931	0.034201	-0.249301	-0.115235	0.213835	0.266323	21	39776434	ERG	Body
cg24761525	0.198354	2.20498e-08	6.0049	0.0354514	0.133093	0.262073	0.197583	1.91448e-09	6.0049	0.0329037	0.133093	0.262073	0	0.805954	17	46651745	HOXB3	5'UTR;1stExon
cg10752406	-0.260148	2.29311e-08	-6.04442	0.0465524	-0.345844	-0.176477	-0.26116	1.49949e-09	-6.04442	0.0432069	-0.345844	-0.176477	0	0.573621	19	827776	AZU1	TSS200
cg02308560	0.313263	2.30383e-08	5.9967	0.0560652	0.210056	0.414033	0.30683	1.37637e-06	4.8284	0.063547	0.18228	0.43138	0.0473694	0.390612	19	1071176	HMHA1	Body
cg05895618	-0.206085	2.3218e-08	-6.04209	0.0368923	-0.273998	-0.139776	-0.195445	8.51059e-05	-3.92955	0.0497372	-0.292928	-0.0979615	0.455565	0.0877419	11	19222395	CSRP3	5'UTR
cg08486903	0.187083	2.34524e-08	5.99336	0.0335011	0.125412	0.247297	0.186094	5.2159e-09	5.84013	0.0318647	0.12364	0.248548	0.121458	0.336903	7	98739496	SMURF1	Body
cg10091752	0.181255	2.36849e-08	5.99152	0.0324674	0.121487	0.239611	0.170959	1.98963e-05	4.26605	0.0400742	0.0924146	0.249503	0.170429	0.30358	6	3455459	SLC22A23	Body
cg04117801	0.238852	2.40524e-08	5.98863	0.042805	0.160054	0.315788	0.237921	2.11615e-09	5.98863	0.0397288	0.160054	0.315788	0	0.817105	17	46651867	HOXB3	TSS200
cg22952459	-0.164673	2.41231e-08	-6.03493	0.0295141	-0.219004	-0.111626	-0.177552	0.000436336	-3.51707	0.0504829	-0.276496	-0.0786073	0.509941	0.0567536	10	85932784	C10orf99	TSS1500
cg21822187	-0.150083	2.42033e-08	-6.03431	0.0269019	-0.199606	-0.101731	-0.154544	0.000413602	-3.53125	0.0437647	-0.240321	-0.0687669	0.552334	0.0370665	12	66286141	HMGA2	Body
cg21691065	-0.158764	2.43694e-08	-6.03303	0.0284639	-0.211161	-0.107603	-0.16429	3.95869e-05	-4.10988	0.0399744	-0.242638	-0.0859415	0.312584	0.189443	1	2804835
cg10667895	-0.190393	2.50898e-08	-6.02756	0.0341657	-0.253287	-0.128985	-0.190531	3.95098e-07	-5.0713	0.0375703	-0.264167	-0.116894	0.21242	0.267424	2	102577876
cg03218479	-0.184391	2.54453e-08	-6.02492	0.0331032	-0.245329	-0.124893	-0.177961	3.56173e-05	-4.13421	0.0430459	-0.262329	-0.0935924	0.394973	0.128195	8	140945782	TRAPPC9	Body
cg06245338	-0.143248	2.66801e-08	-6.01602	0.025755	-0.190659	-0.0969565	-0.143751	3.23764e-09	-5.91907	0.0242861	-0.191351	-0.0961512	0.106496	0.347996	17	74410839	UBE2O	Body
cg13639901	0.166998	2.74608e-08	5.96375	0.0300524	0.111676	0.221013	0.179738	0.000253776	3.65842	0.04913	0.0834451	0.276031	0.592244	0.0225958	7	155556590	RBM33	Body
cg18346707	0.187313	2.80993e-08	5.95942	0.0337326	0.125216	0.247943	0.182906	0.000172384	3.75639	0.0486919	0.0874713	0.27834	0.496452	0.0638817	2	231732249	ITM2C	Body
cg13390284	0.17307	2.81314e-08	5.95921	0.0311687	0.115693	0.229091	0.220065	0.00203153	3.08558	0.0713203	0.0802796	0.35985	0.769133	0.000223692	1	65531864
cg03568673	-0.161483	2.89951e-08	-6.00036	0.0291097	-0.21507	-0.109162	-0.162116	1.96883e-09	-6.00036	0.0270177	-0.21507	-0.109162	0	0.71536	13	20796216	GJB6	3'UTR
cg19256813	0.231409	2.97154e-08	5.94888	0.0417472	0.154559	0.306444	0.23228	1.75666e-07	5.2234	0.0444691	0.145122	0.319438	0.0846327	0.363991	12	117627286	FBXO21	Body
cg13847853	0.13605	3.09055e-08	5.94147	0.0245745	0.0908121	0.18022	0.152087	0.000368011	3.56202	0.0426968	0.0684028	0.235771	0.57523	0.0282676	17	39696336
cg24636368	0.228806	3.10423e-08	5.94064	0.0413347	0.152715	0.3031	0.201027	0.00353588	2.91685	0.0689193	0.0659477	0.336106	0.522328	0.0505633	17	46388447	SKAP1	Body
cg06998765	0.239254	3.11245e-08	5.94014	0.0432258	0.159682	0.316947	0.238315	2.84777e-09	5.94014	0.0401194	0.159682	0.316947	0	0.80095	14	75389618	RPS6KL1	TSS1500
cg15601264	-0.147683	3.11259e-08	-5.98698	0.0266817	-0.1968	-0.0997259	-0.148263	2.13773e-09	-5.98698	0.0247642	-0.1968	-0.0997259	0	0.760661	17	54864697
cg18623216	-0.186112	3.13674e-08	-5.98552	0.0336329	-0.248025	-0.125661	-0.181166	1.50699e-07	-5.2517	0.0344966	-0.248778	-0.113554	0.183507	0.289816	3	155421970	PLCH1	5'UTR;1stExon
cg11964461	0.190234	3.36058e-08	5.92564	0.0344532	0.126811	0.252159	0.190632	5.46045e-08	5.43563	0.0350709	0.121895	0.25937	0	0.836074	5	179606623	RASGEF1C	5'UTR
cg24524285	0.223642	3.3969e-08	5.9236	0.0405175	0.149055	0.296467	0.218533	4.91477e-08	5.45437	0.0400657	0.140006	0.297061	0	0.47333	11	64405919	NRXN2	Body
cg02803819	0.202732	3.4612e-08	5.92005	0.0367512	0.135079	0.268788	0.201933	3.21838e-09	5.92005	0.0341101	0.135079	0.268788	0	0.742943	7	27141067	HOXA2	Body
cg07963670	0.159739	3.56592e-08	5.9144	0.028985	0.106382	0.211836	0.155643	1.0281e-05	4.41118	0.0352837	0.086488	0.224798	0.368314	0.147427	8	23161764	LOXL2	Body
cg21399057	0.20503	3.57883e-08	5.91372	0.0372074	0.136537	0.271906	0.204011	2.03244e-08	5.60922	0.0363707	0.132726	0.275296	0.14189	0.321577	17	46631910	HOXB3	5'UTR
cg08056778	0.15309	3.65502e-08	5.90972	0.0278004	0.101914	0.203058	0.167295	5.8614e-05	4.01832	0.0416331	0.0856959	0.248895	0	0.457912	4	38139045	TBC1D1	3'UTR
cg27217474	0.152737	3.77141e-08	5.90377	0.0277642	0.101628	0.20264	0.151946	4.83256e-09	5.85284	0.025961	0.101063	0.202828	0	0.496816	17	46697543
cg00682096	0.227714	3.79595e-08	5.90254	0.0414018	0.151499	0.302128	0.225978	1.09057e-08	5.71601	0.0395343	0.148493	0.303464	0	0.46998	17	46672924	LOC404266	Body;TSS1500
cg00994629	-0.176305	3.81585e-08	-5.94839	0.0320604	-0.235324	-0.118681	-0.177143	5.45778e-09	-5.83258	0.0303713	-0.23667	-0.117616	0.067957	0.376007	14	22694547
cg07823492	0.294628	3.82099e-08	5.90129	0.0535791	0.195997	0.390929	0.293463	3.60671e-09	5.90129	0.0497286	0.195997	0.390929	0	0.908184	17	46608099	HOXB1	1stExon
cg14798653	0.248867	3.9029e-08	5.89726	0.0452882	0.165498	0.330267	0.242752	2.93992e-06	4.67497	0.0519259	0.140979	0.344525	0	0.476986	19	6475497	DENND1C	Body
cg09123026	0.118399	3.90515e-08	5.89715	0.0215464	0.0787356	0.157126	0.148775	0.000496751	3.4825	0.0427207	0.0650439	0.232506	0.6165	0.0157893	17	74480528	RHBDF2	5'UTR
cg19268695	-0.148948	3.93735e-08	-5.94244	0.0271128	-0.198859	-0.100216	-0.149538	2.80818e-09	-5.94244	0.0251644	-0.198859	-0.100216	0	0.878901	1	111743411	DENND2D	TSS200
cg10095954	0.266247	4.10302e-08	5.88774	0.0485289	0.176913	0.353472	0.263515	1.12525e-07	5.30524	0.0496706	0.166162	0.360867	0.185628	0.288181	17	3848324	ATP2A3	Body
cg01133215	-0.125004	4.10522e-08	-5.93449	0.022785	-0.166948	-0.0840514	-0.1255	2.9476e-09	-5.93449	0.0211475	-0.166948	-0.0840514	0	0.559025	6	45399681	RUNX2	Body
cg09676376	-0.15169	4.14275e-08	-5.93276	0.0276572	-0.202603	-0.10198	-0.149505	1.9395e-06	-4.75963	0.031411	-0.211069	-0.0879402	0.240141	0.245807	12	54779077	ZNF385A	Body;TSS1500
cg12476754	-0.232779	4.18507e-08	-5.93082	0.0424558	-0.310934	-0.15647	-0.233211	5.11066e-05	-4.05051	0.0575758	-0.346058	-0.120365	0.425451	0.107194	7	47344750	TNS3	Body
cg16733298	0.194831	4.23496e-08	5.88171	0.0355482	0.129392	0.258725	0.200529	3.64292e-07	5.08673	0.0394221	0.123264	0.277795	0.228581	0.254833	16	19127132	ITPRIPL2	1stExon;Body
cg18814344	-0.179573	4.54796e-08	-5.91496	0.0328399	-0.240026	-0.120548	-0.184488	1.38371e-06	-4.82734	0.0382173	-0.259393	-0.109583	0.277065	0.216972	5	139040546	CXXC5	5'UTR
cg17453840	0.228079	4.67213e-08	5.86296	0.041747	0.151229	0.303113	0.247774	7.70008e-06	4.47336	0.0553888	0.139214	0.356334	0.355574	0.156848	15	83317526	CPEB1	TSS1500
cg14109551	-0.154929	4.83341e-08	-5.90332	0.0283891	-0.207189	-0.103903	-0.155532	5.68407e-06	-4.53781	0.0342747	-0.222709	-0.088355	0.18768	0.286598	6	118903047	C6orf204	Body
cg09510202	0.256547	5.11693e-08	5.84555	0.047097	0.169848	0.341197	0.255523	5.04893e-09	5.84555	0.0437123	0.169848	0.341197	0	0.522898	6	13014871	PHACTR1	Body
cg11067407	-0.156815	5.15738e-08	-5.89089	0.0287957	-0.209824	-0.105059	-0.157571	4.07354e-08	-5.48763	0.0287139	-0.21385	-0.101293	0	0.425131	11	113599852
cg13879455	0.225767	5.34169e-08	5.8373	0.0415047	0.149363	0.300366	0.224864	5.3052e-09	5.8373	0.038522	0.149363	0.300366	0	0.618036	12	58133008	AGAP2	TSS1500;Body
cg26360402	-0.157981	5.41015e-08	-5.88171	0.0290551	-0.211467	-0.105758	-0.15782	2.45665e-08	-5.57632	0.0283018	-0.21329	-0.102349	0	0.467483	14	105973994
cg26402660	0.20802	5.47453e-08	5.83259	0.0382731	0.137565	0.276811	0.207188	5.45744e-09	5.83259	0.0355225	0.137565	0.276811	0	0.759379	7	27179268
cg00502509	-0.142162	5.52509e-08	-5.87767	0.0261639	-0.190326	-0.0951359	-0.145078	1.35137e-06	-4.83205	0.0300242	-0.203925	-0.0862321	0.161325	0.306827	7	1956121	MAD1L1	Body
cg04255201	0.145683	5.61196e-08	5.82782	0.0268257	0.0963013	0.193899	0.1451	5.61552e-09	5.82782	0.0248978	0.0963013	0.193899	0	0.836555	19	46999307	PNMAL2	TSS200
cg17801546	-0.185813	5.69437e-08	-5.87187	0.0342314	-0.248828	-0.124286	-0.190896	5.23026e-06	-4.55533	0.041906	-0.27303	-0.108762	0.348556	0.162091	1	167090974	DUSP27	Body
cg08486065	0.118555	5.82613e-08	5.82062	0.0218573	0.078319	0.157841	0.121378	6.36264e-08	5.4083	0.022443	0.0773908	0.165366	0.165113	0.303935	19	3464875
cg10822172	0.166422	5.91281e-08	5.81777	0.0306971	0.109913	0.221596	0.165755	5.96363e-09	5.81777	0.0284911	0.109913	0.221596	0	0.461832	7	28338757	CREB5	TSS200
cg07207652	0.232613	5.92266e-08	5.81745	0.0429087	0.153625	0.309736	0.224283	1.74107e-05	4.29575	0.0522105	0.121952	0.326614	0.37705	0.141048	17	45798257
cg24861866	-0.138592	6.05867e-08	-5.85993	0.0255844	-0.185689	-0.0926075	-0.135699	3.05788e-05	-4.16911	0.0325486	-0.199493	-0.0719046	0.242226	0.244178	10	135106684	TUBGCP2	Body
cg13985518	0.18759	6.05905e-08	5.81307	0.0346295	0.123842	0.249832	0.186837	6.13382e-09	5.81307	0.0321408	0.123842	0.249832	0	0.964217	7	27143788	HOXA2	TSS1500
cg08433504	0.18225	6.13858e-08	5.81055	0.0336582	0.12029	0.242746	0.189437	1.81419e-05	4.28661	0.0441927	0.102821	0.276053	0.418615	0.1118	15	39872071	THBS1	TSS1500
cg11839415	0.424695	6.15696e-08	5.80998	0.0784412	0.280296	0.565683	0.377241	0.00859927	2.62759	0.143569	0.0958503	0.658632	0.712515	0.00193538	1	43814764	MPL	Body
cg10513118	0.18386	6.1818e-08	5.8092	0.0339634	0.121338	0.244904	0.183121	6.27715e-09	5.8092	0.0315226	0.121338	0.244904	0	0.711936	11	118047203	SCN2B	1stExon;5'UTR
cg25817430	0.227995	6.38078e-08	5.80309	0.0421605	0.150384	0.303773	0.23065	7.694e-06	4.47353	0.0515588	0.129596	0.331703	0.331358	0.175079	12	102928914
cg08760493	-0.143736	6.39722e-08	-5.84944	0.0265818	-0.192669	-0.095959	-0.144314	4.93229e-09	-5.84944	0.0246714	-0.192669	-0.095959	0	0.46021	4	109994039	COL25A1	Body
cg03291396	0.16489	6.49951e-08	5.79953	0.0305099	0.108726	0.219728	0.170612	8.06399e-07	4.93381	0.0345801	0.102836	0.238388	0.137467	0.324911	2	219252533	SLC11A1	Body
cg04027736	0.301959	6.55744e-08	5.79782	0.0558883	0.199077	0.402411	0.287398	0.000132947	3.82094	0.0752167	0.139976	0.43482	0.450639	0.090824	7	27143403	HOXA2	TSS1500
cg12253175	0.286556	6.83664e-08	5.78976	0.0531111	0.188787	0.382016	0.289653	0.000292443	3.6219	0.0799725	0.132909	0.446396	0.563338	0.032672	12	58132093	AGAP2	TSS200;Body
cg12655542	-0.155645	6.85212e-08	-5.83617	0.0288497	-0.208753	-0.103791	-0.156272	5.34159e-09	-5.83617	0.0267764	-0.208753	-0.103791	0	0.651106	2	20357306
cg00807464	-0.19094	6.86564e-08	-5.83578	0.0353943	-0.256096	-0.127323	-0.191709	5.35382e-09	-5.83578	0.0328507	-0.256096	-0.127323	0	0.76694	12	111618977	CUX2	Body
cg12897164	-0.196665	6.94741e-08	-5.83349	0.0364698	-0.2638	-0.131115	-0.240182	0.000374671	-3.55731	0.0675179	-0.372515	-0.10785	0.575296	0.028244	8	124529273	FBXO32	5'UTR;Body
cg18396811	0.188121	7.22353e-08	5.7791	0.0349308	0.123818	0.250904	0.187739	8.8378e-08	5.34913	0.035097	0.11895	0.256528	0.168032	0.301702	1	3332264	PRDM16	Body
cg17233506	0.254517	7.29016e-08	5.77732	0.0472741	0.167493	0.339486	0.243702	2.54653e-05	4.21064	0.0578777	0.130264	0.35714	0.352861	0.158871	17	46608293	HOXB1	TSS200
cg27475169	0.12533	7.32486e-08	5.7764	0.0232825	0.0824704	0.167177	0.124824	7.6317e-09	5.7764	0.0216093	0.0824704	0.167177	0	0.669442	11	119190850
cg00147172	0.145508	7.36415e-08	5.77536	0.0270358	0.0957393	0.194102	0.14492	7.67886e-09	5.77536	0.0250929	0.0957393	0.194102	0	0.985659	22	46423604
cg23683800	-0.200371	8.04208e-08	-5.80511	0.0373395	-0.269107	-0.133258	-0.201182	6.4324e-09	-5.80511	0.0346561	-0.269107	-0.133258	0	0.849324	10	115086103
cg23941016	-0.137979	8.18523e-08	-5.80168	0.0257279	-0.18534	-0.0917361	-0.138538	6.56545e-09	-5.80168	0.0238789	-0.18534	-0.0917361	0	0.839262	15	78315944	TBC1D2B	Body
cg01952185	0.193668	8.49954e-08	5.7475	0.0361578	0.127107	0.258657	0.188576	2.35355e-06	4.72042	0.0399489	0.110277	0.266874	0.203542	0.274321	5	134813213
cg13497903	0.178316	8.50249e-08	5.74743	0.033292	0.11703	0.238154	0.177592	9.06113e-09	5.74743	0.0308994	0.11703	0.238154	0	0.96486	14	90920641
cg15475323	0.208119	8.58163e-08	5.74562	0.0388684	0.136568	0.27798	0.20073	0.00107008	3.27142	0.0613587	0.0804693	0.320991	0.588987	0.0236239	19	49220102	MAMSTR	1stExon;Body;5'UTR
cg18556455	0.124404	8.77015e-08	5.74139	0.0232508	0.0816027	0.166194	0.127759	4.52763e-07	5.04532	0.0253223	0.0781284	0.17739	0.211751	0.267944	2	45178474
cg03052004	-0.106359	9.00722e-08	-5.78303	0.0198962	-0.142985	-0.0705982	-0.106792	7.33656e-09	-5.78303	0.0184664	-0.142985	-0.0705982	0	0.917696	6	11702389
cg06724693	-0.201976	9.03008e-08	-5.78254	0.0377863	-0.271535	-0.134061	-0.296787	0.00351931	-2.91831	0.101698	-0.496112	-0.0974624	0.708803	0.00216001	1	3010896	PRDM16	Body
cg07623567	-0.143087	9.06135e-08	-5.78186	0.0267723	-0.192371	-0.0949676	-0.143669	7.38776e-09	-5.78186	0.0248483	-0.192371	-0.0949676	0	0.993561	6	32909523	HLA-DMB	TSS1500
cg09889997	-0.153891	9.07799e-08	-5.78151	0.0287954	-0.206899	-0.102135	-0.154517	7.4035e-09	-5.78151	0.0267261	-0.206899	-0.102135	0	0.648597	1	7692321	CAMTA1	Body
cg01080902	0.155127	9.27168e-08	5.73054	0.0290475	0.101655	0.207336	0.154495	1.00114e-08	5.73054	0.02696	0.101655	0.207336	0	0.859283	19	44039870	ZNF575	3'UTR
cg09841774	0.129989	9.36098e-08	5.72866	0.0243483	0.085167	0.173752	0.16067	0.000361441	3.56675	0.0450467	0.0723802	0.24896	0.522873	0.0502989	3	39233997	XIRP1	5'UTR;1stExon
cg11385938	0.206853	9.60254e-08	5.72368	0.0387795	0.135466	0.276554	0.207497	7.89265e-06	4.46808	0.0464399	0.116476	0.298518	0.238064	0.24743	7	6432590	RAC1	Body
cg23925513	0.204111	9.77789e-08	5.72014	0.038289	0.133627	0.27293	0.20597	7.48393e-07	4.94837	0.0416238	0.124389	0.287551	0.162869	0.305649	17	6923526
cg08454760	0.140548	9.81778e-08	5.71935	0.0263689	0.0920066	0.187942	0.13435	0.000393581	3.54435	0.0379053	0.0600567	0.208643	0.521603	0.0509159	15	77324751	PSTPIP1	Body
cg13444413	0.198452	9.96931e-08	5.71635	0.0372521	0.129877	0.265408	0.197578	1.26236e-08	5.69108	0.0347172	0.129534	0.265623	0	0.425032	12	58131011	AGAP2	1stExon;Body
cg01697865	0.131127	1.07506e-07	5.70156	0.0246779	0.0856991	0.175483	0.154033	0.000930881	3.31062	0.0465269	0.0628421	0.245224	0.611592	0.0170464	11	117856007	IL10RA	TSS1500
cg23884241	0.400415	1.14264e-07	5.68959	0.0755152	0.261403	0.536143	0.403091	3.70844e-06	4.62709	0.0871154	0.232348	0.573834	0.215818	0.26478	7	27169957	HOXA4	1stExon
cg07561747	0.202897	1.18062e-07	5.68315	0.0383081	0.132378	0.271751	0.200635	5.46826e-06	4.54597	0.0441348	0.114133	0.287138	0.145176	0.319095	1	200983313	KIF21B	Body
cg24009030	0.161276	1.20571e-07	5.67901	0.0304718	0.105182	0.216045	0.221412	0.00232788	3.04486	0.0727165	0.0788899	0.363934	0.76526	0.000268799	13	114912327
cg22833809	0.152722	1.20875e-07	5.67852	0.0288581	0.0995985	0.204591	0.179263	0.00565894	2.76692	0.0647882	0.0522809	0.306246	0.717915	0.00164039	17	76129984	TMC8;TMC6	Body;TSS1500
cg04126866	-0.189958	1.22321e-07	-5.72302	0.035909	-0.256061	-0.125417	-0.228104	0.000269703	-3.64279	0.0626181	-0.350834	-0.105375	0.65555	0.00786036	10	85932763	C10orf99	TSS1500
cg21207436	0.160113	1.24108e-07	5.67332	0.0302822	0.104367	0.214541	0.157873	4.2521e-07	5.05731	0.0312168	0.0966893	0.219057	0	0.464814	14	74815316	C14orf115	1stExon;5'UTR
cg14736365	0.219257	1.2629e-07	5.66988	0.0414933	0.142874	0.293835	0.218381	6.26181e-08	5.41116	0.0403575	0.139282	0.29748	0	0.557787	5	173947646
cg02690013	0.150136	1.31619e-07	5.66172	0.0284533	0.0977577	0.201277	0.152707	9.28911e-05	3.90845	0.0390709	0.0761291	0.229284	0.30591	0.194585	8	1650309	DLGAP2	3'UTR
cg14795572	0.263739	1.32188e-07	5.66087	0.0499904	0.171714	0.35359	0.254002	3.00979e-06	4.67015	0.0543883	0.147403	0.360601	0.226344	0.256578	12	58131681	AGAP2	1stExon;Body
cg22514173	-0.146074	1.32704e-07	-5.70694	0.0276914	-0.19705	-0.0963024	-0.146676	1.15022e-08	-5.70694	0.0257013	-0.19705	-0.0963024	0	0.923436	22	20146278
cg13944805	0.105599	1.33591e-07	5.65878	0.0200231	0.0687393	0.141588	0.122054	2.16642e-05	4.24701	0.0287388	0.065727	0.178381	0.42594	0.106868	9	35563312	FAM166B	Body
cg15410236	0.106424	1.34559e-07	5.65735	0.0201846	0.0692671	0.142703	0.124844	4.77748e-05	4.06625	0.0307025	0.0646684	0.18502	0.511432	0.0559902	19	948452	ARID3A	Body
cg26022064	0.172707	1.36621e-07	5.65435	0.0327734	0.112376	0.231613	0.177913	7.82238e-06	4.46999	0.0398016	0.0999031	0.255923	0.218016	0.263068	7	98739782	SMURF1	Body
cg06305891	-0.151308	1.36988e-07	-5.70066	0.0287153	-0.204168	-0.0996957	-0.151932	1.19342e-08	-5.70066	0.0266516	-0.204168	-0.0996957	0	0.876763	3	195897904
cg06116248	0.121193	1.37191e-07	5.65352	0.0230012	0.078851	0.162535	0.154194	0.00244117	3.03054	0.05088	0.0544709	0.253917	0.546981	0.039314	16	66515363	BEAN	3'UTR
cg10976218	-0.172999	1.40281e-07	-5.69596	0.032859	-0.233487	-0.113939	-0.173713	1.22677e-08	-5.69596	0.0304976	-0.233487	-0.113939	0	0.701467	13	114880761	RASA3	Body
cg17319795	-0.146467	1.4298e-07	-5.69219	0.0278381	-0.197713	-0.0964315	-0.127358	0.00185286	-3.11286	0.0409136	-0.207547	-0.047169	0.314413	0.188036	14	93170808	LGMN	Body
cg25050332	0.302193	1.45724e-07	5.64158	0.0574742	0.196391	0.405495	0.300943	1.68501e-08	5.64158	0.0533438	0.196391	0.405495	0	0.910352	11	316088
cg05387269	-0.187361	1.45809e-07	-5.68831	0.035635	-0.25296	-0.123312	-0.188136	1.28304e-08	-5.68831	0.0330741	-0.25296	-0.123312	0	0.861085	1	1306946
cg18581929	0.12302	1.47224e-07	5.63955	0.0234057	0.0799338	0.165089	0.149987	0.000140031	3.80811	0.0393861	0.0727914	0.227182	0.588304	0.0238431	7	150145527
cg24360871	0.269674	1.47926e-07	5.6386	0.0513164	0.175208	0.361908	0.268508	1.79197e-08	5.63097	0.0476841	0.175049	0.361967	0	0.471865	7	27163929	HOXA3	5'UTR
cg15194531	0.279798	1.49548e-07	5.63644	0.0532633	0.181748	0.375532	0.286041	4.72285e-06	4.57674	0.062499	0.163546	0.408537	0.164284	0.307887	17	43318900	FMNL1	Body
cg20328456	0.141477	1.52046e-07	5.63315	0.0269477	0.0918704	0.189912	0.141035	2.56735e-08	5.56864	0.0253267	0.0913959	0.190675	0	0.486728	6	32121113	PPT2;PRRT1	TSS200;TSS1500
cg21641458	0.158154	1.54708e-07	5.62971	0.0301426	0.102666	0.212332	0.1518	5.00265e-06	4.56468	0.0332553	0.0866204	0.216979	0.192403	0.28295	7	27185136	HOXA6	3'UTR
cg05313153	0.11003	1.67106e-07	5.61438	0.0210276	0.0713212	0.147824	0.1308	0.00101358	3.28673	0.0397963	0.0528004	0.208799	0.661457	0.00696305	8	119122430	EXT1	1stExon
cg16773741	0.169921	1.69611e-07	5.61142	0.0324904	0.110111	0.228318	0.169215	2.00677e-08	5.61142	0.0301554	0.110111	0.228318	0	0.536225	22	19513017	CLDN5	TSS200
cg14173968	-0.175456	1.69741e-07	-5.65811	0.0335497	-0.237216	-0.115155	-0.183815	2.58213e-06	-4.70154	0.0390968	-0.260444	-0.107187	0.054859	0.385329	6	39740405
cg00561739	-0.145908	1.74687e-07	-5.65239	0.027928	-0.197319	-0.095711	-0.146515	1.58234e-08	-5.65239	0.0259209	-0.197319	-0.095711	0	0.875208	5	1807733	NDUFS6	Body
cg06024215	0.17142	1.76114e-07	5.60392	0.0328208	0.111002	0.230411	0.170579	4.7767e-07	5.03507	0.0338782	0.104179	0.236979	0.183622	0.289728	17	75210996	SEC14L1	3'UTR;Body
cg00066854	-0.130442	1.78588e-07	-5.64798	0.0249873	-0.17644	-0.085531	-0.130986	1.62342e-08	-5.64798	0.0231916	-0.17644	-0.085531	0	0.851691	10	113987376
cg14325837	0.155343	1.79063e-07	5.6006	0.02976	0.100559	0.208833	0.146186	0.013599	2.46768	0.05924	0.0300774	0.262294	0.76861	0.000229401	10	49731563	ARHGAP22	Body
cg11442608	-0.125929	1.81623e-07	-5.64462	0.0241371	-0.170362	-0.0825455	-0.139355	0.00025444	-3.65775	0.0380985	-0.214026	-0.064683	0.537395	0.0435143	15	81456832
cg15282973	0.161992	1.8429e-07	5.59486	0.0310656	0.104805	0.217828	0.183856	0.000411895	3.53234	0.0520493	0.0818412	0.285871	0.401165	0.123835	12	125346253	SCARB1	Body
cg02921257	0.154367	1.86953e-07	5.59199	0.0296184	0.0998439	0.207602	0.174918	0.000975926	3.29738	0.0530477	0.0709467	0.27889	0.641825	0.0102409	3	39233858	XIRP1	5'UTR
cg03814063	0.153377	1.8742e-07	5.5915	0.0294311	0.0991989	0.206276	0.149667	6.96202e-07	4.96242	0.0301601	0.0905543	0.20878	0.201112	0.276207	22	50025915	C22orf34	Body
cg04154027	0.284944	1.89698e-07	5.58908	0.0547005	0.184248	0.383261	0.286988	1.92046e-07	5.20688	0.0551172	0.178961	0.395016	0	0.45258	5	78985588	CMYA5	TSS200
cg00951869	0.155313	1.92858e-07	5.58578	0.029833	0.100395	0.208934	0.217005	0.0154274	2.42219	0.0895904	0.0414107	0.392599	0.786504	8.98335e-05	14	24805349	ADCY4;RIPK3	TSS1500;3'UTR
cg25891647	-0.123471	2.00763e-07	-5.62458	0.0237506	-0.167192	-0.080782	-0.123987	1.85956e-08	-5.62458	0.0220438	-0.167192	-0.080782	0	0.626517	11	123232359
cg08802652	0.109194	2.0279e-07	5.57572	0.021012	0.0705143	0.146961	0.123184	7.85924e-05	3.94865	0.0311964	0.0620399	0.184327	0.499869	0.0620389	6	39076528	C6orf64	Body
cg19645616	0.212611	2.04791e-07	5.57375	0.0409266	0.137271	0.286171	0.209433	8.94354e-06	4.44126	0.0471562	0.117008	0.301857	0.324819	0.180063	19	10444917	RAVER1;ICAM3	TSS1500;Body
cg23097296	0.19376	2.07327e-07	5.57129	0.0373143	0.12507	0.260827	0.193127	0.000203229	3.71497	0.0519861	0.0912358	0.295018	0.284264	0.211366	1	33231167	KIAA1522	Body
cg07110356	-0.161881	2.07695e-07	-5.61778	0.031177	-0.219273	-0.105844	-0.180018	2.13175e-05	-4.25063	0.0423509	-0.263024	-0.0970115	0.414477	0.114619	17	56355431	MPO	Body
cg18581669	-0.156788	2.10623e-07	-5.61497	0.0302114	-0.212403	-0.102487	-0.164201	0.000166285	-3.7654	0.0436078	-0.24967	-0.0787309	0.421459	0.109876	8	619965	ERICH1	Body
cg10120897	0.227918	2.12424e-07	5.56642	0.0439306	0.147048	0.306877	0.226962	2.60032e-08	5.56642	0.0407735	0.147048	0.306877	0	0.875781	16	88498132	ZNF469	Body
cg09940311	0.172593	2.128e-07	5.56606	0.0332691	0.11135	0.23239	0.17187	2.60563e-08	5.56606	0.0308782	0.11135	0.23239	0	0.739753	1	183901666
cg15193249	-0.250487	2.13221e-07	-5.61251	0.0482873	-0.339377	-0.163697	-0.251537	1.99411e-08	-5.61251	0.0448171	-0.339377	-0.163697	0	0.813668	14	100125683	HHIPL1	Body
cg13280041	0.183367	2.14722e-07	5.56426	0.0353573	0.11828	0.246917	0.182874	6.26435e-06	4.51726	0.0404833	0.103528	0.26222	0.200939	0.276341	6	138866865	NHSL1	Body
cg13228467	0.123583	2.15945e-07	5.56312	0.0238345	0.0797077	0.166423	0.128769	0.00466613	2.82922	0.0455141	0.0395635	0.217975	0.637272	0.0111253	15	77324758	PSTPIP1	Body
cg21663431	0.282682	2.19625e-07	5.55972	0.0545517	0.18226	0.380732	0.276852	8.71211e-07	4.9187	0.0562855	0.166534	0.387169	0.0724634	0.372776	19	10736355	SLC44A2	Body
cg10013501	0.238988	2.23586e-07	5.55613	0.0461493	0.154034	0.321935	0.237984	2.75823e-08	5.55613	0.0428328	0.154034	0.321935	0	0.941911	1	25257813	RUNX3	TSS1500;Body
cg12023692	0.127607	2.29395e-07	5.55097	0.0246641	0.082204	0.171937	0.127071	2.84088e-08	5.55097	0.0228916	0.082204	0.171937	0	0.598907	6	30712919	IER3	TSS1500
cg08202399	0.208362	2.29725e-07	5.55068	0.0402748	0.134222	0.280751	0.207487	2.84559e-08	5.55068	0.0373804	0.134222	0.280751	0	0.601837	16	14280512	MKL2	Body
cg19022697	0.277245	2.31638e-07	5.54901	0.0536053	0.178566	0.373594	0.27608	2.87288e-08	5.54901	0.0497529	0.178566	0.373594	0	0.544117	1	55247140	TTC22	Body
cg13043815	0.263045	2.357e-07	5.54551	0.0508918	0.169361	0.354517	0.261939	2.93094e-08	5.54551	0.0472344	0.169361	0.354517	0	0.85803	21	33867551	C21orf63	Body
cg09591524	0.214263	2.36723e-07	5.54464	0.0414602	0.137941	0.288782	0.212863	1.11608e-07	5.30673	0.040112	0.134245	0.291482	0	0.574031	7	27150031	HOXA3	5'UTR;Body
cg14557202	0.289515	2.3908e-07	5.54264	0.0560418	0.186351	0.390243	0.28487	0.000234517	3.6786	0.0774397	0.133091	0.436649	0.521048	0.0511866	12	54764371	ZNF385A	Body
cg11724366	-0.154449	2.41694e-07	-5.5873	0.0299086	-0.209506	-0.100692	-0.155099	2.30627e-08	-5.5873	0.0277592	-0.209506	-0.100692	0	0.771019	19	681815	FSTL3	3'UTR
cg23387569	0.231042	2.43927e-07	5.5386	0.0447555	0.148653	0.311484	0.216915	0.000113746	3.85923	0.0562069	0.106752	0.327079	0.315677	0.187064	12	58120011	AGAP2;LOC100130776	3'UTR;TSS200
cg27090409	-0.134227	2.44988e-07	-5.58457	0.0260055	-0.1821	-0.0874858	-0.135668	3.74869e-06	-4.62485	0.0293345	-0.193162	-0.0781732	0.161858	0.306421	15	46589259
cg23489038	-0.191922	2.46618e-07	-5.58323	0.0371924	-0.260388	-0.125074	-0.192731	2.36087e-08	-5.58323	0.0345195	-0.260388	-0.125074	0	0.504703	12	111619190	CUX2	Body
cg21683390	-0.193271	2.50036e-07	-5.58046	0.0374724	-0.262252	-0.125919	-0.193838	1.01987e-05	-4.41292	0.0439252	-0.27993	-0.107746	0	0.599878	18	13259088	C18orf1	5'UTR
cg22122808	-0.206119	2.5376e-07	-5.57747	0.039985	-0.279725	-0.134251	-0.179667	0.00257432	-3.01447	0.0596017	-0.296485	-0.0628501	0.566815	0.0313469	17	61511683	CYB561	3'UTR
cg11624345	0.171097	2.54121e-07	5.53034	0.0331927	0.109994	0.230756	0.17033	3.4012e-08	5.51942	0.0308602	0.109845	0.230815	0	0.527486	19	44278551	KCNN4	Body
cg23936031	0.206179	2.55044e-07	5.52961	0.040004	0.132538	0.278081	0.205309	3.20951e-08	5.52961	0.0371291	0.132538	0.278081	0	0.638209	7	27183133	HOXA5	1stExon
cg27078890	0.215549	2.55551e-07	5.5292	0.041825	0.138555	0.290724	0.212041	7.99368e-05	3.94459	0.053755	0.106684	0.317399	0.414763	0.114423	11	128457459	ETS1	TSS200
cg04006327	0.245911	2.58134e-07	5.52717	0.047734	0.15804	0.331707	0.235329	0.00226262	3.0534	0.077071	0.0842725	0.386385	0.641571	0.010289	11	72533487	ATG16L2	Body
cg10794973	-0.1356	2.66838e-07	-5.56732	0.0263532	-0.184112	-0.0882335	-0.136354	5.21286e-08	-5.44389	0.0250471	-0.185445	-0.0872623	0	0.499712	6	43692678
cg08898775	0.191913	2.67844e-07	5.51971	0.0373025	0.123244	0.258959	0.181272	8.24818e-05	3.93707	0.0460422	0.0910305	0.271513	0.360378	0.153281	15	59042684	ADAM10	TSS1500
cg10907744	0.0896793	2.6912e-07	5.51875	0.0174342	0.0575856	0.121015	0.0916813	0.000140293	3.80765	0.0240782	0.0444889	0.138874	0.437449	0.0992746	12	131589455	GPR133	Body
cg08842584	0.110728	2.73382e-07	5.51557	0.0215385	0.0710787	0.14944	0.154779	0.00054666	3.45679	0.0447754	0.0670208	0.242537	0.609418	0.0176226	8	19719149
cg27282397	-0.152595	2.74709e-07	-5.56144	0.0296876	-0.207246	-0.0992354	-0.152577	1.06294e-07	-5.31562	0.0287034	-0.208834	-0.0963188	0	0.750593	2	20793466
cg19526353	0.172851	2.88771e-07	5.50447	0.03369	0.110833	0.233404	0.168968	1.05013e-05	4.40659	0.0383444	0.0938142	0.244122	0.29555	0.2026	19	42760742	ERF	TSS1500
cg17412901	0.23139	2.89593e-07	5.5039	0.0451044	0.148359	0.312459	0.230409	3.71488e-08	5.5039	0.0418629	0.148359	0.312459	0	0.530452	1	3332705	PRDM16	Body
cg07450210	-0.162968	2.90742e-07	-5.54994	0.0317717	-0.221455	-0.105863	-0.163659	2.85766e-08	-5.54994	0.0294884	-0.221455	-0.105863	0	0.566204	13	99880947	UBAC2	Body
cg07616871	0.166828	2.94492e-07	5.50049	0.0325395	0.106928	0.225314	0.166121	3.78731e-08	5.50049	0.0302011	0.106928	0.225314	0	0.627874	2	218843504
cg27660627	0.187541	2.9871e-07	5.49761	0.0365986	0.120168	0.253322	0.186745	3.84982e-08	5.49761	0.0339684	0.120168	0.253322	0	0.446713	16	89461803	ANKRD11	5'UTR
cg25109238	0.142287	3.03635e-07	5.49429	0.0277841	0.0911408	0.192225	0.133066	9.06437e-05	3.91436	0.0339944	0.0664386	0.199694	0.359982	0.153574	3	52074172
cg10509607	0.2131	3.09739e-07	5.49024	0.0416421	0.136443	0.287946	0.215153	3.75395e-06	4.62456	0.0465241	0.123968	0.306339	0	0.557559	14	99658541	BCL11B	Body
cg22385702	0.198282	3.13946e-07	5.4875	0.0387657	0.12692	0.267958	0.197439	4.07668e-08	5.4875	0.0359798	0.12692	0.267958	0	0.565386	2	45175881
cg07807757	-0.137033	3.16911e-07	-5.53243	0.0268004	-0.186369	-0.0888629	-0.136491	0.000267546	-3.64485	0.0374475	-0.209887	-0.0630949	0.514688	0.0543402	7	50894570
cg26002218	0.178199	3.25571e-07	5.4801	0.0348861	0.113978	0.240902	0.189821	3.11456e-06	4.66312	0.0407068	0.110037	0.269605	0.228556	0.254852	14	103986227	CKB	Body
cg00764217	0.155033	3.31626e-07	5.47634	0.0303716	0.0991232	0.209622	0.153489	1.68692e-07	5.23089	0.0293427	0.095978	0.210999	0.120898	0.337321	7	116660240	ST7	Body
cg14074251	0.166488	3.33237e-07	5.47536	0.0326216	0.106436	0.225121	0.171507	3.55471e-05	4.13467	0.0414803	0.0902074	0.252807	0.394999	0.128176	2	220299116	SPEG	TSS1500
cg06238004	0.250745	3.38709e-07	5.47204	0.0491607	0.160248	0.339105	0.249677	4.44893e-08	5.47204	0.0456277	0.160248	0.339105	0	0.577091	17	42029727
cg06769918	0.169031	3.47269e-07	5.46695	0.0331706	0.107969	0.228651	0.16831	4.57858e-08	5.46695	0.0307868	0.107969	0.228651	0	0.640066	6	13015005	PHACTR1	Body
cg18384588	0.202228	3.47767e-07	5.46665	0.0396874	0.12917	0.273561	0.205483	4.17303e-05	4.09768	0.0501461	0.107198	0.303767	0	0.608474	22	46463747
cg25882256	0.159465	3.49049e-07	5.4659	0.0312994	0.101848	0.215722	0.153746	4.83836e-06	4.57168	0.0336301	0.0878322	0.21966	0.244807	0.242162	1	25257759	RUNX3	TSS1500;Body
cg23363263	-0.1687	3.51392e-07	-5.51138	0.0331203	-0.22967	-0.109171	-0.16942	3.56023e-08	-5.51138	0.0307401	-0.22967	-0.109171	0	0.85092	2	224751989	WDFY1	Body
cg13393721	0.163523	3.57319e-07	5.46112	0.0321238	0.104388	0.221261	0.163293	2.39456e-07	5.16577	0.0316105	0.101337	0.225248	0.0736785	0.371903	1	43815035	MPL	Body
cg21445230	0.133707	3.59836e-07	5.45969	0.0262734	0.0853415	0.18093	0.131713	3.08533e-05	4.16707	0.0316081	0.0697626	0.193664	0.337829	0.170171	16	67969367	PSMB10	Body
cg19863740	-0.157847	3.62961e-07	-5.50477	0.031027	-0.214963	-0.10208	-0.158522	3.69658e-08	-5.50477	0.0287972	-0.214963	-0.10208	0	0.844042	22	44576869	PARVG	5'UTR;Body;1stExon;TSS1500
cg09229668	0.134233	3.74614e-07	5.45146	0.0264164	0.0856044	0.181713	0.16556	0.000438037	3.51604	0.047087	0.0732708	0.257848	0.624576	0.0138514	10	73565440	CDH23	Body
cg01987516	0.210735	3.78563e-07	5.44931	0.0414879	0.134362	0.285304	0.210645	5.7035e-07	5.001	0.0421206	0.12809	0.2932	0.0760986	0.370161	10	101282726
cg18516619	-0.11645	3.84327e-07	-5.49306	0.0229387	-0.158676	-0.0752204	-0.116958	3.99538e-08	-5.49106	0.0212997	-0.158705	-0.0752113	0	0.47558	17	78806891	RPTOR	Body
cg08681293	0.154954	3.864e-07	5.44511	0.0305296	0.0987536	0.209827	0.15429	5.17724e-08	5.44511	0.0283355	0.0987536	0.209827	0	0.497011	19	1221756	STK11	Body
cg00215182	-0.188844	3.92069e-07	-5.48898	0.037227	-0.257374	-0.121933	-0.188741	7.90783e-08	-5.36922	0.0351524	-0.257638	-0.119843	0	0.521237	1	22979495	C1QB	TSS200
cg08864042	0.133307	3.96558e-07	5.4398	0.0262903	0.084911	0.180561	0.132736	5.33418e-08	5.4398	0.0244009	0.084911	0.180561	0.0190705	0.410251	2	74607470	DCTN1	5'UTR;1stExon
cg25006194	-0.190859	4e-07	-5.48487	0.0376526	-0.260172	-0.123184	-0.191678	4.13771e-08	-5.48487	0.0349467	-0.260172	-0.123184	0	0.670811	12	94288553
cg16643542	-0.147887	4.00259e-07	-5.48474	0.0291757	-0.201595	-0.0954474	-0.147608	7.34628e-06	-4.4834	0.0329232	-0.212136	-0.0830797	0.198307	0.27838	19	827843	AZU1	1stExon;5'UTR
cg17046776	0.245746	4.09333e-07	5.43329	0.0485226	0.156423	0.332959	0.244071	1.05601e-07	5.31681	0.0459055	0.154098	0.334044	0	0.468719	11	8832283	ST5	5'UTR;TSS200
cg11169848	-0.150807	4.09947e-07	-5.47983	0.0297785	-0.205624	-0.0972837	-0.154824	7.96589e-07	-4.9362	0.031365	-0.216298	-0.0933497	0	0.43245	11	67142030	LOC100130987;CLCF1	Body;TSS1500
cg13172549	0.307613	4.11091e-07	5.43241	0.0607481	0.195785	0.4168	0.300946	1.22085e-06	4.85222	0.0620223	0.179385	0.422508	0.0887435	0.361004	7	27153636	HOXA3	5'UTR;TSS200
cg11591485	0.238384	4.14099e-07	5.43091	0.0470895	0.151699	0.323021	0.23736	5.60662e-08	5.43091	0.0437054	0.151699	0.323021	0	0.687395	3	124839640	SLC12A8	Body
cg15572436	-0.1446	4.15439e-07	-5.4771	0.0285673	-0.197189	-0.0932544	-0.144464	0.0028173	-2.987	0.0483641	-0.239256	-0.0496717	0.519531	0.0519306	11	62767169	SLC22A8	Body
cg01372366	-0.180081	4.20361e-07	-5.47468	0.0355926	-0.245601	-0.116108	-0.180855	4.38305e-08	-5.47468	0.0330347	-0.245601	-0.116108	0	0.801163	11	48041783	PTPRJ	Body
cg26939946	0.249569	4.22536e-07	5.42677	0.0493365	0.158748	0.338245	0.235804	0.000135175	3.81683	0.0617801	0.114718	0.356891	0.215051	0.265377	17	19314395	RNF112	TSS200
cg23901918	-0.230721	4.29617e-07	-5.4702	0.045639	-0.314736	-0.148691	-0.233349	8.5862e-07	-4.92155	0.0474137	-0.326278	-0.14042	0.188276	0.286138	10	105420747	SH3PXD2A	Body
cg22798849	0.22583	4.32448e-07	5.422	0.0446826	0.143576	0.306141	0.224179	2.18039e-07	5.18326	0.0432505	0.139409	0.308948	0.147763	0.317136	7	27155234	HOXA3	5'UTR
cg11155784	-0.149917	4.32737e-07	-5.46871	0.0296633	-0.204523	-0.0966012	-0.152409	1.88591e-07	-5.21025	0.0292517	-0.209741	-0.0950762	0.0614946	0.38062	1	164572163	PBX1	Body
cg25595793	0.309522	4.37652e-07	5.41954	0.0612695	0.196734	0.419646	0.30819	5.97515e-08	5.41954	0.0568664	0.196734	0.419646	0	0.981599	19	10736117	SLC44A2	TSS200;Body
cg12727060	0.146964	4.37988e-07	5.41939	0.0290923	0.0934098	0.199254	0.156243	0.00118743	3.24188	0.0481952	0.0617824	0.250704	0.623299	0.014147	6	37568438
cg15967278	-0.161815	4.40453e-07	-5.46508	0.0320388	-0.220793	-0.104229	-0.162511	4.62701e-08	-5.46508	0.0297363	-0.220793	-0.104229	0	0.68532	8	29886272
cg18365406	0.229463	4.41512e-07	5.41774	0.045437	0.14582	0.31113	0.264538	9.29299e-05	3.90835	0.0676853	0.131877	0.397198	0.496945	0.0636146	19	11472110	LPPR2	Body
cg09999700	-0.164902	4.42147e-07	-5.46429	0.0326548	-0.225015	-0.106209	-0.165612	4.64767e-08	-5.46429	0.0303081	-0.225015	-0.106209	0	0.937718	15	93695604
cg07925670	0.180792	4.43251e-07	5.41693	0.0358048	0.114881	0.245146	0.191934	0.000212257	3.70396	0.0518184	0.0903713	0.293496	0.492617	0.0659796	17	7253489	ACAP1	Body
cg23829380	0.150156	4.44308e-07	5.41644	0.0297403	0.095409	0.203611	0.14951	6.07983e-08	5.41644	0.027603	0.095409	0.203611	0	0.931136	13	113674654	MCF2L	Body
cg18568930	0.225342	4.48005e-07	5.41473	0.0446456	0.143156	0.305586	0.224371	6.13809e-08	5.41473	0.0414371	0.143156	0.305586	0	0.955483	19	51815658	IGLON5	Body
cg07737292	-0.1374	4.48058e-07	-5.46155	0.0272224	-0.187512	-0.0884713	-0.125555	0.00273673	-2.99586	0.0419094	-0.207695	-0.0434137	0.410656	0.117241	16	56892460	MIR138-2	Body
cg12109823	0.170785	4.53911e-07	5.41203	0.0338534	0.108466	0.231632	0.166609	1.73995e-05	4.29589	0.0387834	0.0905951	0.242623	0.269776	0.232253	8	67454595
cg26581200	0.144437	4.56235e-07	5.41098	0.0286362	0.0917221	0.195907	0.144515	1.06067e-07	5.31601	0.0271848	0.0912333	0.197796	0.0987059	0.353726	22	30637461	LIF	3'UTR
cg07082267	-0.129026	4.563e-07	-5.4578	0.0255809	-0.176117	-0.0830475	-0.134268	1.15157e-05	-4.38656	0.030609	-0.194261	-0.0742757	0.353607	0.158314	16	85429035
cg24550149	0.219838	4.62012e-07	5.40839	0.0436061	0.139566	0.298215	0.201384	0.00116447	3.24744	0.0620131	0.0798407	0.322928	0.500582	0.0616577	1	55246954	TTC22	Body
cg20373544	0.134781	4.62588e-07	5.40813	0.0267357	0.0855641	0.182835	0.134199	6.36858e-08	5.40813	0.0248144	0.0855641	0.182835	0	0.63618	2	202814226
cg19017293	0.143021	4.66906e-07	5.40622	0.0283803	0.0907768	0.194031	0.142404	6.43704e-08	5.40622	0.0263407	0.0907768	0.194031	0	0.495788	17	80201299
cg00531137	0.190699	4.70901e-07	5.40446	0.0378536	0.121016	0.258736	0.20282	0.000138523	3.81079	0.0532226	0.0985058	0.307135	0.467036	0.0807284	16	57643932
cg00957901	0.170714	4.72579e-07	5.40372	0.0338911	0.108325	0.231629	0.184453	7.83556e-05	3.94937	0.0467042	0.0929139	0.275991	0.326789	0.178558	4	41614842	LIMCH1	TSS200;Body
cg09221482	0.180517	4.74662e-07	5.40282	0.0358433	0.114535	0.244941	0.195023	7.56527e-05	3.95777	0.049276	0.0984439	0.291602	0.457201	0.0867276	6	161557754	AGPAT4	Body
cg25004071	0.17539	4.76404e-07	5.40206	0.0348302	0.111273	0.237993	0.168414	7.65201e-05	3.95505	0.042582	0.0849547	0.251873	0.392859	0.129693	20	60639474	TAF4	Body
cg16830870	0.0986365	4.87047e-07	5.3975	0.0196044	0.0625477	0.133873	0.0982103	6.75761e-08	5.3975	0.0181955	0.0625477	0.133873	0	0.538074	12	95397608	NDUFA12	TSS200
cg21876001	0.0585132	4.91764e-07	5.39551	0.011634	0.0370968	0.0794239	0.0582603	6.83296e-08	5.39551	0.0107979	0.0370968	0.0794239	0	0.761405	19	11594640	ZNF653	Body
cg01317029	0.169307	4.97143e-07	5.39326	0.0336767	0.107313	0.229836	0.168525	5.17019e-07	5.01989	0.0335715	0.102726	0.234324	0	0.652146	3	184063497	FAM131A	3'UTR
cg16199747	-0.181753	5.00808e-07	-5.43859	0.0361626	-0.248323	-0.116756	-0.180131	3.60549e-06	-4.63292	0.0388808	-0.256336	-0.103926	0.228078	0.255225	6	147235033
cg14645545	0.160133	5.04148e-07	5.39037	0.031869	0.101467	0.217413	0.175737	8.20814e-05	3.93824	0.0446232	0.088277	0.263197	0.249708	0.238331	2	219252551	SLC11A1	Body
cg20781880	-0.203533	5.09445e-07	-5.43505	0.0405225	-0.278129	-0.130699	-0.203997	8.64092e-06	-4.44866	0.0458558	-0.293872	-0.114121	0.246186	0.241084	19	3179741	S1PR4	1stExon
cg03776506	0.118157	5.18169e-07	5.38469	0.0235397	0.0748237	0.160466	0.12467	0.000201215	3.71749	0.033536	0.0589403	0.190399	0.236452	0.248688	16	30581384	ZNF688	Body
cg18430152	0.194661	5.2808e-07	5.38077	0.0388093	0.123218	0.264415	0.191862	1.70097e-06	4.78605	0.0400877	0.113291	0.270432	0	0.441877	7	27162401	HOXA3	5'UTR
cg00603110	0.142314	5.2879e-07	5.38049	0.0283746	0.090081	0.193314	0.139544	1.22569e-05	4.37297	0.0319106	0.0770004	0.202088	0.298219	0.200533	6	134395621
cg06143732	0.218615	5.37439e-07	5.37713	0.0436145	0.138327	0.297007	0.224824	1.02094e-05	4.41269	0.0509495	0.124965	0.324683	0.129735	0.330719	7	129912803	CPA2	Body
cg21702188	-0.143399	5.40087e-07	-5.42296	0.0286141	-0.196073	-0.0919692	-0.14378	9.01094e-08	-5.34562	0.0268968	-0.196497	-0.0910633	0	0.589535	11	62574403	STX5;NXF1	3'UTR;TSS1500
cg18102633	0.222069	5.4095e-07	5.37578	0.0443145	0.140492	0.301718	0.306451	0.00212621	3.07201	0.0997559	0.110933	0.501969	0.489249	0.0678468	19	17487776	PLVAP	1stExon
cg12626589	0.187963	5.52186e-07	5.37152	0.0375382	0.11886	0.255433	0.178651	3.43927e-05	4.14224	0.0431292	0.0941199	0.263183	0.304881	0.19538	6	32120783	PPT2;PRRT1	TSS1500
cg12706938	0.176667	5.53153e-07	5.37115	0.0352847	0.111713	0.240087	0.176177	2.72475e-05	4.19533	0.0419937	0.0938713	0.258483	0.357886	0.155129	19	1566839	MEX3D	Body
cg08046044	0.11597	5.56958e-07	5.36973	0.0231682	0.0733209	0.157612	0.116307	1.02001e-06	4.88774	0.0237957	0.0696683	0.162946	0	0.576095	14	54419614	BMP4	5'UTR
cg03731131	0.177805	5.65073e-07	5.36673	0.0355411	0.112379	0.241685	0.175236	6.76016e-07	4.96813	0.0352721	0.106104	0.244368	0.0312424	0.401867	19	44278274	KCNN4	Body
cg15963463	0.120464	5.71912e-07	5.36423	0.0240906	0.0761172	0.163764	0.137418	0.000372364	3.55893	0.038612	0.0617394	0.213096	0.530242	0.0467936	1	25253237	RUNX3	Body
cg25015371	-0.156323	5.74306e-07	-5.41021	0.0312667	-0.21388	-0.100125	-0.157003	6.29506e-08	-5.41021	0.0290197	-0.21388	-0.100125	0	0.850742	6	108874950
cg08281415	-0.177116	5.74435e-07	-5.41016	0.035426	-0.24233	-0.113443	-0.177887	6.2967e-08	-5.41016	0.0328801	-0.24233	-0.113443	0	0.987308	16	86959156
cg08140459	-0.146449	5.76332e-07	-5.40948	0.0292958	-0.200379	-0.0937939	-0.137377	0.00479583	-2.82044	0.0487078	-0.232843	-0.0419118	0.420846	0.11029	14	75086513
cg22639325	0.0941645	5.76653e-07	5.36252	0.0188371	0.0594881	0.128022	0.114307	3.90556e-05	4.113	0.0277917	0.0598363	0.168778	0.525466	0.049051	8	144672161	EEF1D	Body;5'UTR
cg07942135	0.179101	5.78613e-07	5.36181	0.0358328	0.113138	0.243505	0.178321	8.2392e-08	5.36181	0.0332577	0.113138	0.243505	0.100089	0.352711	7	27154262	HOXA3	5'UTR;TSS1500
cg04873053	0.137493	5.85736e-07	5.35927	0.0275213	0.0868301	0.186959	0.137484	8.63601e-07	4.92042	0.0279416	0.0827199	0.192249	0.0614508	0.380651	1	53935918
cg23035449	-0.178735	5.91035e-07	-5.40424	0.035789	-0.244617	-0.114409	-0.179513	6.50828e-08	-5.40424	0.033217	-0.244617	-0.114409	0	0.645456	15	90578555	ZNF710	5'UTR
cg20073893	0.116151	5.92496e-07	5.35688	0.0232598	0.0733334	0.157958	0.115645	8.46707e-08	5.35688	0.0215882	0.0733334	0.157958	0	0.623665	14	22945457
cg27239243	-0.132342	5.94868e-07	-5.4029	0.0265061	-0.181135	-0.0847004	-0.132918	6.55727e-08	-5.4029	0.0246012	-0.181135	-0.0847004	0	0.527755	2	101945867
cg03801286	-0.157222	5.96298e-07	-5.4024	0.0314921	-0.215194	-0.100619	-0.163479	9.3997e-05	-3.90559	0.0418577	-0.245518	-0.0814392	0.217141	0.26375	21	35884508	KCNE1	TSS1500
cg15539944	0.155841	6.19009e-07	5.34777	0.0312607	0.0982944	0.212028	0.157119	2.31739e-05	4.23189	0.0371274	0.0843505	0.229887	0.334978	0.172331	12	58129407	AGAP2	Body
cg11155924	-0.153609	6.21251e-07	-5.39386	0.0308173	-0.210339	-0.0982185	-0.156898	7.38435e-06	-4.4823	0.0350039	-0.225504	-0.0882915	0	0.438675	11	70449258	SHANK2	Body
cg07018107	-0.131036	6.25889e-07	-5.39231	0.0262964	-0.179444	-0.0837718	-0.125293	0.000221532	-3.69311	0.0339263	-0.191788	-0.0587991	0.0853659	0.363459	8	129162406	MIR1208	Body
cg14428166	-0.152726	6.3301e-07	-5.38996	0.0306625	-0.209171	-0.0976139	-0.143748	0.0304141	-2.16466	0.0664071	-0.273904	-0.013593	0.512927	0.0552293	10	95123753	MYOF	Body
cg12877335	-0.168292	6.35668e-07	-5.38908	0.0337932	-0.2305	-0.107553	-0.161828	0.000432769	-3.51925	0.0459836	-0.251954	-0.0717015	0.493147	0.0656875	12	94539319
cg04121771	-0.186129	6.38556e-07	-5.38814	0.0373814	-0.254942	-0.11894	-0.186941	7.11917e-08	-5.38814	0.034695	-0.254942	-0.11894	0	0.957765	3	149191624	TM4SF4	TSS1500
cg27181142	0.209368	6.47864e-07	5.33827	0.0420723	0.131919	0.284987	0.207495	0.000227225	3.68665	0.0562827	0.0971826	0.317807	0.450515	0.0909026	19	46270322	SIX5	Body
cg22909901	0.118867	6.51077e-07	5.33724	0.023891	0.0748878	0.161808	0.160291	0.000819764	3.34603	0.0479048	0.0663994	0.254183	0.673702	0.00533206	3	182981707	MCF2L2;B3GNT5	Body;5'UTR
cg14387626	-0.154169	6.53846e-07	-5.3832	0.0309913	-0.211219	-0.0984662	-0.157505	9.95154e-07	-4.89259	0.0321924	-0.220601	-0.0944085	0.200955	0.276328	14	106331803
cg07813031	-0.14749	6.54961e-07	-5.38284	0.0296507	-0.202073	-0.0941971	-0.148591	2.05213e-05	-4.25914	0.0348876	-0.21697	-0.0802129	0.291879	0.205448	1	61298421
cg23357708	-0.128917	6.58847e-07	-5.38161	0.0259227	-0.176636	-0.0823239	-0.13403	0.000184975	-3.7387	0.0358492	-0.204293	-0.0637663	0.347201	0.163108	19	8580509	ZNF414	TSS1500
cg16017089	0.191658	6.62621e-07	5.33357	0.0385473	0.120698	0.260942	0.192243	0.000533345	3.46343	0.0555067	0.0834521	0.301034	0.532479	0.0457549	11	73053830	ARHGEF17	Body
cg05091135	0.185071	6.69825e-07	5.33131	0.0372382	0.116521	0.252001	0.203112	1.91411e-05	4.27468	0.0475152	0.109984	0.296241	0.39677	0.126925	13	51103373
cg26102082	0.12544	6.72602e-07	5.33045	0.025244	0.0789699	0.170813	0.15405	0.000188053	3.73455	0.0412499	0.0732014	0.234898	0.492648	0.0659626	17	47590272	NGFR	Body
cg06902698	0.209919	6.84547e-07	5.32677	0.0422738	0.132099	0.285901	0.20425	9.08374e-06	4.43791	0.046024	0.114045	0.294455	0.025587	0.405774	1	151137676	SCNM1;LYSMD1	TSS1500;Body;1stExon
cg13647973	0.236034	6.96022e-07	5.32329	0.0475638	0.148476	0.321523	0.235	1.01907e-07	5.32329	0.0441456	0.148476	0.321523	0	0.918837	19	56061337
cg17150898	0.190099	6.98522e-07	5.32254	0.0383128	0.119571	0.258962	0.151555	0.0368309	2.08763	0.0725964	0.00926839	0.293841	0.663152	0.00671913	12	1702116	FBXL14	1stExon
cg07049592	0.162716	7.14681e-07	5.31775	0.0328234	0.102293	0.221712	0.162003	1.05056e-07	5.31775	0.0304645	0.102293	0.221712	0	0.440641	7	27184450	HOXA5	TSS1500
cg16292132	0.190511	7.2267e-07	5.31542	0.0384469	0.119736	0.259614	0.18623	6.55106e-05	3.99203	0.0466505	0.0947968	0.277663	0.293645	0.204077	6	138893111	NHSL1	1stExon;5'UTR
cg08308032	0.167801	7.33861e-07	5.31221	0.0338843	0.105425	0.228704	0.162345	4.2128e-05	4.09549	0.0396401	0.0846523	0.240039	0.305262	0.195086	2	75005912
cg25599198	0.221001	7.46418e-07	5.30865	0.0446568	0.138795	0.301266	0.212926	0.000261579	3.65065	0.0583256	0.0986101	0.327242	0.460685	0.0845824	17	3848156	ATP2A3	Body
cg09627520	0.166189	7.57133e-07	5.30566	0.0336	0.104336	0.22658	0.164689	1.78425e-05	4.29031	0.0383862	0.0894531	0.239924	0.170266	0.299991	3	58410836	PXK	3'UTR
cg15408080	0.184046	7.64249e-07	5.30369	0.037224	0.115522	0.250951	0.202724	1.87007e-05	4.27986	0.047367	0.109887	0.295562	0.386084	0.134528	12	90057674
cg21109038	0.224171	7.68001e-07	5.30267	0.0453481	0.140692	0.305678	0.229355	2.114e-06	4.74221	0.0483646	0.134562	0.324148	0.0816597	0.366145	15	90543610	ZNF710	TSS1500
cg23102483	0.0917499	7.69226e-07	5.30233	0.0185615	0.0575809	0.125112	0.0913464	1.14333e-07	5.30233	0.0172276	0.0575809	0.125112	0	0.707536	11	47267132	ACP2	3'UTR;Body
cg11113066	0.237014	7.7175e-07	5.30164	0.0479554	0.148735	0.323207	0.194041	0.010058	2.57383	0.07539	0.0462791	0.341802	0.57648	0.0278255	10	101281981
cg02415431	-0.135686	7.76759e-07	-5.34713	0.0274605	-0.186237	-0.086329	-0.136283	8.93585e-08	-5.34713	0.0254871	-0.186237	-0.086329	0	0.803753	22	23923255	IGLL1	TSS1500
cg20079298	0.219329	7.81176e-07	5.29909	0.0443985	0.137598	0.29913	0.213491	3.10608e-06	4.66368	0.0457774	0.123769	0.303213	0.173859	0.297236	15	40572326
cg26236329	-0.146217	7.89249e-07	-5.34378	0.0296105	-0.200725	-0.0929958	-0.148934	3.24588e-05	-4.15549	0.0358402	-0.219179	-0.0786881	0.317807	0.18543	11	57200325
cg18053607	0.155857	7.95173e-07	5.29536	0.031572	0.0977373	0.212603	0.153756	3.74377e-06	4.62512	0.0332438	0.0885999	0.218913	0.119402	0.338435	22	31518963	INPP5J	5'UTR;1stExon
cg11731671	-0.205311	7.99958e-07	-5.34095	0.0415998	-0.28189	-0.13054	-0.226644	3.1198e-05	-4.16454	0.0544223	-0.333309	-0.119978	0.418404	0.111943	1	2995604	PRDM16	Body
cg11532431	0.199305	8.16212e-07	5.28987	0.0404151	0.124907	0.271946	0.193796	5.48223e-06	4.54543	0.0426354	0.110232	0.27736	0.0726674	0.37263	7	27169674	HOXA4	Body
cg07871971	0.150686	8.22725e-07	5.2882	0.0305657	0.0944189	0.205624	0.150021	1.23529e-07	5.2882	0.0283691	0.0944189	0.205624	0	0.749975	17	40839766	CNTNAP1	Body
cg11652496	0.143376	8.36414e-07	5.28472	0.0291019	0.0898033	0.195682	0.150764	7.34737e-06	4.48337	0.0336274	0.0848556	0.216673	0.174165	0.297001	15	77324526	PSTPIP1	Body
cg27485921	-0.162299	8.46081e-07	-5.32915	0.032958	-0.22297	-0.103062	-0.158178	0.000269617	-3.64287	0.0434214	-0.243283	-0.073074	0.364762	0.150041	2	46747379	ATP6V1E2	TSS1500
cg02225599	0.103757	8.65995e-07	5.2774	0.0210893	0.0649343	0.141662	0.10329	1.35619e-07	5.27109	0.0195956	0.0648834	0.141697	0	0.434169	7	27143252	HOXA2	TSS1500
cg13928306	0.188406	8.92349e-07	5.27107	0.0383407	0.117827	0.257319	0.183416	2.05603e-05	4.25872	0.0430684	0.0990036	0.267828	0.300085	0.199088	16	3162397	ZNF205;MGC3771	TSS200;Body
cg11748187	0.176786	8.94315e-07	5.27061	0.0359791	0.110554	0.241454	0.176004	1.35973e-07	5.27061	0.0333935	0.110554	0.241454	0	0.745034	10	114713108	TCF7L2	Body
cg03338903	0.0845037	8.96698e-07	5.27004	0.0171998	0.0528414	0.115418	0.0924538	0.000788001	3.35698	0.0275408	0.0384748	0.146433	0.581158	0.0262069	6	44191871	SLC29A1	5'UTR
cg12307314	-0.132578	8.97034e-07	-5.31681	0.0269853	-0.182254	-0.0840756	-0.119249	0.00676963	-2.70797	0.0440364	-0.205559	-0.0329395	0.431805	0.102974	5	142206724	ARHGAP26	Body
cg05774699	0.153708	9.23746e-07	5.26377	0.0313228	0.0960472	0.210006	0.150746	1.19528e-05	4.37845	0.0344291	0.083266	0.218225	0.268646	0.223538	7	27184316	HOXA5	TSS1500
cg16744741	-0.156624	9.24812e-07	-5.31037	0.0319185	-0.215381	-0.0992545	-0.15824	0.00121207	-3.23603	0.0488995	-0.254081	-0.0623987	0.542934	0.0410599	4	82126025	PRKG2	1stExon
cg13783444	0.12654	9.26073e-07	5.26323	0.025789	0.0790661	0.172892	0.126109	1.20601e-05	4.3765	0.0288151	0.0696328	0.182586	0.286529	0.209604	14	75536434	FAM164C	1stExon;5'UTR
cg23849826	0.148033	9.34287e-07	5.26137	0.0301799	0.0924758	0.202277	0.147376	1.42988e-07	5.26137	0.028011	0.0924758	0.202277	0	0.466467	15	39872186	THBS1	TSS1500
cg12436568	-0.175568	9.34322e-07	-5.30821	0.0357938	-0.241459	-0.111233	-0.172672	3.72044e-06	-4.62642	0.037323	-0.245823	-0.09952	0.172719	0.298111	1	202130728	PTPN7	TSS1500
cg06561886	0.290664	9.42118e-07	5.2596	0.0592786	0.181541	0.39721	0.293495	2.1975e-06	4.73436	0.0619926	0.171992	0.414998	0	0.440171	19	10736299	SLC44A2	5'UTR;1stExon;Body
cg14794735	0.118418	9.46458e-07	5.25863	0.0241549	0.0739526	0.161833	0.117893	1.45133e-07	5.25863	0.022419	0.0739526	0.161833	0	0.955323	7	129415968	MIR183;MIR96	TSS1500
cg03775372	0.143959	9.60234e-07	5.25557	0.0293816	0.0898715	0.196768	0.141196	0.000246564	3.6658	0.038517	0.0657037	0.216687	0.332388	0.174296	10	13830045	FRMD4A	Body
cg18281910	0.1601	9.66832e-07	5.25412	0.0326851	0.0999321	0.218848	0.157	2.93901e-05	4.17814	0.0375765	0.0833513	0.230648	0.310257	0.191234	1	236635177	EDARADD	Body
cg16146033	-0.161227	9.69156e-07	-5.30046	0.0329182	-0.221825	-0.102061	-0.161943	1.15511e-07	-5.30046	0.0305526	-0.221825	-0.102061	0	0.903243	11	62767323	SLC22A8	Body
cg13185177	-0.134164	9.72413e-07	-5.29975	0.0273964	-0.184596	-0.0849225	-0.132693	4.56483e-05	-4.07686	0.0325479	-0.196486	-0.0689005	0.32605	0.179122	3	194119885	GP5	5'UTR
cg11724970	0.225833	9.82343e-07	5.25075	0.046134	0.140907	0.308752	0.225676	6.97125e-05	3.97726	0.0567414	0.114464	0.336887	0.202518	0.275116	7	27182493	HOXA5	Body
cg15089077	0.133405	9.84686e-07	5.25024	0.0272551	0.0832324	0.182393	0.132019	1.28998e-06	4.84129	0.0272694	0.078572	0.185466	0.0342194	0.399802	1	55246867	TTC22	3'UTR
cg07248223	-0.185314	9.99886e-07	-5.29385	0.0378836	-0.255052	-0.117223	-0.117769	0.204208	-1.26965	0.0927564	-0.299568	0.0640306	0.698832	0.00285884	17	38717275	CCR7	Body
cg03646542	-0.127419	1.02049e-06	-5.28952	0.0260697	-0.17541	-0.0805626	-0.118352	0.000110722	-3.86581	0.0306151	-0.178356	-0.0583476	0.330583	0.175668	5	172076155	NEURL1B	Body
cg02919122	0.167827	1.02801e-06	5.24111	0.0343472	0.104599	0.229562	0.174601	5.55165e-05	4.0311	0.0433134	0.0897079	0.259493	0.0434657	0.393352	3	112109797
cg03684062	-0.189704	1.0294e-06	-5.28767	0.0388265	-0.261178	-0.119918	-0.190001	1.1398e-05	-4.3888	0.0432922	-0.274852	-0.10515	0.275316	0.218335	19	3179364	S1PR4	1stExon
cg08820801	0.162912	1.044e-06	5.23784	0.033362	0.101498	0.222876	0.163904	2.11321e-06	4.74229	0.0345623	0.0961633	0.231645	0	0.450238	19	39465821	FBXO17	5'UTR
cg19051802	0.134355	1.0501e-06	5.2366	0.0275205	0.0836942	0.18382	0.148466	0.00128825	3.21858	0.0461278	0.0580574	0.238875	0.368236	0.147485	17	35242756
cg17852032	-0.155655	1.05279e-06	-5.2829	0.0318868	-0.214354	-0.0983431	-0.157852	0.00298283	-2.9695	0.0531579	-0.26204	-0.0536649	0.454317	0.0885189	6	158066811	ZDHHC14	Body
cg19011001	-0.16507	1.05565e-06	-5.28233	0.0338191	-0.227326	-0.104285	-0.16504	1.19509e-05	-4.37848	0.0376934	-0.238918	-0.0911622	0.243665	0.243054	14	93539613	ITPK1	Body
cg07664856	0.176734	1.07268e-06	5.23208	0.0362322	0.110036	0.241857	0.175946	1.67614e-07	5.23208	0.0336284	0.110036	0.241857	0	0.723126	3	1134528	CNTN6	TSS200
cg24391854	-0.144149	1.07276e-06	-5.27891	0.029552	-0.198549	-0.0910328	-0.13143	0.0021106	-3.07421	0.0427524	-0.215223	-0.0476368	0.276978	0.21704	11	134254690	B3GAT1	Body
cg27400313	-0.265362	1.07743e-06	-5.27799	0.0544115	-0.365525	-0.167564	-0.268622	6.1851e-07	-4.98535	0.0538823	-0.374229	-0.163015	0	0.466962	18	74824280	MBP	5'UTR
cg21464565	0.201294	1.07817e-06	5.23099	0.0412757	0.125311	0.275481	0.200396	1.68601e-07	5.23099	0.0383094	0.125311	0.275481	0.0205508	0.409236	7	27141139	HOXA2	Body
cg19707735	0.165541	1.07854e-06	5.23092	0.033945	0.103053	0.226553	0.164932	1.86765e-07	5.21205	0.0316443	0.10291	0.226953	0	0.433698	1	158969712
cg22949004	0.116227	1.08971e-06	5.22873	0.0238429	0.0723361	0.159082	0.144604	0.000606334	3.42876	0.0421737	0.0619448	0.227263	0.610189	0.0174169	19	50412996	NUP62;IL4I1	Body;5'UTR
cg13430807	-0.18416	1.09032e-06	-5.27546	0.0377796	-0.253707	-0.116256	-0.184982	1.32425e-07	-5.27546	0.0350645	-0.253707	-0.116256	0	0.738242	1	149903315	MTMR11	Body
cg19089201	0.301729	1.11014e-06	5.22478	0.0619435	0.1877	0.413064	0.299909	2.17694e-05	4.24592	0.0706346	0.161468	0.43835	0.305372	0.195001	7	45002287	MYO1G	3'UTR
cg07269557	0.104704	1.11088e-06	5.22464	0.0214958	0.0651334	0.14334	0.17507	0.00202922	3.08592	0.0567318	0.0638776	0.286262	0.753078	0.000460049	3	182975699	MCF2L2;B3GNT5	Body;5'UTR
cg10129025	-0.117076	1.11401e-06	-5.27089	0.0240385	-0.161327	-0.0738698	-0.117598	1.35767e-07	-5.27089	0.022311	-0.161327	-0.0738698	0	0.629935	9	139880518
cg13796381	0.151669	1.1305e-06	5.22091	0.0311598	0.0943082	0.207675	0.161303	0.00039388	3.54415	0.0455124	0.0721001	0.250505	0.514536	0.0544167	9	139872395	PTGDS	Body
cg16497661	0.225733	1.13275e-06	5.22048	0.0463798	0.140355	0.309094	0.224724	1.78456e-07	5.22048	0.0430467	0.140355	0.309094	0	0.525231	14	103986332	CKB	Body
cg25685359	0.14072	1.13288e-06	5.22046	0.0289128	0.0874954	0.192687	0.13596	2.15535e-05	4.24816	0.0320046	0.0732327	0.198688	0.223217	0.259016	22	46473721
cg21584234	-0.206703	1.1332e-06	-5.26725	0.0424705	-0.284885	-0.130368	-0.207626	1.38484e-07	-5.26725	0.0394184	-0.284885	-0.130368	0	0.653985	5	32709200
cg09803959	-0.163549	1.13598e-06	-5.26673	0.0336072	-0.225415	-0.103145	-0.16428	1.38878e-07	-5.26673	0.031192	-0.225415	-0.103145	0	0.500752	17	78865514	RPTOR	Body
cg07060794	-0.141111	1.14072e-06	-5.26584	0.0290014	-0.194498	-0.0889848	-0.146534	0.000141474	-3.80558	0.0385051	-0.222003	-0.0710656	0.0978609	0.354345	7	23387365	IGF2BP3	Body
cg01287088	0.229314	1.15165e-06	5.21696	0.0471473	0.142523	0.314055	0.203655	0.00225739	3.0541	0.0666826	0.0729597	0.334351	0.514868	0.0542497	5	176827392	PFN3	1stExon
cg07012687	0.22329	1.15611e-06	5.21613	0.0459159	0.138765	0.305818	0.256963	5.66879e-05	4.02619	0.0638228	0.131872	0.382053	0.386302	0.148301	17	80195180	SLC16A3	Body
cg09354692	-0.22987	1.16759e-06	-5.26088	0.0472881	-0.31692	-0.144876	-0.230898	1.4337e-07	-5.26088	0.0438897	-0.31692	-0.144876	0	0.913672	6	160122650
cg26837800	-0.171173	1.17505e-06	-5.25952	0.0352223	-0.236012	-0.107866	-0.171098	5.68767e-07	-5.00153	0.0342091	-0.238147	-0.104049	0	0.579797	1	56842338
cg00442282	-0.119597	1.18018e-06	-5.25859	0.0246139	-0.164908	-0.0753572	-0.121743	2.43884e-05	-4.22039	0.0288463	-0.17828	-0.0652049	0.0906959	0.359582	17	38471064	RARA	5'UTR
cg20391895	-0.105945	1.18784e-06	-5.25721	0.0218099	-0.146094	-0.0667445	-0.106419	1.4626e-07	-5.25721	0.0202425	-0.146094	-0.0667445	0	0.809535	4	10686394	CLNK	TSS200
cg04210566	0.216302	1.21001e-06	5.20641	0.0445618	0.134271	0.296396	0.215334	1.92526e-07	5.20641	0.0413593	0.134271	0.296396	0	0.92227	3	52010381	ABHD14A	Body
cg03536885	0.134369	1.2252e-06	5.20375	0.0276964	0.0833845	0.18415	0.132815	2.89087e-06	4.67842	0.0283889	0.0771741	0.188456	0.0771543	0.3694	7	27163820	HOXA3	5'UTR
cg23656161	0.134322	1.22627e-06	5.20356	0.0276876	0.0833534	0.184087	0.140012	1.12756e-05	4.39114	0.0318852	0.0775186	0.202506	0.273366	0.219856	22	17847424
cg05726756	0.224012	1.27003e-06	5.19606	0.0462416	0.138888	0.307125	0.200699	0.00571037	2.76397	0.0726127	0.0583807	0.343017	0.553502	0.0365857	17	46608288	HOXB1	TSS200
cg17477052	-0.222354	1.27971e-06	-5.24129	0.0459136	-0.306874	-0.13983	-0.23102	8.60159e-06	-4.44964	0.0519188	-0.332778	-0.129261	0.268418	0.223716	10	71596731	COL13A1	Body
cg16324121	-0.143133	1.29718e-06	-5.23838	0.0295718	-0.19757	-0.0899814	-0.141209	0.00126632	-3.22351	0.043806	-0.227067	-0.0553507	0.461177	0.0842811	3	9954273	IL17RE	Body
cg01877450	-0.153481	1.29767e-06	-5.2383	0.0317102	-0.211854	-0.0964858	-0.15417	1.62058e-07	-5.2383	0.0294313	-0.211854	-0.0964858	0	0.962328	7	97915802	BRI3	Body
cg16617301	0.203269	1.30293e-06	5.19059	0.0420038	0.125947	0.278766	0.203012	5.75271e-07	4.99934	0.0406078	0.123422	0.282602	0	0.43471	19	46999109	PNMAL2	1stExon;5'UTR
cg03922423	-0.137513	1.31034e-06	-5.23622	0.0284224	-0.189834	-0.086427	-0.12545	0.00186685	-3.11064	0.0403294	-0.204494	-0.0464059	0.275724	0.218017	8	144408588	TOP1MT	Body
cg03658557	-0.218317	1.31282e-06	-5.23582	0.0451273	-0.30139	-0.137207	-0.220448	4.78462e-07	-5.03475	0.0437853	-0.306266	-0.134631	0	0.493335	4	96012317	BMPR1B	5'UTR
cg17007896	-0.170891	1.3519e-06	-5.22953	0.0353668	-0.235996	-0.107324	-0.176294	0.000297633	-3.61735	0.0487356	-0.271814	-0.0807737	0.462181	0.0836679	11	69261044
cg13793782	0.173418	1.37868e-06	5.17848	0.0359187	0.107297	0.237977	0.155892	0.000296479	3.61836	0.0430837	0.0714497	0.240335	0.0860828	0.362938	9	135995093	RALGDS	Body
cg04173586	0.195323	1.38364e-06	5.1777	0.0404618	0.120839	0.268048	0.194299	1.87008e-05	4.27986	0.0453985	0.10532	0.283279	0.220082	0.261459	19	2167496	DOT1L	Body
cg00355457	-0.113763	1.38484e-06	-5.22437	0.0235672	-0.157147	-0.0714041	-0.113693	3.28639e-05	-4.15266	0.0273785	-0.167354	-0.0600325	0	0.462763	11	21498303	NELL1	Body
cg09494378	0.246281	1.39381e-06	5.17613	0.0510333	0.152336	0.338007	0.245172	2.26532e-07	5.17613	0.0473658	0.152336	0.338007	0	0.904878	7	18127503
cg26127778	-0.189699	1.39381e-06	-5.22298	0.0393087	-0.262061	-0.119047	-0.245179	0.000637291	-3.41523	0.07179	-0.385885	-0.104473	0.678671	0.00475416	15	93617141	RGMA	1stExon;TSS1500;Body;5'UTR
cg06401979	0.194487	1.42514e-06	5.17136	0.0403378	0.120231	0.266989	0.19361	2.32399e-07	5.17136	0.0374389	0.120231	0.266989	0	0.646235	7	27143717	HOXA2	TSS1500
cg25307468	-0.146454	1.42636e-06	-5.21802	0.0303765	-0.202372	-0.0918559	-0.147114	1.80844e-07	-5.21802	0.0281934	-0.202372	-0.0918559	0	0.828999	19	3604804	TBXA2R	5'UTR
cg16837973	-0.149234	1.42922e-06	-5.21759	0.0309557	-0.206219	-0.0935952	-0.145259	2.00178e-05	-4.26469	0.0340608	-0.212017	-0.0785008	0	0.423811	17	5138634	C17orf87	TSS1500
cg20465954	-0.130758	1.4594e-06	-5.2131	0.0271467	-0.180731	-0.0819652	-0.131348	1.85712e-07	-5.2131	0.0251958	-0.180731	-0.0819652	0	0.798587	12	53496921	SOAT2	TSS1500
cg09669754	0.27241	1.49169e-06	5.16154	0.0566066	0.168206	0.374153	0.280261	0.00299446	2.96831	0.0944178	0.0952055	0.465317	0.64684	0.00932196	17	78166148	CARD14	Body
cg14034325	0.169776	1.49947e-06	5.16042	0.0352868	0.104818	0.233199	0.162235	0.0125317	2.49681	0.0649771	0.0348824	0.289588	0.669351	0.0058772	10	43891459	HNRNPF	5'UTR
cg06192549	0.172631	1.50053e-06	5.16027	0.0358813	0.106579	0.237123	0.171292	0.000659821	3.40575	0.0502948	0.0727156	0.269867	0.434328	0.101314	3	183894778	AP2M1	5'UTR
cg00383136	-0.167201	1.50116e-06	-5.20703	0.0347533	-0.231176	-0.104736	-0.171439	1.98096e-06	-4.75536	0.0360517	-0.242099	-0.100779	0	0.637833	6	32410247	HLA-DRA	Body
cg22729726	-0.150885	1.50399e-06	-5.20662	0.0313645	-0.208623	-0.0945117	-0.151567	1.92309e-07	-5.20662	0.0291105	-0.208623	-0.0945117	0	0.66134	1	3123854	PRDM16	Body
cg04722901	0.114443	1.51819e-06	5.15775	0.0237985	0.0706334	0.157218	0.113926	2.49935e-07	5.15775	0.0220882	0.0706334	0.157218	0	0.858774	5	16812392	MYO10	Body
cg14498722	0.231916	1.52489e-06	5.1568	0.0482359	0.143121	0.318613	0.230867	2.51204e-07	5.1568	0.0447694	0.143121	0.318613	0	0.613505	6	27034685
cg09253473	-0.123545	1.53155e-06	-5.20271	0.0257006	-0.170856	-0.0773512	-0.120486	1.22681e-05	-4.37277	0.0275537	-0.17449	-0.0664817	0	0.42775	17	79877389	MAFG;SIRT7	3'UTR;TSS1500
cg21723861	0.104923	1.55073e-06	5.15318	0.0218381	0.0647222	0.144174	0.104448	2.56106e-07	5.15318	0.0202687	0.0647222	0.144174	0	0.826916	17	39686628
cg02796279	-0.110837	1.55602e-06	-5.19929	0.0230722	-0.153309	-0.0693674	-0.113479	5.61643e-06	-4.54034	0.0249935	-0.162465	-0.0644925	0	0.4673	2	208101334
cg22373622	0.139755	1.55922e-06	5.152	0.0290944	0.0861963	0.192048	0.14359	7.07502e-06	4.49142	0.0319698	0.0809301	0.20625	0.0574105	0.383521	1	1489544	SSU72	Body
cg05310240	0.160903	1.56064e-06	5.15181	0.0334983	0.0992373	0.221111	0.159605	4.46036e-05	4.08224	0.0390974	0.0829755	0.236235	0.229799	0.253882	17	47979069
cg15171154	0.224562	1.56726e-06	5.15089	0.0467597	0.138484	0.308606	0.225826	8.13557e-06	4.46158	0.0506155	0.126621	0.32503	0.0396657	0.396009	3	30722557	TGFBR2	Body
cg07788865	-0.182097	1.58902e-06	-5.19477	0.0379393	-0.251938	-0.113906	-0.182922	2.04977e-07	-5.19477	0.0352128	-0.251938	-0.113906	0	0.950421	10	30101042
cg06545464	-0.102225	1.58974e-06	-5.19467	0.0212985	-0.141432	-0.0639433	-0.102688	2.05084e-07	-5.19467	0.0197679	-0.141432	-0.0639433	0	0.530052	6	32299649	C6orf10	Body
cg23929682	-0.16802	1.59524e-06	-5.19392	0.035012	-0.232471	-0.10509	-0.168781	2.05908e-07	-5.19392	0.0324958	-0.232471	-0.10509	0	0.848333	11	2321842	C11orf21;TSPAN32	Body;TSS1500
cg00384847	0.111337	1.59654e-06	5.1469	0.0232012	0.0686271	0.153038	0.11104	6.56027e-07	4.97395	0.0223243	0.067285	0.154795	0.0900166	0.360077	1	12291339	VPS13D	5'UTR
cg17084151	0.149842	1.61918e-06	5.14386	0.0312436	0.0923275	0.205999	0.149163	2.69151e-07	5.14386	0.0289983	0.0923275	0.205999	0	0.841103	8	102803237	NCALD	5'UTR;1stExon
cg04600297	0.131286	1.62832e-06	5.14264	0.0273809	0.0808821	0.1805	0.131182	1.14617e-06	4.86472	0.0269661	0.0783299	0.184035	0	0.487177	19	42750575
cg05840541	-0.156742	1.63064e-06	-5.18918	0.0326919	-0.216923	-0.0979825	-0.155405	8.72553e-06	-4.44656	0.0349495	-0.223905	-0.0869053	0	0.524664	22	50482925	TTLL8	Body
cg21236153	0.155656	1.66379e-06	5.13799	0.0324926	0.0958414	0.214057	0.143224	0.00262546	3.00849	0.0476066	0.049917	0.236532	0.560321	0.0338465	9	34457249	C9orf25	Body
cg25708790	0.259738	1.66582e-06	5.13772	0.0542224	0.159923	0.357196	0.330595	0.00187612	3.10917	0.106329	0.122194	0.538996	0.557795	0.045622	12	132549361	EP400	Body
cg20455854	-0.220599	1.67703e-06	-5.18312	0.0460646	-0.305397	-0.137803	-0.251017	0.000245431	-3.66698	0.0684533	-0.385183	-0.116851	0.521124	0.0511496	5	139040849	CXXC5	5'UTR
cg08824847	-0.156366	1.67763e-06	-5.18304	0.0326524	-0.216475	-0.0976781	-0.15267	0.000306245	-3.60996	0.0422912	-0.235559	-0.0697804	0.351258	0.160069	11	35052388
cg18655369	-0.178276	1.69284e-06	-5.18109	0.0372417	-0.246833	-0.111339	-0.179086	2.2059e-07	-5.18109	0.0345653	-0.246833	-0.111339	0	0.797495	19	1177575
cg20668546	-0.130291	1.70761e-06	-5.17921	0.0272276	-0.180413	-0.0813533	-0.147444	0.00124288	-3.22885	0.0456647	-0.236946	-0.0579434	0.521721	0.0508583	17	42989323	GFAP	Body
cg15123573	0.155072	1.71385e-06	5.13158	0.0324112	0.0954083	0.213327	0.154368	2.87326e-07	5.13158	0.0300819	0.0954083	0.213327	0	0.93063	5	176827082
cg25550753	-0.148022	1.71562e-06	-5.1782	0.0309389	-0.204975	-0.092413	-0.148694	2.24036e-07	-5.1782	0.0287154	-0.204975	-0.092413	0	0.734558	2	47205281	TTC7A	Body
cg23237276	-0.140545	1.72047e-06	-5.17759	0.0293796	-0.194629	-0.087739	-0.146314	8.568e-06	-4.45048	0.0328759	-0.210749	-0.0818779	0.278413	0.215922	14	101827449
cg04778178	0.173103	1.72701e-06	5.12992	0.0361913	0.10648	0.238152	0.174355	5.81661e-06	4.53295	0.038464	0.0989673	0.249743	0.00198571	0.421854	7	27162294	HOXA3	5'UTR
cg17665652	0.219696	1.72982e-06	5.12957	0.0459359	0.135135	0.30226	0.218698	2.90408e-07	5.12957	0.0426347	0.135135	0.30226	0	0.905297	4	114214093	ANK2	Body
cg09367901	0.227958	1.73052e-06	5.12948	0.0476641	0.140215	0.313627	0.226921	2.90543e-07	5.12948	0.0442387	0.140215	0.313627	0	0.843183	14	54418851	BMP4	Body
cg14019523	-0.142769	1.7369e-06	-5.17553	0.0298565	-0.19773	-0.089106	-0.0724877	0.381796	-0.874593	0.0828817	-0.234933	0.0899574	0.721857	0.0014474	14	94407033	ASB2	Body
cg07290269	0.212459	1.73776e-06	5.12858	0.0444313	0.130668	0.292319	0.211493	2.91942e-07	5.12858	0.0412382	0.130668	0.292319	0	0.991609	12	31479853	FAM60A	TSS1500
cg07598580	0.134303	1.74193e-06	5.12806	0.0280893	0.0825944	0.18479	0.150534	0.00106989	3.27147	0.0460141	0.060348	0.24072	0.602434	0.0195544	1	86620525	COL24A1	Body
cg15112783	0.148837	1.77167e-06	5.12439	0.0311513	0.0914919	0.204827	0.146857	1.09574e-06	4.87362	0.0301331	0.0877974	0.205917	0.104241	0.349658	20	33147614	MAP1LC3A	Body
cg07086226	-0.109367	1.77295e-06	-5.17108	0.022891	-0.151505	-0.0682231	-0.109864	2.32742e-07	-5.17108	0.0212459	-0.151505	-0.0682231	0	0.866707	4	681509	MFSD7	Body
cg09535924	-0.223817	1.77486e-06	-5.17085	0.0468482	-0.310058	-0.139614	-0.235049	2.96983e-05	-4.17577	0.0562889	-0.345373	-0.124725	0.341302	0.167547	2	66671659	MEIS1	Body
cg07289335	0.173492	1.79798e-06	5.12119	0.0363342	0.106606	0.238798	0.188076	0.00768723	2.66551	0.0705593	0.0497826	0.32637	0.684931	0.00409088	5	158937447
cg09315367	0.206012	1.81749e-06	5.11885	0.0431644	0.126553	0.283594	0.207097	3.58476e-05	4.13273	0.0501114	0.10888	0.305313	0.167711	0.301948	19	10736006	SLC44A2	TSS200;Body
cg21747160	0.126378	1.82866e-06	5.11753	0.0264861	0.0776212	0.173983	0.142087	0.000156553	3.78044	0.0375848	0.0684221	0.215752	0.387064	0.133826	12	49504981	LMBR1L	TSS1500
cg17746395	0.188662	1.83425e-06	5.11686	0.0395446	0.115867	0.259739	0.184536	0.00622846	2.73551	0.0674597	0.0523178	0.316755	0.44934	0.0916438	10	114706294
cg02030929	-0.197253	1.84356e-06	-5.16261	0.0413541	-0.27338	-0.122925	-0.209006	0.00014909	-3.79258	0.0551092	-0.317018	-0.100994	0.411444	0.116699	16	29676003	SPN	Body
cg02283487	0.112871	1.88081e-06	5.11142	0.0236834	0.0692735	0.155439	0.120562	0.000140161	3.80788	0.0316611	0.0585072	0.182617	0.369811	0.14633	14	20904020	KLHL33	TSS1500
cg01200965	0.0938209	1.88115e-06	5.11138	0.0196863	0.0575813	0.129205	0.12191	0.000695622	3.3913	0.0359479	0.0514535	0.192367	0.553977	0.0363908	2	75065513	HK2	Body
cg21245816	0.200652	1.88815e-06	5.11057	0.0421092	0.123135	0.276338	0.192347	0.000134684	3.81773	0.0503825	0.093599	0.291095	0.330934	0.175401	5	43044675	LOC153684	Body
cg08323969	-0.161167	1.90532e-06	-5.15546	0.0338358	-0.223454	-0.100352	-0.161903	2.53015e-07	-5.15546	0.0314041	-0.223454	-0.100352	0	0.952543	17	40770823
cg13802506	0.30582	1.90975e-06	5.1081	0.0642108	0.187617	0.421231	0.304424	3.2541e-07	5.1081	0.0595963	0.187617	0.421231	0	0.618724	9	95888884	NINJ1	Body
cg19530728	0.191429	1.92798e-06	5.10604	0.0402092	0.11741	0.2637	0.190555	3.28984e-07	5.10604	0.0373196	0.11741	0.2637	0	0.721379	1	45279132	BTBD19	Body
cg04703221	-0.127407	1.93024e-06	-5.15263	0.0267629	-0.176674	-0.0793044	-0.127989	2.56857e-07	-5.15263	0.0248395	-0.176674	-0.0793044	0	0.69519	16	69967063	WWP2;MIR140	Body
cg13186130	-0.130724	1.93181e-06	-5.15245	0.0274605	-0.181274	-0.0813671	-0.129918	2.24493e-05	-4.23902	0.0306482	-0.189988	-0.069849	0.0222868	0.408045	11	2321889	C11orf21;TSPAN32	Body;TSS1500
cg23579062	0.148374	1.93406e-06	5.10535	0.0311698	0.0909953	0.204398	0.140201	0.000278522	3.6345	0.0385751	0.0645953	0.215807	0.382591	0.13704	9	34457500	C9orf25;DNAI1	Body;TSS1500
cg05007549	0.135559	1.96152e-06	5.10229	0.0284946	0.0831045	0.186774	0.134939	3.35574e-07	5.10229	0.0264468	0.0831045	0.186774	0	0.643513	4	81103968
cg25541528	-0.166429	1.96415e-06	-5.14884	0.0349855	-0.230832	-0.103547	-0.166802	4.33503e-06	-4.59464	0.0363037	-0.237956	-0.0956484	0	0.439273	7	1545819
cg07328519	0.0863197	1.96805e-06	5.10156	0.0181471	0.0529137	0.118937	0.0958786	0.000650037	3.40983	0.0281183	0.0407677	0.150989	0.508161	0.0576714	19	4064300	ZBTB7A	5'UTR
cg23871276	0.199983	1.97001e-06	5.10135	0.0420444	0.122586	0.275552	0.177664	0.00817915	2.64458	0.0671803	0.045993	0.309335	0.584641	0.0250386	7	1577697	MAFK	5'UTR
cg23097079	-0.164891	1.99032e-06	-5.14596	0.0346817	-0.228735	-0.102555	-0.166762	1.30623e-05	-4.35906	0.0382565	-0.241744	-0.0917809	0.0354248	0.398964	10	135054967	VENTX	3'UTR
cg04913246	0.143952	1.99539e-06	5.09856	0.0302809	0.0882093	0.198378	0.141121	8.51665e-06	4.45177	0.0316999	0.0789899	0.203251	0	0.467296	14	99658630	BCL11B	Body
cg16389209	-0.148533	2.00354e-06	-5.14452	0.0312498	-0.206059	-0.092365	-0.204065	0.0101978	-2.56905	0.0794322	-0.35975	-0.0483809	0.817025	1.15007e-05	10	63809121	ARID5B	Body
cg25730428	-0.138839	2.00689e-06	-5.14416	0.0292124	-0.192615	-0.0863333	-0.135225	0.000334306	-3.58715	0.0376971	-0.20911	-0.0613403	0.369703	0.146409	6	29454755	MAS1L	1stExon
cg07366670	-0.188675	2.01254e-06	-5.14354	0.0397029	-0.261762	-0.117314	-0.189538	2.69603e-07	-5.14354	0.0368496	-0.261762	-0.117314	0	0.691016	12	111619077	CUX2	Body
cg14892570	0.094652	2.0139e-06	5.09655	0.0199182	0.0579855	0.130452	0.0942935	9.80116e-07	4.89559	0.0192609	0.0565428	0.132044	0	0.726408	19	15559628	MIR1470;WIZ	TSS1500;5'UTR
cg04685387	-0.116335	2.05719e-06	-5.13876	0.0245032	-0.161441	-0.0722932	-0.125257	6.26762e-05	-4.0025	0.0312947	-0.186594	-0.0639207	0.287429	0.208905	10	34925640	PARD3	Body
cg23325335	0.234235	2.08605e-06	5.08888	0.0493657	0.143361	0.322964	0.237448	1.7445e-06	4.78097	0.0496651	0.140106	0.334789	0.173251	0.297703	15	99979290
cg02616418	0.214976	2.09247e-06	5.08821	0.0453127	0.131562	0.29642	0.213991	3.61463e-07	5.08821	0.0420563	0.131562	0.29642	0	0.652163	4	154125681	TRIM2	5'UTR;1stExon
cg26335760	-0.155902	2.09874e-06	-5.1344	0.0328651	-0.216401	-0.0968308	-0.156616	2.8304e-07	-5.1344	0.0305033	-0.216401	-0.0968308	0	0.555144	3	133606960	RAB6B	Body
cg04225775	-0.14909	2.11085e-06	-5.13315	0.0314369	-0.20696	-0.0925861	-0.149773	2.84935e-07	-5.13315	0.0291777	-0.20696	-0.0925861	0	0.860747	5	143191771	HMHB1	1stExon;5'UTR
cg08706567	0.188078	2.12856e-06	5.08448	0.039672	0.115048	0.259383	0.175573	0.0121895	2.50661	0.0700438	0.0382892	0.312856	0.70882	0.00215896	1	43814983	MPL	Body
cg21660452	0.16489	2.13135e-06	5.08419	0.0347829	0.10086	0.227408	0.169647	0.00130629	3.21459	0.0527741	0.0662119	0.273083	0.533453	0.0453064	11	64397807	NRXN2	Body
cg27125093	-0.18281	2.16074e-06	-5.12805	0.0385856	-0.25384	-0.113457	-0.183686	1.46327e-06	-4.81619	0.0381393	-0.258438	-0.108934	0.126993	0.332772	19	3179828	S1PR4	1stExon
cg23184252	0.13857	2.16654e-06	5.08062	0.0292513	0.0847231	0.191146	0.137934	3.76214e-07	5.08062	0.0271492	0.0847231	0.191146	0	0.691094	12	125139714
cg11017804	0.126466	2.17142e-06	5.08012	0.0266988	0.0773179	0.174454	0.126637	6.05062e-07	4.98959	0.0253803	0.0768928	0.176382	0	0.479382	14	87717951
cg22746789	-0.154609	2.17403e-06	-5.12671	0.0326419	-0.214698	-0.0959399	-0.155319	2.9485e-07	-5.12671	0.0302961	-0.214698	-0.0959399	0	0.799915	19	2579221	GNG7	5'UTR
cg05494008	-0.150266	2.19234e-06	-5.12488	0.0317363	-0.208688	-0.0932244	-0.150956	2.97733e-07	-5.12488	0.0294556	-0.208688	-0.0932244	0	0.767266	8	145579285	FBXL6;C8ORFK29	Body;TSS1500
cg10380221	-0.190541	2.2013e-06	-5.12398	0.0402495	-0.264634	-0.118198	-0.202025	4.52452e-05	-4.07892	0.0495291	-0.2991	-0.10495	0.318103	0.185203	16	31075618	ZNF668	Body
cg25488284	0.161719	2.20416e-06	5.07685	0.034163	0.09883	0.223123	0.161073	4.39738e-07	5.0509	0.03189	0.09857	0.223577	0	0.614528	2	242048127	PASK	Body
cg21122693	0.126435	2.22532e-06	5.07476	0.0267201	0.0772467	0.174461	0.130037	4.00705e-05	4.10707	0.0316618	0.0679813	0.192093	0.311733	0.190097	4	2513755	RNF4	Body
cg02354828	0.137965	2.26142e-06	5.07125	0.029177	0.0842541	0.190407	0.137317	3.96792e-05	4.10934	0.0334157	0.071823	0.20281	0	0.448356	10	73081338	SLC29A3	Body
cg24338091	0.219523	2.26191e-06	5.0712	0.0464256	0.134061	0.302967	0.218604	2.24229e-05	4.23929	0.0515662	0.117536	0.319672	0.263898	0.227245	19	46270244	SIX5	Body
cg07486199	0.161452	2.26217e-06	5.07117	0.0341446	0.0985967	0.222822	0.160602	7.26892e-07	4.95404	0.0324185	0.0970633	0.224141	0	0.578209	20	33147528	MAP1LC3A	Body
cg16264004	0.169831	2.26846e-06	5.07057	0.035921	0.103706	0.234394	0.213926	0.000301676	3.61386	0.0591961	0.0979039	0.329948	0.583404	0.0254499	13	113698431	MCF2L	Body
cg12793610	0.197437	2.27051e-06	5.07037	0.0417615	0.12056	0.272498	0.197441	2.38198e-06	4.71798	0.0418486	0.115419	0.279463	0.00280805	0.4213	4	154125637	TRIM2	5'UTR;1stExon
cg26920864	0.125149	2.30963e-06	5.06663	0.0264907	0.0763834	0.172762	0.124593	4.26211e-07	5.05686	0.0246385	0.0763028	0.172884	0	0.769147	16	3038821
cg25813942	-0.118706	2.34284e-06	-5.11035	0.0251425	-0.16499	-0.073516	-0.119253	3.21565e-07	-5.11035	0.0233356	-0.16499	-0.073516	0	0.957946	18	2843518
cg17952939	-0.125744	2.34317e-06	-5.11032	0.0266333	-0.174772	-0.0778745	-0.126323	3.21617e-07	-5.11032	0.0247193	-0.174772	-0.0778745	0	0.731352	1	9154250
cg07505433	0.154166	2.35136e-06	5.06271	0.0326581	0.0940476	0.212865	0.148858	3.88539e-05	4.11419	0.0361815	0.0779432	0.219772	0.275783	0.217971	19	5037219	KDM4B	Body
cg05845757	0.22491	2.37307e-06	5.06069	0.0476632	0.137169	0.310579	0.212476	0.0015298	3.16897	0.0670488	0.0810624	0.343889	0.470468	0.0786761	1	36039885	TFAP2E	Body
cg04913265	0.210387	2.37764e-06	5.06027	0.044589	0.128305	0.290529	0.207079	1.35965e-05	4.35028	0.0476014	0.113782	0.300376	0.0491897	0.389331	11	133939627	JAM3	Body
cg24731441	0.156919	2.38735e-06	5.05937	0.033263	0.0956867	0.216705	0.147911	8.30519e-05	3.93542	0.0375845	0.0742466	0.221575	0	0.446881	22	46481822	LOC400931	TSS200
cg25285237	0.125297	2.39471e-06	5.0587	0.0265635	0.0763978	0.173042	0.168108	0.000361505	3.5667	0.0471327	0.0757299	0.260487	0.660845	0.00705252	1	43296491	ERMAP	Body
cg27162882	-0.17855	2.39944e-06	-5.10512	0.0378565	-0.248238	-0.110508	-0.137497	0.108548	-1.60475	0.085681	-0.305428	0.0304348	0.557862	0.0455917	7	27258886
cg20218614	-0.140651	2.42743e-06	-5.10257	0.029836	-0.195575	-0.0870247	-0.138619	0.000160154	-3.77477	0.0367224	-0.210593	-0.0666441	0	0.682248	8	124194935	FAM83A	1stExon;5'UTR
cg12968224	0.090581	2.42908e-06	5.05557	0.0192153	0.0552084	0.125118	0.0901632	4.29098e-07	5.05557	0.0178344	0.0552084	0.125118	0	0.519313	3	127899140	EEFSEC	Body
cg02237342	-0.152983	2.45953e-06	-5.09969	0.0324703	-0.212756	-0.0946214	-0.153689	3.40214e-07	-5.09969	0.0301369	-0.212756	-0.0946214	0	0.61291	22	24823519	ADORA2A	TSS200
cg01204844	-0.159147	2.47195e-06	-5.09858	0.033786	-0.221342	-0.0984207	-0.164386	0.000980727	-3.296	0.0498745	-0.262139	-0.066634	0.436625	0.0998118	22	40437423
cg22858630	-0.119705	2.50458e-06	-5.0957	0.0254273	-0.166513	-0.0740032	-0.100207	0.0532041	-1.93326	0.0518331	-0.201798	0.00138412	0.689614	0.00363999	1	47060645	MKNK1	Body;5'UTR
cg00582562	0.183506	2.51023e-06	5.04836	0.0389834	0.111744	0.253574	0.147267	0.0522297	1.94124	0.0758627	-0.00142078	0.295956	0.683631	0.00422285	17	46388465	SKAP1	Body
cg15673896	-0.130602	2.51736e-06	-5.09458	0.0277479	-0.181682	-0.0807284	-0.128902	0.00481278	-2.8193	0.045721	-0.218513	-0.0392899	0.409424	0.118091	1	112046026	ADORA3	Body;5'UTR;1stExon
cg09482050	0.350903	2.52125e-06	5.0474	0.0745587	0.213652	0.484913	0.34051	0.0010082	3.28823	0.103554	0.137547	0.543473	0.494583	0.0649004	16	67686832	RLTPR	Body
cg15626350	0.23923	2.52771e-06	5.04683	0.0508364	0.145648	0.330602	0.240513	2.32384e-05	4.23126	0.056842	0.129105	0.351921	0.160511	0.307448	6	152130207	ESR1	Body
cg11324650	0.161712	2.54248e-06	5.04555	0.0343725	0.0984374	0.223492	0.155195	0.00292868	2.97513	0.0521642	0.0529551	0.257435	0.563513	0.0326046	3	194014745
cg05507697	0.147761	2.54913e-06	5.04498	0.0314108	0.0899388	0.204218	0.147078	4.53571e-07	5.04498	0.0291534	0.0899388	0.204218	0	0.636829	16	89421700	ANKRD11	5'UTR
cg23359665	0.0972917	2.57264e-06	5.04296	0.0206903	0.059204	0.13448	0.0968419	4.58383e-07	5.04296	0.0192034	0.059204	0.13448	0	0.951447	6	32120907	PPT2;PRRT1	TSS1500
cg23907108	0.179781	2.57628e-06	5.04265	0.038235	0.109396	0.248503	0.17895	4.59128e-07	5.04265	0.0354872	0.109396	0.248503	0	0.637085	11	64405993	NRXN2	Body
cg11205312	0.148384	2.58458e-06	5.04194	0.0315621	0.0902831	0.205113	0.147698	4.60831e-07	5.04194	0.0292939	0.0902831	0.205113	0	0.520291	1	151137619	SCNM1;LYSMD1	TSS1500;Body;1stExon
cg26816421	0.13001	2.58516e-06	5.04189	0.0276541	0.079103	0.179715	0.129409	4.60948e-07	5.04189	0.0256667	0.079103	0.179715	0	0.87469	22	32022314	PISD	5'UTR
cg22494725	0.14684	2.59982e-06	5.04065	0.0312415	0.0893286	0.202992	0.14616	4.63956e-07	5.04065	0.0289963	0.0893286	0.202992	0	0.966979	22	38709636	CSNK1E	Body
cg00824381	0.162552	2.6196e-06	5.03898	0.0345958	0.0988659	0.224733	0.177612	4.90573e-05	4.06007	0.043746	0.0918713	0.263352	0.370146	0.146084	16	31708460
cg02961798	0.406846	2.64692e-06	5.0367	0.086628	0.247377	0.562548	0.412275	3.15854e-05	4.16172	0.0990636	0.218114	0.606436	0.308829	0.203804	16	67687392	RLTPR	Body
cg07051221	0.132662	2.65442e-06	5.03607	0.0282506	0.0806566	0.183438	0.132047	4.75176e-07	5.03607	0.0262203	0.0806566	0.183438	0	0.661819	12	53341805	KRT18	TSS1500
cg24718722	0.163097	2.70366e-06	5.03203	0.0347596	0.0991095	0.225572	0.162341	4.85325e-07	5.03203	0.0322616	0.0991095	0.225572	0	0.983816	10	129536818	FOXI2	Body
cg24217894	0.204145	2.74596e-06	5.0286	0.0435374	0.123999	0.282398	0.203198	4.94066e-07	5.0286	0.0404085	0.123999	0.282398	0	0.732737	12	58120635	LOC100130776;AGAP2	Body
cg11772801	-0.114623	2.77403e-06	-5.07321	0.0244561	-0.159643	-0.0706661	-0.109243	0.000134874	-3.81738	0.0286174	-0.165332	-0.0531544	0.260017	0.230276	14	51711237	TMX1	Body
cg08571918	0.312738	2.80757e-06	5.02371	0.0667614	0.18984	0.432733	0.311287	5.06833e-07	5.02371	0.0619636	0.18984	0.432733	0	0.508855	2	105275920
cg12036735	-0.138995	2.81702e-06	-5.06981	0.0296762	-0.193624	-0.0856561	-0.143125	2.81146e-05	-4.18822	0.0341733	-0.210104	-0.0761469	0.118949	0.338772	8	20169916
cg12338137	-0.176068	2.8255e-06	-5.06915	0.0375964	-0.245278	-0.108494	-0.177358	1.17631e-06	-4.85959	0.0364965	-0.24889	-0.105826	0.0792117	0.367915	2	218701429	TNS1	Body
cg14561362	-0.129842	2.82766e-06	-5.06898	0.0277266	-0.180883	-0.0800074	-0.13123	7.96812e-06	-4.46604	0.0293839	-0.188821	-0.0736382	0.0262409	0.405324	4	146461062	SMAD1	Body
cg05230392	0.144162	2.88758e-06	5.0175	0.0308127	0.0874405	0.199544	0.152898	9.07558e-05	3.91406	0.0390637	0.0763344	0.229461	0.351848	0.159628	17	55976522	CUEDC1	5'UTR
cg14083015	-0.0984399	2.88959e-06	-5.0642	0.0210408	-0.137173	-0.0606217	-0.0988973	4.10126e-07	-5.0642	0.0195287	-0.137173	-0.0606217	0	0.875084	6	25042090
cg11598403	0.242309	2.90056e-06	5.01651	0.0518004	0.146952	0.335414	0.227028	0.00022957	3.68404	0.0616247	0.106245	0.34781	0.274733	0.21879	18	74799500	MBP	Body
cg16087093	-0.140869	2.91306e-06	-5.06241	0.0301204	-0.196316	-0.0867312	-0.143657	0.00324613	-2.94341	0.0488062	-0.239315	-0.0479985	0.544802	0.0402491	5	169533347	FOXI1	1stExon
cg02142483	0.247043	2.91415e-06	5.01548	0.0528234	0.149803	0.341986	0.245895	5.29015e-07	5.01548	0.0490272	0.149803	0.341986	0	0.585189	16	84560555
cg02000253	0.123185	2.91771e-06	5.01521	0.026341	0.0746947	0.170529	0.118062	0.000139525	3.80901	0.0309956	0.0573122	0.178813	0.338092	0.169971	19	13107687	NFIX	Body
cg03765423	0.1697	2.91814e-06	5.01518	0.0362878	0.102899	0.234922	0.168911	5.29848e-07	5.01518	0.03368	0.102899	0.234922	0	0.891809	3	194014481
cg04536829	0.0924425	2.93791e-06	5.01368	0.0197733	0.0560428	0.127983	0.0920272	5.5798e-07	5.00522	0.0183862	0.0559908	0.128064	0	0.465759	3	127771995	SEC61A1	Body
cg22013370	-0.109482	2.96753e-06	-5.05831	0.0234284	-0.152611	-0.0673728	-0.0991365	0.00474365	-2.82395	0.0351057	-0.167942	-0.0303306	0	0.496176	1	241981543
cg10180092	-0.210952	3.0239e-06	-5.05415	0.0451796	-0.294121	-0.129748	-0.211934	4.32314e-07	-5.05415	0.0419328	-0.294121	-0.129748	0	0.927362	3	171002363	TNIK	Body
cg25414746	-0.127922	3.03616e-06	-5.05325	0.0274019	-0.178364	-0.0786704	-0.119283	0.00132522	-3.21046	0.0371545	-0.192105	-0.0464616	0.423968	0.108188	10	105978956	C10orf79;MIR609	Body;TSS1500
cg15086474	0.144776	3.05846e-06	5.00478	0.0310222	0.087669	0.200535	0.215784	0.00853724	2.63005	0.0820457	0.0549777	0.376591	0.633556	0.0118832	7	1102428	C7orf50	Body
cg23887948	0.190537	3.09794e-06	5.00194	0.0408508	0.115337	0.263961	0.187312	0.00152398	3.17008	0.0590876	0.0715027	0.303122	0.439929	0.0976642	15	74494854	STRA6	5'UTR
cg17266581	0.23159	3.09831e-06	5.00192	0.0496529	0.140187	0.320835	0.224593	0.00027799	3.63499	0.0617863	0.103494	0.345691	0.419186	0.111413	18	74799572	MBP	Body
cg02637537	0.22247	3.10245e-06	5.00162	0.0477002	0.134661	0.308205	0.207837	0.00101699	3.28578	0.0632536	0.0838628	0.331812	0.416666	0.113125	8	22447181	PDLIM2	Body
cg00501467	0.130819	3.10795e-06	5.00123	0.0280513	0.0791805	0.181237	0.119994	0.000428227	3.52205	0.0340694	0.0532192	0.186769	0.338387	0.169749	6	13015202	PHACTR1	Body
cg13829419	0.148428	3.13212e-06	4.99951	0.031838	0.0898185	0.205652	0.140305	0.00407356	2.87241	0.0488456	0.0445689	0.23604	0.548699	0.0385849	6	143167279	HIVEP2	5'UTR
cg05935520	-0.123284	3.13769e-06	-5.04597	0.0264468	-0.171969	-0.0757495	-0.125492	0.0003091	-3.60755	0.0347859	-0.193671	-0.0573129	0.17821	0.293894	5	20611905
cg21221455	0.105226	3.1388e-06	4.99904	0.0225733	0.0636717	0.145798	0.159114	0.00917766	2.60536	0.0610717	0.0394157	0.278812	0.775376	0.000163999	15	63342288	TPM1	Body
cg00982521	0.176748	3.16833e-06	4.99696	0.0379321	0.106921	0.244926	0.14449	0.0239265	2.25831	0.0639816	0.0190885	0.269892	0.41802	0.112204	6	41374806
cg07891271	-0.148799	3.20228e-06	-5.04145	0.031949	-0.207613	-0.0913751	-0.16584	0.000444393	-3.51221	0.0472182	-0.258387	-0.0732944	0.208437	0.270521	15	101783037	CHSY1	Body
cg09835878	0.164645	3.21942e-06	4.99341	0.0353596	0.0995533	0.2282	0.165453	6.6375e-05	3.98892	0.0414781	0.0841572	0.246748	0.0152195	0.412883	14	74815131	C14orf115	TSS200
cg20810975	-0.112985	3.25963e-06	-5.03751	0.0242783	-0.157678	-0.069348	-0.112604	0.000162047	-3.77184	0.0298537	-0.171116	-0.0540914	0.292381	0.205058	17	42467199	ITGA2B	TSS1500
cg21746120	-0.149637	3.26756e-06	-5.03697	0.0321576	-0.208835	-0.0918381	-0.14579	0.000525727	-3.46729	0.0420472	-0.228201	-0.0633791	0.431909	0.102905	11	68142234	LRP5	Body
cg24686551	-0.144101	3.27853e-06	-5.03622	0.0309726	-0.201117	-0.0884323	-0.144775	4.74809e-07	-5.03622	0.0287467	-0.201117	-0.0884323	0	0.818351	3	134047274
cg10021122	0.113468	3.29078e-06	4.98855	0.0243923	0.0685651	0.15731	0.112937	6.08354e-07	4.98855	0.0226394	0.0685651	0.15731	0	0.800733	1	117610620	TTF2	Body
cg04345034	-0.161427	3.30338e-06	-5.03455	0.0347081	-0.22532	-0.0990439	-0.164425	3.09965e-06	-4.6641	0.0352534	-0.233521	-0.0953301	0	0.448489	15	70797389
cg03128890	-0.177647	3.31986e-06	-5.03344	0.038204	-0.247975	-0.108981	-0.178478	4.81758e-07	-5.03344	0.0354585	-0.247975	-0.108981	0	0.613775	8	122558224
cg01027976	0.119814	3.37711e-06	4.98279	0.0257863	0.0723457	0.166162	0.132478	0.000120656	3.84479	0.0344566	0.0649447	0.200012	0.461465	0.084105	22	42734612
cg25341313	-0.132155	3.40717e-06	-5.02767	0.0284533	-0.184533	-0.0810135	-0.132773	4.96482e-07	-5.02767	0.0264085	-0.184533	-0.0810135	0	0.690182	1	235069288
cg23950714	-0.219161	3.40746e-06	-5.02765	0.0471864	-0.306025	-0.13435	-0.219599	0.00238292	-3.03783	0.0722883	-0.361282	-0.0779168	0.545021	0.0401545	5	176935364	DOK3	Body
cg14519997	0.159918	3.41853e-06	4.98008	0.034436	0.0965265	0.221812	0.162964	4.23544e-05	4.09425	0.0398031	0.084951	0.240976	0	0.438236	9	14321079
cg12165551	-0.190435	3.43797e-06	-5.02567	0.0410176	-0.265942	-0.116711	-0.196017	8.18762e-05	-3.93884	0.049765	-0.293554	-0.0984789	0	0.524946	11	8385712
cg20414935	0.153061	3.46546e-06	4.97704	0.0329793	0.0923506	0.212337	0.129478	0.0120936	2.5094	0.051597	0.0283494	0.230606	0.574359	0.0384241	1	6445872	ACOT7	Body;1stExon;5'UTR
cg06866033	0.197316	3.46637e-06	4.97699	0.0425154	0.119052	0.273732	0.197127	6.32179e-05	4.00047	0.049276	0.100548	0.293706	0.427934	0.105538	5	141391951	GNPDA1	5'UTR
cg04100190	0.203733	3.46876e-06	4.97683	0.0438994	0.122921	0.282637	0.203933	1.03106e-06	4.88562	0.0417414	0.122121	0.285744	0	0.42327	1	40783264	COL9A2	TSS1500
cg03871267	0.194746	3.52218e-06	4.97343	0.0419914	0.117446	0.27022	0.179205	0.000359918	3.56785	0.0502276	0.0807605	0.277649	0.351818	0.15965	5	67483475
cg05498726	0.132573	3.59784e-06	4.96869	0.0286128	0.0799014	0.184001	0.132249	8.5702e-06	4.45042	0.0297161	0.0740067	0.190492	0.170047	0.300159	22	19512942	CLDN5	TSS200
cg06489606	0.157102	3.60044e-06	4.96853	0.0339079	0.094683	0.218048	0.156365	6.74615e-07	4.96853	0.0314711	0.094683	0.218048	0	0.565097	17	80251697
cg12410370	0.0755206	3.64681e-06	4.96568	0.0163092	0.0454978	0.104834	0.0817008	5.89565e-05	4.01695	0.020339	0.0418371	0.121565	0.376081	0.141752	1	43296526	ERMAP	Body
cg05085585	0.10469	3.65013e-06	4.96548	0.0226094	0.0630693	0.145327	0.104198	6.85329e-07	4.96548	0.0209845	0.0630693	0.145327	0	0.929536	16	30420623	ZNF771	Body
cg04213841	0.335214	3.71727e-06	4.96141	0.0724537	0.201837	0.46544	0.333639	6.99841e-07	4.96141	0.0672467	0.201837	0.46544	0	0.701972	13	49792685
cg12920361	0.0949806	3.71856e-06	4.96133	0.0205296	0.0571887	0.13188	0.0971829	1.03796e-05	4.40911	0.0220414	0.0539826	0.140383	0	0.452607	7	150445474	LOC100128542	TSS1500
cg02231404	0.364739	3.73187e-06	4.96053	0.0788492	0.219589	0.50646	0.363025	7.03002e-07	4.96053	0.0731826	0.219589	0.50646	0	0.902001	20	62679635	SOX18	Body
cg17177602	0.130977	3.75761e-06	4.959	0.0283232	0.0788378	0.181884	0.130361	7.08579e-07	4.959	0.0262877	0.0788378	0.181884	0	0.890728	1	1196457	UBE2J2;LOC100128842	Body
cg13494087	0.133723	3.76081e-06	4.95881	0.0289182	0.0804888	0.185699	0.131373	0.00104159	3.27904	0.0400645	0.0528483	0.209898	0.346126	0.163915	9	110266728
cg19867579	-0.127018	3.76883e-06	-5.00518	0.0274709	-0.177588	-0.0776428	-0.127602	1.49304e-06	-4.81217	0.0265166	-0.179574	-0.0756308	0	0.497015	2	175643491
cg07420362	-0.154384	3.77901e-06	-5.00458	0.0333935	-0.215857	-0.0943638	-0.15511	5.59847e-07	-5.00458	0.0309937	-0.215857	-0.0943638	0	0.557956	11	3647419	TRPC2	TSS1500
cg17541002	-0.131656	3.79066e-06	-5.00389	0.0284813	-0.184086	-0.0804645	-0.133333	2.84974e-06	-4.68136	0.0284818	-0.189157	-0.0775103	0.0815668	0.366212	12	121714889	CAMKK2	5'UTR
cg06166490	0.159101	3.79584e-06	4.95674	0.0344206	0.0957377	0.220967	0.161472	1.06678e-05	4.40318	0.0366716	0.0895965	0.233347	0.221546	0.260319	7	27143334	HOXA2	TSS1500
cg17478749	0.0933119	3.9105e-06	4.95008	0.0202145	0.0561	0.129645	0.0928724	7.41819e-07	4.95008	0.0187618	0.0561	0.129645	0	0.835231	6	31589365	SNORA38;BAT2	TSS1500;5'UTR
cg10460657	0.145351	3.94263e-06	4.94825	0.0314996	0.0873653	0.201968	0.14404	0.0104675	2.55999	0.0562659	0.033761	0.254319	0.544304	0.0404643	17	80560479	FOXK2	3'UTR
cg17219660	0.213671	3.94555e-06	4.94809	0.0463069	0.128427	0.296901	0.212664	7.49468e-07	4.94809	0.042979	0.128427	0.296901	0	0.653589	1	202091880	GPR37L1	TSS200
cg02477448	0.17069	3.97228e-06	4.94657	0.0370034	0.102573	0.237199	0.182773	0.000536391	3.46189	0.0527957	0.0792954	0.286251	0.35086	0.160366	22	38199880	H1F0	TSS1500
cg14730223	0.162001	4.00024e-06	4.945	0.0351308	0.0973305	0.225144	0.172207	8.2857e-05	3.93598	0.0437519	0.0864545	0.257959	0.198903	0.277919	19	18232604	MAST3	Body
cg20116907	-0.156615	4.06044e-06	-4.98851	0.0339857	-0.219178	-0.0955303	-0.13812	0.00453043	-2.83865	0.0486569	-0.233486	-0.0427543	0.435667	0.100437	3	188664990
cg14292870	0.188968	4.08351e-06	4.94039	0.0410169	0.113462	0.262691	0.188077	7.7967e-07	4.94039	0.0380692	0.113462	0.262691	0	0.454194	12	6887543	LAG3	Body
cg10762214	-0.161036	4.09651e-06	-4.98652	0.034959	-0.225391	-0.0982019	-0.161796	6.14753e-07	-4.98652	0.0324467	-0.225391	-0.0982019	0	0.943746	10	134388548	INPP5A	Body
cg02293044	0.159788	4.09836e-06	4.93958	0.0346887	0.095931	0.222136	0.158902	2.38978e-06	4.71731	0.0336848	0.0928808	0.224923	0.126819	0.332902	22	29703543	GAS2L1	5'UTR
cg06653632	0.140252	4.1378e-06	4.93743	0.0304609	0.0841782	0.195002	0.212523	0.00578602	2.75967	0.0770102	0.0615853	0.36346	0.615506	0.016039	12	129281444	SLC15A4	Body
cg17485838	0.219072	4.17233e-06	4.93556	0.0475974	0.131452	0.304622	0.259911	8.95051e-05	3.91741	0.0663476	0.129872	0.38995	0.374625	0.142812	7	27138712
cg00965578	-0.11806	4.18421e-06	-4.98177	0.0256541	-0.165286	-0.0719506	-0.122169	1.46474e-05	-4.33392	0.028189	-0.177418	-0.0669195	0.152742	0.31336	22	36560801	APOL3	5'UTR;1stExon
cg18739675	-0.100727	4.22043e-06	-4.97984	0.0218961	-0.141035	-0.0613716	-0.106892	8.96357e-05	-3.91706	0.0272889	-0.160378	-0.053407	0.448114	0.0924203	2	43041125
cg07417745	0.122841	4.25138e-06	4.93135	0.0267121	0.0736679	0.170852	0.122152	8.89039e-07	4.91473	0.0248542	0.0734383	0.170865	0.0239561	0.406897	2	228582488	SLC19A3	5'UTR
cg20523169	0.167425	4.29952e-06	4.92882	0.0364256	0.100371	0.232895	0.166633	8.27262e-07	4.92882	0.0338078	0.100371	0.232895	0	0.89932	17	75880269	FLJ45079	TSS200
cg24207068	-0.184847	4.3056e-06	-4.97535	0.0402187	-0.258884	-0.112559	-0.187072	1.49672e-06	-4.81167	0.0388787	-0.263272	-0.110871	0.151924	0.313982	17	78865662	RPTOR	Body
cg10130088	0.140466	4.33135e-06	4.92717	0.0305706	0.0841903	0.195413	0.172664	0.0414521	2.03898	0.0846815	0.00669114	0.338637	0.837788	1.76991e-06	11	122138618
cg14759277	0.108734	4.33291e-06	4.92709	0.0236648	0.0651702	0.151268	0.108233	8.61629e-07	4.92086	0.0219947	0.0651241	0.151342	0	0.6973	17	48674158	CACNA1G	Body
cg04407063	-0.126931	4.34135e-06	-4.9735	0.0276278	-0.17779	-0.077274	-0.138236	0.000371635	-3.55945	0.0388365	-0.214354	-0.0621183	0.353524	0.158376	11	67051977	ADRBK1	Body
cg13154057	0.102381	4.3573e-06	4.92582	0.0222879	0.0613522	0.14244	0.102188	1.12641e-06	4.86816	0.0209911	0.0610461	0.14333	0.0462913	0.39137	6	4894381	CDYL	Body
cg18903093	0.161224	4.40458e-06	4.9234	0.0351149	0.0965824	0.224338	0.161888	1.71948e-06	4.78387	0.0338403	0.095562	0.228214	0.0959941	0.355712	10	63422511	C10orf107	TSS1500
cg25915539	0.116341	4.40628e-06	4.92331	0.0253398	0.0696942	0.161886	0.11579	8.50917e-07	4.92331	0.0235187	0.0696942	0.161886	0	0.815844	4	114214080	ANK2	Body
cg09172260	0.110479	4.40977e-06	4.92313	0.024064	0.0661812	0.153731	0.111369	2.10937e-06	4.74265	0.0234824	0.0653441	0.157393	0	0.427759	1	1536101
cg11928064	0.22383	4.41617e-06	4.92281	0.0487565	0.134076	0.311463	0.22277	8.53114e-07	4.92281	0.0452526	0.134076	0.311463	0	0.788359	3	124537810	ITGB5	Body
cg04042333	0.0981906	4.41904e-06	4.92266	0.0213893	0.058816	0.136635	0.105219	0.00047747	3.49309	0.030122	0.0461808	0.164257	0.510978	0.0562219	17	1104665
cg11386011	0.156733	4.47273e-06	4.91995	0.0341606	0.0938482	0.218132	0.15599	8.65684e-07	4.91995	0.0317057	0.0938482	0.218132	0	0.74026	6	32121156	PPT2;PRRT1	TSS200;TSS1500
cg22797297	-0.137278	4.47295e-06	-4.96678	0.0299204	-0.192357	-0.0834999	-0.137928	6.80729e-07	-4.96678	0.0277702	-0.192357	-0.0834999	0	0.691362	13	91807638
cg02879960	-0.14715	4.47835e-06	-4.96651	0.0320738	-0.206193	-0.0895013	-0.149712	5.0971e-05	-4.05113	0.0369555	-0.222143	-0.0772801	0.148392	0.31666	22	50483545	TTLL8	Body
cg14776738	0.159399	4.48093e-06	4.91953	0.0347447	0.0954395	0.221848	0.147844	0.000333023	3.58816	0.0412032	0.0670868	0.2286	0.33529	0.172094	19	6476756	DENND1C	Body
cg12042264	-0.106184	4.48184e-06	-4.96634	0.0231454	-0.148791	-0.0645831	-0.104379	1.44781e-05	-4.33648	0.0240699	-0.151555	-0.0572026	0.126233	0.33334	20	44448693
cg04904318	0.238703	4.50032e-06	4.91856	0.0520409	0.142903	0.332239	0.236254	7.31012e-06	4.48445	0.0526829	0.132997	0.33951	0.0766764	0.369745	17	46607828	HOXB1	1stExon
cg15416442	0.163792	4.52909e-06	4.91713	0.0357195	0.0980374	0.227993	0.169965	0.000348539	3.57626	0.047526	0.0768162	0.263115	0.412841	0.115739	14	59244557
cg07523753	0.158129	4.52967e-06	4.9171	0.0344848	0.0946477	0.220111	0.182678	0.000659837	3.40575	0.0536381	0.0775489	0.287806	0.549916	0.0380727	1	2979582	FLJ42875	Body
cg00259742	-0.149475	4.55679e-06	-4.9626	0.0326065	-0.209499	-0.0908694	-0.150184	6.95548e-07	-4.9626	0.0302632	-0.209499	-0.0908694	0	0.519082	11	1871101
cg23664396	0.184199	4.59974e-06	4.91364	0.0401982	0.1102	0.25645	0.183325	8.93998e-07	4.91364	0.0373093	0.1102	0.25645	0	0.715037	1	23895366
cg09062198	0.164125	4.65795e-06	4.91081	0.0358381	0.0981527	0.22854	0.169833	1.96556e-05	4.26877	0.039785	0.0918557	0.24781	0.206978	0.271654	1	9822623	CLSTN1	Body
cg14050954	-0.138505	4.68896e-06	-4.95616	0.0302529	-0.194196	-0.0841294	-0.139896	1.2221e-06	-4.85202	0.0288326	-0.196407	-0.0833856	0	0.593977	17	7239574	ACAP1	TSS1500
cg27405988	0.233507	4.70522e-06	4.90853	0.0510118	0.139602	0.325195	0.232398	9.17603e-07	4.90853	0.0473458	0.139602	0.325195	0	0.659722	3	48171915
cg00575665	-0.162472	4.70775e-06	-4.95526	0.0354944	-0.227812	-0.0986756	-0.155539	0.000326489	-3.59332	0.0432857	-0.240378	-0.070701	0.190632	0.284318	20	39315211	MAFB	3'UTR;1stExon
cg08000731	0.329699	4.7176e-06	4.90794	0.0720344	0.197095	0.459172	0.328133	9.20378e-07	4.90794	0.0668576	0.197095	0.459172	0.00169978	0.422047	11	316247
cg20347666	0.154532	4.72338e-06	4.90766	0.0337649	0.0923762	0.215221	0.132551	0.0238869	2.25894	0.0586783	0.0175437	0.247559	0.628509	0.0129653	7	137505606	DGKI	Body
cg10762038	-0.106798	4.72861e-06	-4.95426	0.0233363	-0.149757	-0.0648542	-0.108081	2.81364e-05	-4.18805	0.0258071	-0.158663	-0.0575004	0	0.544497	17	26728914	SLC46A1	Body
cg22676000	0.159622	4.75075e-06	4.90636	0.0348862	0.0954018	0.222326	0.159794	0.00195945	3.09631	0.0516077	0.0586443	0.260943	0.433615	0.101782	19	42259081	CEACAM6	TSS1500
cg05719612	0.170172	4.76615e-06	4.90563	0.0371975	0.101697	0.23703	0.169058	2.27499e-06	4.72732	0.0357618	0.0989657	0.239149	0.153582	0.312722	10	18629545	CACNB2	Body;TSS200
cg11556846	0.188925	4.80154e-06	4.90396	0.0413105	0.112878	0.263175	0.188026	9.39226e-07	4.90396	0.0383417	0.112878	0.263175	0	0.70854	2	200468728
cg21155609	0.0929723	4.80386e-06	4.90385	0.0203299	0.0555479	0.129513	0.0918547	1.30388e-05	4.35945	0.0210702	0.0505578	0.133152	0.196877	0.279488	1	32713275	FAM167B	1stExon
cg21899500	0.165323	4.82558e-06	4.90284	0.036158	0.0987613	0.230312	0.167009	0.00165965	3.14521	0.0530993	0.062936	0.271081	0.434362	0.101292	3	51740850	GRM2	TSS1500
cg05318777	0.113237	4.82744e-06	4.90275	0.0247667	0.0676452	0.157752	0.113233	7.37415e-06	4.48259	0.0252606	0.0637231	0.162743	0	0.714124	4	122791956	BBS7	TSS1500
cg11412129	0.121564	4.83861e-06	4.90223	0.0265908	0.0726146	0.169358	0.120986	9.47566e-07	4.90223	0.0246798	0.0726146	0.169358	0	0.549137	1	88928839
cg07368661	0.135189	4.95572e-06	4.89683	0.0296036	0.0806935	0.188398	0.129383	3.80543e-05	4.11899	0.0314113	0.0678177	0.190948	0.106935	0.347245	17	73506203	CASKIN2	TSS1500;Body
cg11623339	-0.118161	5.01806e-06	-4.94085	0.0258896	-0.16582	-0.0716277	-0.118724	7.77834e-07	-4.94085	0.024029	-0.16582	-0.0716277	0	0.803302	5	138725482	MGC29506	1stExon
cg05715492	0.136231	5.02891e-06	4.89351	0.0298517	0.081278	0.189885	0.135834	9.9845e-06	4.41751	0.030749	0.0755669	0.196101	0.0341775	0.399831	7	98991138	ARPC1B	Body
cg03078690	-0.112801	5.04008e-06	-4.93986	0.0247203	-0.158308	-0.06837	-0.113339	7.81794e-07	-4.93986	0.0229438	-0.158308	-0.06837	0	0.96996	6	33235504	VPS52	Body
cg04128065	-0.147178	5.05902e-06	-4.93901	0.0322594	-0.206563	-0.0891958	-0.147879	7.85201e-07	-4.93901	0.0299411	-0.206563	-0.0891958	0	0.801275	1	229733305	TAF5L	Body
cg22958403	0.190482	5.11854e-06	4.88952	0.0417735	0.113583	0.265564	0.189794	4.25755e-06	4.5984	0.041274	0.108899	0.270689	0.163709	0.305007	14	95927445	C14orf49	Body
cg26297005	0.155544	5.12256e-06	4.88934	0.0341128	0.0927477	0.216858	0.154807	1.08085e-06	4.87632	0.0317468	0.0925849	0.21703	0	0.751371	7	27162090	HOXA3	5'UTR
cg19007269	-0.154938	5.12437e-06	-4.93611	0.0339804	-0.217491	-0.0938626	-0.156736	6.40417e-05	-3.9974	0.0392095	-0.233585	-0.0798869	0.329411	0.17656	10	105420501	SH3PXD2A	Body
cg11608958	-0.0900651	5.13951e-06	-4.93544	0.0197554	-0.126432	-0.0545573	-0.0949983	1.14222e-05	-4.38834	0.0216479	-0.137427	-0.0525692	0	0.437225	2	207836769
cg04689048	0.126749	5.1417e-06	4.88849	0.0278023	0.0755687	0.17672	0.124464	0.000124023	3.83803	0.0324291	0.0609042	0.188024	0.133021	0.328254	19	46999289	PNMAL2	TSS200
cg22850925	-0.0950928	5.23229e-06	-4.93139	0.0208754	-0.133521	-0.0575719	-0.0955466	8.16471e-07	-4.93139	0.0193752	-0.133521	-0.0575719	0	0.509208	4	146743669	ZNF827	Body
cg07571638	-0.168465	5.26022e-06	-4.93018	0.0369918	-0.236562	-0.101977	-0.175901	0.000376374	-3.55612	0.0494644	-0.27285	-0.0789528	0.495346	0.0644834	10	682871	DIP2C	Body
cg04279801	0.162987	5.28024e-06	4.88247	0.0357951	0.0970937	0.227324	0.161322	5.47927e-05	4.03418	0.0399887	0.0829453	0.239698	0.293824	0.203939	17	19314319	RNF112	TSS200
cg14007706	0.154319	5.28493e-06	4.88227	0.0338928	0.0919273	0.215237	0.122764	0.0478815	1.97842	0.0620518	0.00114514	0.244384	0.665431	0.00640054	19	6459035	SLC25A23	Body
cg04682967	0.144255	5.32184e-06	4.8807	0.0316926	0.0859132	0.201218	0.130696	0.00280053	2.98882	0.0437283	0.0449903	0.216402	0.428467	0.105184	22	37608626	SSTR3	TSS1500
cg07824636	-0.132882	5.33493e-06	-4.92699	0.0291974	-0.18663	-0.0804036	-0.127107	0.00033577	-3.58601	0.0354451	-0.196578	-0.0576356	0.211132	0.268425	1	221967245
cg11949335	0.281	5.35979e-06	4.87909	0.0617557	0.167317	0.391998	0.274099	3.67909e-05	4.12676	0.0664198	0.143918	0.404279	0.189077	0.28552	1	55247408	TTC22	Body
cg21903221	0.0644952	5.39949e-06	4.87741	0.014179	0.0383937	0.0899801	0.0641869	1.07487e-06	4.87741	0.01316	0.0383937	0.0899801	0	0.730746	14	105851981	PACS2	Body
cg05714396	0.09822	5.44362e-06	4.87557	0.0216014	0.058455	0.137046	0.0987826	2.28054e-06	4.72683	0.0208983	0.0578227	0.139743	0.106987	0.347635	5	81048495	SSBP2	TSS1500
cg27359668	-0.132164	5.51015e-06	-4.91966	0.029083	-0.185701	-0.0798909	-0.130461	5.53357e-05	-4.03187	0.0323576	-0.193881	-0.0670417	0.184453	0.289087	13	113673103	MCF2L	Body
cg16588649	0.136806	5.51784e-06	4.87249	0.0301065	0.0813843	0.190918	0.147208	0.000331264	3.58954	0.0410103	0.0668293	0.227587	0.324037	0.180659	19	3463241	NFIC	3'UTR
cg06381803	0.177186	5.53213e-06	4.87191	0.0389974	0.105397	0.247279	0.176338	1.10527e-06	4.87191	0.0361949	0.105397	0.247279	0	0.756783	19	46119475	EML2	Body
cg04772575	-0.140188	5.55612e-06	-4.91777	0.0308607	-0.196998	-0.08472	-0.144871	2.46121e-05	-4.21833	0.0343432	-0.212183	-0.0775596	0.244955	0.250294	12	123431865	ABCB9	Body
cg11871991	0.147387	5.57388e-06	4.8702	0.0324501	0.0876507	0.205711	0.146681	1.11486e-06	4.8702	0.0301181	0.0876507	0.205711	0	0.819064	15	83240213	CPEB1	Body;1stExon
cg03763508	0.180496	5.58222e-06	4.86986	0.0397427	0.107336	0.251929	0.176535	1.61275e-05	4.3127	0.0409337	0.0963061	0.256763	0.147085	0.31765	7	27140942	HOXA2	Body
cg09169455	-0.188484	5.64518e-06	-4.91416	0.0415231	-0.264922	-0.113852	-0.189387	8.91641e-07	-4.91416	0.0385391	-0.264922	-0.113852	0	0.951721	5	16843340	MYO10	Body
cg15467503	-0.120364	5.65133e-06	-4.91391	0.0265176	-0.169179	-0.0727023	-0.108911	0.00306356	-2.96129	0.0367784	-0.180996	-0.0368271	0.479472	0.0733981	4	1727234	TACC3	Body
cg09811759	0.179759	5.66096e-06	4.86668	0.039606	0.10685	0.250945	0.23105	0.00390302	2.8859	0.0800617	0.0741317	0.387968	0.651275	0.00855682	1	245843825	KIF26B	Body
cg02152034	0.093897	5.66783e-06	4.8664	0.0206894	0.055811	0.131084	0.0953196	6.03773e-06	4.52506	0.0210648	0.0540333	0.136606	0	0.518074	22	29600657	EMID1	TSS1500
cg23279355	0.199946	5.67954e-06	4.86593	0.0440605	0.118837	0.279138	0.205663	0.00178987	3.12305	0.0658531	0.0765929	0.334732	0.600732	0.0200439	5	78985592	CMYA5	TSS200
cg15951188	0.168557	5.73207e-06	4.86384	0.0371594	0.100152	0.235346	0.167749	1.1513e-06	4.86384	0.0344889	0.100152	0.235346	0.0691046	0.375186	17	7832680	KCNAB3	1stExon
cg27386431	0.152603	5.77413e-06	4.86218	0.0336537	0.0906512	0.213091	0.157666	2.16034e-05	4.24764	0.0371184	0.084915	0.230417	0.0555651	0.384829	1	200990482	KIF21B	Body
cg07826859	-0.134742	5.78856e-06	-4.90846	0.0297184	-0.18945	-0.0813274	-0.135389	9.17954e-07	-4.90846	0.0275827	-0.18945	-0.0813274	0	0.807164	7	45020086	MYO1G	TSS1500
cg12970171	-0.137784	5.82567e-06	-4.907	0.0303983	-0.193743	-0.0831469	-0.140555	0.00238068	-3.03811	0.0462641	-0.231231	-0.0498794	0.494059	0.0651873	5	6766613
cg21864868	0.153446	5.84275e-06	4.85949	0.0338582	0.0911176	0.214301	0.152499	1.47896e-06	4.81406	0.0316778	0.0904115	0.214586	0	0.463492	17	46673002	LOC404266	Body;TSS1500
cg00327947	-0.161698	5.87588e-06	-4.90505	0.0356887	-0.227396	-0.0975527	-0.162474	9.34029e-07	-4.90505	0.0331239	-0.227396	-0.0975527	0	0.736398	16	85482849
cg26644853	0.156916	5.90065e-06	4.85725	0.0346399	0.0931491	0.219177	0.149937	0.000114023	3.85863	0.0388576	0.0737777	0.226097	0.296452	0.201901	16	57406257	CX3CL1	TSS200
cg11743675	0.180269	5.91771e-06	4.85659	0.0398006	0.107002	0.251806	0.179146	1.33462e-05	4.35435	0.0411419	0.0985097	0.259783	0.00249331	0.421512	12	41221855	CNTN1	5'UTR
cg27351978	0.164442	5.92812e-06	4.85619	0.0363091	0.097602	0.229703	0.172416	2.46166e-05	4.21829	0.0408735	0.0923055	0.252527	0.158008	0.309356	8	1650172	DLGAP2	3'UTR
cg19229215	0.192598	5.93361e-06	4.85598	0.0425279	0.11431	0.269036	0.19078	2.16027e-06	4.73782	0.0402674	0.111857	0.269702	0.118602	0.33903	7	73476337	ELN	Body
cg24324628	0.181016	5.97074e-06	4.85456	0.0399821	0.107415	0.252879	0.180147	1.20656e-06	4.85456	0.0371088	0.107415	0.252879	0	0.662274	6	138866882	NHSL1	Body
cg27041424	0.104614	5.98441e-06	4.85404	0.0231092	0.0620734	0.14615	0.104112	1.20974e-06	4.85404	0.0214485	0.0620734	0.14615	0	0.702869	12	6232979	VWF	5'UTR
cg05392293	0.118407	5.99475e-06	4.85364	0.0261583	0.0702539	0.165424	0.133355	0.000434804	3.51801	0.0379064	0.0590598	0.20765	0.291707	0.205582	10	13911331	FRMD4A	Body
cg22789318	0.254667	6.00156e-06	4.85338	0.0562633	0.151094	0.355793	0.253444	1.21372e-06	4.85338	0.05222	0.151094	0.355793	0	0.825509	17	981643	ABR	Body
cg22697108	0.160338	6.02202e-06	4.85261	0.035429	0.0951184	0.224017	0.158697	3.06006e-05	4.16895	0.0380664	0.0840882	0.233306	0.106759	0.347803	5	171043406
cg13707760	-0.136994	6.02834e-06	-4.89922	0.0302723	-0.192721	-0.0825835	-0.137652	9.62187e-07	-4.89922	0.0280968	-0.192721	-0.0825835	0.00720416	0.418331	9	95986383	WNK2	Body
cg24889694	0.164847	6.09888e-06	4.84972	0.036447	0.0977537	0.230356	0.154833	0.00048874	3.48685	0.0444048	0.0678011	0.241865	0.331246	0.175164	8	101522535
cg10517535	0.178968	6.14988e-06	4.84782	0.0395844	0.106099	0.250116	0.178107	1.24825e-06	4.84782	0.0367397	0.106099	0.250116	0	0.780438	17	9929698	GAS7	Body;TSS200
cg17803713	-0.133338	6.18979e-06	-4.89319	0.0295008	-0.187645	-0.080314	-0.135573	1.08466e-05	-4.39957	0.0308151	-0.19597	-0.0751767	0	0.44257	2	109873891	SH3RF3	Body
cg01924952	-0.184031	6.2278e-06	-4.8918	0.0407283	-0.259006	-0.110827	-0.184916	9.99199e-07	-4.8918	0.0378013	-0.259006	-0.110827	0	0.850198	2	8627933
cg04112866	-0.155387	6.24415e-06	-4.8912	0.0343933	-0.2187	-0.0935696	-0.156087	1.11376e-06	-4.87039	0.032048	-0.2189	-0.0932736	0.0530175	0.386631	2	105925965	TGFBRAP1	5'UTR
cg18486815	0.195078	6.26204e-06	4.8437	0.0431842	0.115582	0.272696	0.194139	1.27445e-06	4.8437	0.0400808	0.115582	0.272696	0	0.801827	6	35286315	DEF6	Body
cg15896892	0.112351	6.28535e-06	4.84285	0.0248754	0.0665592	0.157061	0.11181	1.27991e-06	4.84285	0.0230877	0.0665592	0.157061	0	0.578769	1	244213886	ZNF238	TSS1500
cg19443920	0.156435	6.34681e-06	4.84063	0.0346517	0.0926463	0.218717	0.155682	1.2943e-06	4.84063	0.0321614	0.0926463	0.218717	0	0.98681	17	40075879	ACLY	TSS1500
cg00842076	0.186823	6.36156e-06	4.8401	0.0413873	0.110635	0.261211	0.185923	1.29776e-06	4.8401	0.038413	0.110635	0.261211	0	0.984109	14	89881835	FOXN3	5'UTR
cg09859492	0.111753	6.44465e-06	4.83713	0.0247721	0.0661513	0.156278	0.10831	0.00081103	3.349	0.032341	0.0449229	0.171697	0.118731	0.338934	2	218723349	TNS1	Body
cg03257743	0.171099	6.44822e-06	4.83701	0.0379281	0.101279	0.23927	0.170274	1.31809e-06	4.83701	0.0352024	0.101279	0.23927	0	0.581955	2	11123616
cg03899643	-0.154592	6.50616e-06	-4.88181	0.0342835	-0.217703	-0.0929722	-0.164934	4.99037e-05	-4.05608	0.0406635	-0.244634	-0.0852354	0.304515	0.195663	1	90205170
cg00509451	0.171705	6.52488e-06	4.8343	0.0380837	0.101599	0.240156	0.207554	0.000831926	3.34195	0.0621057	0.0858291	0.329279	0.477681	0.0744355	11	64811775	SAC3D1	Body
cg01515508	0.124254	6.52748e-06	4.83421	0.0275596	0.0735205	0.173788	0.122435	5.34941e-06	4.5506	0.0269052	0.0697016	0.175168	0	0.438744	1	10728270	CASZ1	Body
cg05972352	0.191172	6.54541e-06	4.83359	0.0424078	0.113106	0.267395	0.213554	0.000847913	3.33666	0.0640024	0.0881119	0.338997	0.516759	0.0533031	13	113663373	MCF2L	Body
cg01102833	-0.148127	6.54848e-06	-4.88033	0.0328597	-0.208617	-0.0890658	-0.15177	0.000151285	-3.78895	0.040056	-0.230278	-0.0732619	0.28894	0.20773	4	176986621	WDR17	TSS1500
cg03019986	0.162961	6.57934e-06	4.8324	0.0361585	0.096399	0.227952	0.147413	0.00843742	2.63405	0.0559646	0.0377247	0.257102	0.576611	0.0277793	17	46628850	HOXB3	Body
cg23953831	-0.11639	6.62182e-06	-4.87778	0.0258329	-0.163945	-0.0699589	-0.116952	1.07286e-06	-4.87778	0.0239764	-0.163945	-0.0699589	0	0.801044	1	117544416	CD101	5'UTR;1stExon
cg22068570	0.16764	6.63663e-06	4.83042	0.0372119	0.0991387	0.234524	0.166358	0.00344071	2.92535	0.0568679	0.0548994	0.277817	0	0.440344	20	20002133	NAA20	Body
cg20536921	0.103319	6.65882e-06	4.82966	0.0229377	0.0610936	0.144546	0.104985	5.33295e-06	4.55124	0.0230672	0.0597737	0.150196	0	0.491267	15	99994825
cg09438075	0.117377	6.67212e-06	4.8292	0.0260613	0.0694023	0.164219	0.116811	1.37082e-06	4.8292	0.0241884	0.0694023	0.164219	0	0.4605	13	44359415	ENOX1	5'UTR
cg05827190	-0.132416	6.67323e-06	-4.87601	0.0294006	-0.186538	-0.0795722	-0.1322	3.38745e-06	-4.64581	0.0284557	-0.187972	-0.0764276	0.0430294	0.393657	4	681440	MFSD7	Body
cg01943221	0.115235	6.70249e-06	4.82816	0.0255911	0.0681255	0.161232	0.146234	0.0014129	3.192	0.0458126	0.0564428	0.236025	0.59468	0.0218445	1	9776133	PIK3CD	Body
cg05931231	-0.103982	6.70399e-06	-4.87496	0.0230924	-0.146492	-0.0624766	-0.116551	0.000197254	-3.72251	0.0313097	-0.177917	-0.0551847	0.379848	0.139021	12	11733759
cg03663556	-0.160498	6.71923e-06	-4.87444	0.0356473	-0.226119	-0.0964267	-0.160614	2.03366e-05	-4.26116	0.0376926	-0.234491	-0.0867382	0	0.674291	7	50900556
cg06381455	0.135268	6.79587e-06	4.82499	0.0300596	0.0799324	0.189296	0.137282	0.00629695	2.7319	0.0502513	0.038791	0.235773	0.566434	0.0314904	17	73472178	KIAA0195	Body
cg22193385	-0.241115	6.82364e-06	-4.87091	0.0535916	-0.339769	-0.144791	-0.24228	1.11087e-06	-4.87091	0.0497403	-0.339769	-0.144791	0	0.87649	12	52638005	KRT7	Body
cg01874730	0.143299	6.83783e-06	4.82358	0.0318537	0.0846615	0.200552	0.142607	1.41002e-06	4.82358	0.0295645	0.0846615	0.200552	0	0.438439	16	57406425	CX3CL1	1stExon;5'UTR
cg22568423	0.19352	6.87785e-06	4.82225	0.043029	0.11431	0.270859	0.163198	0.0466787	1.9892	0.082042	0.00239888	0.323998	0.672522	0.00547628	19	8590567	MYO1F	Body
cg07816247	-0.14243	6.911e-06	-4.86799	0.0316764	-0.200741	-0.0854958	-0.143119	1.12738e-06	-4.86799	0.0293999	-0.200741	-0.0854958	0	0.830646	1	15540152	TMEM51	5'UTR
cg02127980	-0.166974	6.91793e-06	-4.86776	0.0371367	-0.235337	-0.100226	-0.165718	0.000172686	-3.75595	0.0441215	-0.252195	-0.0792415	0.311477	0.190294	9	137252116	RXRA	Body
cg11199014	0.154404	6.93287e-06	4.82042	0.0343445	0.0911808	0.216134	0.15101	2.68196e-05	4.19892	0.035964	0.0805217	0.221498	0.0107159	0.415949	19	39798563	LRFN1	Body
cg04188920	-0.177443	6.97853e-06	-4.86576	0.0394815	-0.250123	-0.10648	-0.185208	8.73875e-06	-4.44624	0.041655	-0.26685	-0.103566	0.216616	0.264159	10	3138534	PFKP	Body
cg07865091	0.194891	6.98854e-06	4.81859	0.0433665	0.115059	0.272836	0.1926	0.000207086	3.71021	0.0519109	0.0908569	0.294344	0.345447	0.164425	1	43814306	MPL	Body
cg14845962	0.236641	7.01404e-06	4.81775	0.0526658	0.139691	0.331301	0.222169	0.00281127	2.98765	0.0743622	0.0764213	0.367916	0.480279	0.0729331	12	58120237	AGAP2;LOC100130776	3'UTR;Body
cg14537825	-0.136481	7.04355e-06	-4.86364	0.0303807	-0.192408	-0.0818759	-0.119677	0.00689129	-2.70205	0.0442913	-0.206487	-0.0328681	0.517536	0.0529165	2	98344873	ZAP70	Body
cg05526364	-0.162991	7.04812e-06	-4.86349	0.0362828	-0.229782	-0.0977772	-0.157412	0.00253848	-3.01872	0.0521454	-0.259615	-0.055209	0.514073	0.05465	3	129205070	IFT122	Body
cg19919590	-0.130026	7.20502e-06	-4.85843	0.0289749	-0.183364	-0.0779474	-0.129318	1.28892e-05	-4.36198	0.0296466	-0.187424	-0.0712115	0.0230769	0.407502	1	31229569	LAPTM5	Body
cg07503630	0.124683	7.22496e-06	4.81095	0.0277879	0.0735296	0.174628	0.124079	1.50213e-06	4.81095	0.0257909	0.0735296	0.174628	0	0.923584	2	233351564	ECEL1	5'UTR
cg18745317	0.116269	7.24595e-06	4.81029	0.0259162	0.0685609	0.16285	0.120834	0.000208729	3.70821	0.0325854	0.0569673	0.1847	0.22534	0.257361	5	81063103
cg22805485	0.111951	7.27724e-06	4.8093	0.0249589	0.0660053	0.156811	0.114294	0.000124217	3.83765	0.0297822	0.0559215	0.172665	0.316351	0.186547	11	13983818	SPON1	TSS200
cg15683970	-0.146674	7.29226e-06	-4.85567	0.0327035	-0.206877	-0.087894	-0.147578	1.70635e-06	-4.78541	0.0308391	-0.208022	-0.0871344	0.0691016	0.375188	21	35747081	FAM165B	TSS1500
cg05141695	-0.182329	7.38436e-06	-4.85279	0.0406775	-0.25721	-0.109216	-0.190469	0.000470055	-3.49726	0.0544623	-0.297213	-0.083725	0.434536	0.101177	6	341180	DUSP22	Body
cg18659586	0.119177	7.42888e-06	4.80456	0.0265959	0.0702176	0.166979	0.131334	0.00294951	2.97295	0.0441763	0.0447501	0.217918	0.586985	0.0242694	17	7017474	ASGR2	Body
cg16317038	0.152322	7.4862e-06	4.80279	0.0340052	0.0897234	0.213442	0.151583	1.56471e-06	4.80279	0.0315614	0.0897234	0.213442	0	0.913837	1	38495051
cg18422587	-0.141409	7.53764e-06	-4.84806	0.0315793	-0.199542	-0.0846497	-0.142096	1.24674e-06	-4.84806	0.0293099	-0.199542	-0.0846497	0	0.716777	7	3134670
cg06937409	0.205572	7.54256e-06	4.80106	0.0459094	0.12106	0.288088	0.204574	1.57825e-06	4.80106	0.0426101	0.12106	0.288088	0	0.59033	14	91281948	TTC7B	Body
cg12283393	-0.198551	7.55218e-06	-4.84762	0.0443442	-0.280182	-0.118848	-0.178741	0.00383523	-2.89141	0.061818	-0.299902	-0.0575798	0.438548	0.112894	11	1874445	LSP1	Body
cg08403885	0.164608	7.56008e-06	4.80053	0.0367652	0.0969289	0.230689	0.160727	0.00415	2.86653	0.0560704	0.0508315	0.270623	0.586497	0.0244284	2	149373142
cg16672203	0.133745	7.57672e-06	4.80002	0.029875	0.0787492	0.187441	0.133277	2.12526e-06	4.74113	0.0281109	0.0781811	0.188374	0	0.431407	6	31744391	C6orf27	Body
cg25008444	0.203035	7.59787e-06	4.79938	0.0453586	0.119536	0.284561	0.202049	1.59156e-06	4.79938	0.0420989	0.119536	0.284561	0	0.780442	5	67586258	PIK3R1	Body;TSS1500
cg19805943	-0.116628	7.59905e-06	-4.84619	0.0260553	-0.164592	-0.0697972	-0.117373	0.000598509	-3.43229	0.0341966	-0.184397	-0.0503486	0	0.542442	2	85933069
cg06259612	0.164287	7.62259e-06	4.79863	0.0367079	0.0967132	0.230265	0.163163	5.13943e-06	4.55901	0.0357891	0.0930177	0.233308	0	0.458024	12	133179338
cg11155432	0.167571	7.67212e-06	4.79714	0.0374533	0.0986253	0.234889	0.166757	1.60944e-06	4.79714	0.0347617	0.0986253	0.234889	0	0.629969	5	27038802	CDH9	TSS200
cg16127683	0.430123	7.67303e-06	4.79712	0.0961359	0.253151	0.602915	0.428033	1.60966e-06	4.79712	0.0892271	0.253151	0.602915	0	0.819423	15	40268777	EIF2AK4	Body
cg18887230	0.127772	7.69252e-06	4.79653	0.0285614	0.0751942	0.179107	0.127151	1.61436e-06	4.79653	0.0265089	0.0751942	0.179107	0	0.681676	7	98739627	SMURF1	Body
cg25220769	0.125919	7.71436e-06	4.79588	0.0281512	0.074097	0.176517	0.125307	1.61963e-06	4.79588	0.0261281	0.074097	0.176517	0	0.591375	1	6094205	KCNAB2	5'UTR
cg07107756	0.122464	7.71854e-06	4.79575	0.0273795	0.0720628	0.171675	0.120203	1.94675e-05	4.27091	0.0281446	0.0650406	0.175365	0.124979	0.334277	17	78161227	CARD14	TSS1500;Body
cg05766948	0.129899	7.7764e-06	4.79403	0.029052	0.0764184	0.182116	0.138998	8.72804e-05	3.92348	0.0354273	0.0695619	0.208434	0.0579805	0.379488	2	136783356
cg09476997	0.22397	7.79438e-06	4.7935	0.0500966	0.131749	0.314012	0.222881	1.63895e-06	4.7935	0.0464964	0.131749	0.314012	0	0.799771	16	2087932	SLC9A3R2	Body
cg17054708	-0.157533	7.80894e-06	-4.83992	0.0352395	-0.222404	-0.0941946	-0.155707	2.32985e-05	-4.23068	0.0368042	-0.227842	-0.083572	0.170669	0.299683	3	13679636	FBLN2	3'UTR
cg19827875	0.244909	7.94558e-06	4.78907	0.0548307	0.143974	0.34346	0.268454	0.00871557	2.62301	0.102346	0.0678603	0.469048	0.598137	0.0208047	1	201618284	NAV1	1stExon
cg05395187	0.165745	7.9508e-06	4.78892	0.0371085	0.0974339	0.232443	0.164938	1.6768e-06	4.78892	0.0344416	0.0974339	0.232443	0	0.971412	12	124913717	NCOR2	Body
cg16536918	-0.149739	8.04254e-06	-4.83312	0.0335434	-0.211487	-0.0894494	-0.150468	1.34407e-06	-4.83312	0.0311328	-0.211487	-0.0894494	0	0.646479	20	3065403	AVP	TSS200
cg11866719	0.159981	8.04734e-06	4.78614	0.0358386	0.0940072	0.224396	0.161264	4.4889e-05	4.08076	0.0395182	0.0838101	0.238719	0	0.562859	14	60336433	RTN1	Body
cg09925620	0.0783073	8.06348e-06	4.78568	0.017544	0.0460115	0.10984	0.0779259	1.70413e-06	4.78568	0.0162831	0.0460115	0.10984	0	0.683216	17	79957568	ASPSCR1	Body
cg02342594	-0.111605	8.12435e-06	-4.83079	0.0250129	-0.15765	-0.0666471	-0.111873	7.08674e-06	-4.49107	0.0249101	-0.160696	-0.0630501	0.000913315	0.422576	9	124976596	LHX6	Body
cg01870657	0.145422	8.13319e-06	4.78369	0.0325939	0.0854219	0.204006	0.112414	0.0767013	1.77015	0.0635052	-0.0120539	0.236882	0.506596	0.0584841	13	52342952	DHRS12	3'UTR
cg13305657	0.131274	8.15182e-06	4.78316	0.029426	0.0771051	0.184163	0.130634	1.7256e-06	4.78316	0.0273113	0.0771051	0.184163	0	0.615533	1	25258181	RUNX3	TSS1500;Body
cg07180538	0.161062	8.15273e-06	4.78314	0.0361034	0.0946012	0.225953	0.160277	1.72582e-06	4.78314	0.0335088	0.0946012	0.225953	0	0.841761	7	4786899	FOXK1	Body
cg14536881	-0.151362	8.1568e-06	-4.82987	0.0339298	-0.213822	-0.0903775	-0.1521	1.36624e-06	-4.82987	0.0314915	-0.213822	-0.0903775	0	0.7726	9	36740105
cg15117681	0.157197	8.17573e-06	4.78248	0.0352417	0.0923221	0.220539	0.154379	4.10133e-05	4.1017	0.037638	0.0806104	0.228149	0.22532	0.257376	17	80202426	CSNK1D	3'UTR
cg20133901	-0.136569	8.18581e-06	-4.82905	0.0306191	-0.192934	-0.0815353	-0.128942	0.0123838	-2.50102	0.0515557	-0.229989	-0.0278943	0.656632	0.0076905	3	51602121	RAD54L2	5'UTR
cg23330006	0.153375	8.25025e-06	4.78039	0.0343998	0.0900496	0.215204	0.186611	0.0187323	2.35082	0.0793815	0.0310264	0.342196	0.670733	0.00570004	12	106507713	NUAK1	Body
cg00390784	-0.0836482	8.27535e-06	-4.82654	0.0187639	-0.11819	-0.0499225	-0.0952135	0.0117425	-2.51979	0.0377863	-0.169273	-0.0211538	0.432302	0.102646	6	2682491	MYLK4	Body
cg14622996	-0.125461	8.29277e-06	-4.82605	0.0281462	-0.177274	-0.074872	-0.109673	0.00709482	-2.69236	0.040735	-0.189512	-0.0298341	0.320524	0.183348	6	32109801
cg01816936	-0.155924	8.30406e-06	-4.82574	0.0349826	-0.220322	-0.0930474	-0.155368	2.9171e-05	-4.17984	0.0371708	-0.228221	-0.0825147	0	0.832836	12	123518888	PITPNM2	Body
cg25452067	0.117114	8.30704e-06	4.7788	0.0262757	0.0687442	0.164341	0.116422	3.97658e-06	4.6126	0.0252399	0.0669523	0.165891	0.0181854	0.410857	10	101281603
cg00769161	0.237103	8.32283e-06	4.77837	0.0532014	0.139167	0.332726	0.235063	3.35136e-05	4.14817	0.0566666	0.123998	0.346127	0.0658599	0.377507	12	58130183	AGAP2	Body
cg26074430	-0.12022	8.32362e-06	-4.82519	0.0269752	-0.169877	-0.0717355	-0.120806	1.39869e-06	-4.82519	0.0250366	-0.169877	-0.0717355	0	0.52246	6	33164457	RXRB	Body
cg26040816	-0.109466	8.33714e-06	-4.82482	0.0245642	-0.154686	-0.0653155	-0.130741	0.00221809	-3.05936	0.0427348	-0.2145	-0.0469825	0.620967	0.0146975	20	42816135	JPH2	1stExon;5'UTR
cg10396713	-0.139118	8.38097e-06	-4.8236	0.031226	-0.196601	-0.0829937	-0.140816	7.88167e-06	-4.46837	0.031514	-0.202583	-0.07905	0	0.536867	8	602097
cg06271850	0.137383	8.39176e-06	4.77646	0.0308383	0.0806139	0.19281	0.136712	1.78409e-06	4.77646	0.0286221	0.0806139	0.19281	0	0.757853	16	89766423	SPATA2L	Body
cg03870329	-0.124807	8.39592e-06	-4.82319	0.028016	-0.17638	-0.0744516	-0.125416	1.41278e-06	-4.82319	0.0260027	-0.17638	-0.0744516	0	0.931447	7	155085773
cg14613594	-0.121867	8.43963e-06	-4.82199	0.0273631	-0.172239	-0.0726859	-0.122462	1.42131e-06	-4.82199	0.0253966	-0.172239	-0.0726859	0	0.76782	20	1878646	SIRPA	Body
cg01973695	0.197464	8.46672e-06	4.7744	0.0443438	0.115834	0.277167	0.1965	1.80241e-06	4.7744	0.0411571	0.115834	0.277167	0	0.549855	11	128560328
cg23060047	-0.110985	8.48165e-06	-4.82084	0.0249255	-0.156869	-0.0661842	-0.111526	1.42952e-06	-4.82084	0.0231342	-0.156869	-0.0661842	0	0.720607	12	130819504
cg04438074	0.152244	8.48975e-06	4.77378	0.0341934	0.0892993	0.213702	0.151501	1.80804e-06	4.77378	0.0317361	0.0892993	0.213702	0	0.60888	10	63422539	C10orf107	TSS200
cg20075683	0.145269	8.54498e-06	4.77228	0.0326371	0.0851894	0.20393	0.153474	0.000926499	3.31194	0.0463396	0.0626503	0.244298	0.261755	0.228919	5	132083910	CCNI2	Body
cg06119452	-0.12777	8.5765e-06	-4.81827	0.0287106	-0.180622	-0.0761662	-0.128394	1.44807e-06	-4.81827	0.0266473	-0.180622	-0.0761662	0	0.761768	6	169621662	THBS2	Body
cg25818214	0.150135	8.61366e-06	4.77042	0.0337433	0.0880189	0.210784	0.149402	1.8384e-06	4.77042	0.0313183	0.0880189	0.210784	0	0.943527	3	64211155	PRICKLE2	TSS200
cg13851767	0.146048	8.63012e-06	4.76998	0.0328277	0.085617	0.205051	0.143528	8.75875e-05	3.92263	0.0365896	0.0718132	0.215242	0	0.431801	9	123656764
cg05346831	0.106673	8.68449e-06	4.76853	0.0239844	0.0625208	0.149781	0.118605	0.00248724	3.02489	0.0392097	0.0417554	0.195454	0.5972	0.0210835	12	13067271	MIR614	TSS1500
cg08864105	-0.159861	8.69631e-06	-4.81506	0.0359457	-0.226031	-0.095253	-0.160642	1.47155e-06	-4.81506	0.0333624	-0.226031	-0.095253	0	0.730515	1	111743020	DENND2D	1stExon
cg20193802	0.138486	8.73178e-06	4.76727	0.0311457	0.0811519	0.194467	0.148122	0.000235732	3.67728	0.0402804	0.0691742	0.22707	0.428908	0.104891	22	19709696	SEPT5;GP1BB	Body;TSS1500
cg12001120	0.134998	8.73292e-06	4.76724	0.0303613	0.0791071	0.189568	0.134338	1.86767e-06	4.76724	0.0281793	0.0791071	0.189568	0	0.689154	2	219751342	WNT10A	Body
cg06918474	-0.164689	8.75022e-06	-4.81363	0.0370424	-0.232878	-0.0981099	-0.167455	1.38228e-05	-4.34666	0.038525	-0.242963	-0.0919474	0.145631	0.31875	5	126205081	2003-03-01	3'UTR
cg19153828	0.27644	8.8075e-06	4.76527	0.0621975	0.161944	0.388232	0.275088	1.88601e-06	4.76527	0.0577277	0.161944	0.388232	0	0.563904	2	127782651
cg07188648	-0.139399	8.8088e-06	-4.81208	0.0313642	-0.197136	-0.0830259	-0.139878	2.80419e-06	-4.68466	0.0298587	-0.1984	-0.081356	0	0.427278	11	111402694	C11orf88	Body
cg03389133	0.121008	8.8246e-06	4.76482	0.0272286	0.0708838	0.169947	0.109332	0.00736397	2.67992	0.0407969	0.029372	0.189293	0.484696	0.0704081	22	37608611	SSTR3	TSS1500
cg00813509	0.144655	8.84825e-06	4.7642	0.032554	0.0847285	0.203167	0.156693	0.00013138	3.82386	0.0409778	0.0763783	0.237008	0.405054	0.12112	12	124941317	NCOR2	Body
cg04658679	-0.148591	8.8809e-06	-4.8102	0.0334455	-0.210159	-0.0884766	-0.192757	0.00854406	-2.62978	0.0732978	-0.336418	-0.0490959	0.791294	6.78748e-05	12	125185923
cg15684702	0.158268	8.93275e-06	4.762	0.0356338	0.0926717	0.222315	0.225848	0.00900347	2.61192	0.086468	0.0563736	0.395322	0.698144	0.00291245	1	45297445	PTCH2	Body
cg05703096	-0.125661	8.94263e-06	-4.80859	0.0282938	-0.177746	-0.0748063	-0.125189	8.40082e-06	-4.45471	0.0281027	-0.18027	-0.070109	0.0101246	0.416351	16	66887291	CA7	Body
cg27396056	-0.1576	8.98778e-06	-4.80742	0.035494	-0.22294	-0.0938045	-0.141163	0.00357304	-2.91359	0.0484498	-0.236123	-0.0462028	0.376949	0.141122	3	188664993
cg02792168	0.13149	9.04916e-06	4.759	0.0296233	0.0769577	0.184734	0.123365	0.000468562	3.49811	0.035266	0.0542444	0.192485	0.344701	0.164986	10	101281924
cg19442201	0.201308	9.05348e-06	4.75889	0.0453538	0.117819	0.282826	0.18336	0.00365488	2.90651	0.063086	0.0597137	0.307006	0.469844	0.0790477	15	40572550
cg02861056	-0.145234	9.10095e-06	-4.80452	0.0327289	-0.205483	-0.0864085	-0.145946	1.55123e-06	-4.80452	0.0303768	-0.205483	-0.0864085	0	0.972362	2	68592345	PLEK	1stExon;5'UTR
cg14938587	-0.170761	9.12279e-06	-4.80396	0.0384857	-0.241607	-0.101587	-0.171597	1.55555e-06	-4.80396	0.0357199	-0.241607	-0.101587	0	0.613551	7	155790392
cg19787125	0.150684	9.13375e-06	4.75684	0.0339628	0.0881631	0.211727	0.140217	0.0294871	2.17691	0.0644111	0.0139739	0.266461	0.509069	0.0701671	17	71532174	SDK2	Body
cg20487932	0.107225	9.13974e-06	4.75669	0.0241683	0.0627344	0.150664	0.106699	1.96798e-06	4.75669	0.0224314	0.0627344	0.150664	0	0.517892	12	109234959	SSH1	Body
cg16395432	-0.0951367	9.1424e-06	-4.80347	0.021444	-0.134612	-0.0565939	-0.0956029	1.55943e-06	-4.80347	0.0199029	-0.134612	-0.0565939	0	0.84085	1	26880807	MIR1976;RPS6KA1	TSS1500;Body
cg22245494	0.060412	9.15614e-06	4.75627	0.013618	0.0353434	0.0848885	0.0917295	0.00194352	3.09873	0.0296023	0.0337101	0.149749	0.617466	0.0155492	15	99669982	SYNM	Body
cg04048634	0.110294	9.19375e-06	4.75532	0.0248673	0.0645174	0.15499	0.109754	1.98134e-06	4.75532	0.0230802	0.0645174	0.15499	0	0.656213	4	46126066	GABRG1	5'UTR;1stExon
cg06008511	0.14314	9.20362e-06	4.75507	0.0322744	0.0837274	0.201149	0.142438	1.98379e-06	4.75507	0.029955	0.0837274	0.201149	0	0.493543	15	90727886	SEMA4B	TSS1500
cg02956248	0.0789564	9.22746e-06	4.75447	0.0178049	0.0461802	0.110958	0.092689	0.000796969	3.35385	0.0276366	0.0385222	0.146856	0.398778	0.12551	6	32120901	PPT2;PRRT1	TSS1500
cg12516875	0.134951	9.23791e-06	4.75421	0.0304335	0.0789272	0.189651	0.134289	1.99228e-06	4.75421	0.0282464	0.0789272	0.189651	0	0.832062	22	46463543
cg04883472	-0.088245	9.28158e-06	-4.79996	0.0199052	-0.124887	-0.052468	-0.0886777	1.58698e-06	-4.79996	0.0184747	-0.124887	-0.052468	0	0.999091	11	87080622
cg12324629	0.13488	9.37317e-06	4.75083	0.030439	0.0788462	0.18959	0.139348	0.000230567	3.68293	0.0378362	0.0651905	0.213506	0.338353	0.169774	17	19771548	ULK2	TSS1500
cg27123256	-0.147506	9.44096e-06	-4.796	0.0333001	-0.208806	-0.0876534	-0.147686	3.8982e-05	-4.11343	0.0359033	-0.218055	-0.0773167	0.114384	0.342163	14	99664279	BCL11B	Body
cg14138235	-0.10199	9.45478e-06	-4.79566	0.0230263	-0.144378	-0.0606032	-0.103135	2.8283e-06	-4.68291	0.0220236	-0.1463	-0.0599691	0	0.578204	14	56281968
cg03368099	0.135659	9.46774e-06	4.7485	0.0306298	0.0792741	0.190712	0.131476	0.000526672	3.46681	0.0379243	0.0571461	0.205806	0.371207	0.145308	7	27184521	HOXA5	TSS1500
cg13787135	0.144061	9.50419e-06	4.7476	0.032533	0.0841729	0.202535	0.143354	2.0584e-06	4.7476	0.030195	0.0841729	0.202535	0	0.629694	14	21270407	RNASE1	5'UTR;1stExon
cg11772020	-0.125596	9.52667e-06	-4.7939	0.0283664	-0.177815	-0.0746115	-0.126792	3.97552e-06	-4.61266	0.0274878	-0.180667	-0.0729168	0.0293914	0.403148	6	43806470
cg02135245	-0.139749	9.57257e-06	-4.79279	0.0315702	-0.197865	-0.0830056	-0.135747	0.000190317	-3.73153	0.0363783	-0.207047	-0.0644467	0.247552	0.240017	17	998711	ABR	Body
cg24569831	-0.153006	9.62294e-06	-4.79157	0.0345739	-0.216651	-0.0908639	-0.226742	0.00127702	-3.22109	0.0703927	-0.364709	-0.0887743	0.734845	0.00093105	15	93617168	RGMA	1stExon;TSS1500;Body;5'UTR
cg01602001	0.146421	9.64608e-06	4.74416	0.0330898	0.0855076	0.205896	0.145702	2.09374e-06	4.74416	0.0307118	0.0855076	0.205896	0	0.930768	16	65104932	CDH11	5'UTR
cg11529819	-0.137704	9.65448e-06	-4.7908	0.0311212	-0.194994	-0.0817678	-0.138381	1.66114e-06	-4.7908	0.0288846	-0.194994	-0.0817678	0	0.885673	1	27695677	FCN3	3'UTR
cg05602356	-0.126672	9.68346e-06	-4.79011	0.0286322	-0.17938	-0.0752096	-0.127489	2.31869e-06	-4.72346	0.0269906	-0.180389	-0.0745882	0	0.424137	5	58334856	PDE4D	Body
cg25141995	0.14857	9.70559e-06	4.74273	0.0335855	0.0867438	0.208935	0.15077	0.000327811	3.59227	0.0419706	0.0685088	0.23303	0.211978	0.267768	5	133341459	VDAC1	TSS1500
cg09160359	0.144817	9.75181e-06	4.74162	0.0327448	0.0845389	0.203672	0.144105	2.12013e-06	4.74162	0.0303916	0.0845389	0.203672	0	0.639919	15	81294865	MESDC1	1stExon
cg26180383	-0.123437	9.7591e-06	-4.7883	0.0279114	-0.174817	-0.0732695	-0.103613	0.151153	-1.43547	0.0721804	-0.245084	0.0378582	0.45138	0.0903577	8	129061048	MIR1207;PVT1	TSS1500;Body
cg21012139	0.159328	9.78002e-06	4.74095	0.0360308	0.0930003	0.224088	0.181785	0.00101206	3.28715	0.0553018	0.0733958	0.290175	0.534043	0.0450357	1	6553510	PLEKHG5	Body
cg13240116	0.187976	9.79619e-06	4.74057	0.0425128	0.109716	0.264387	0.167656	0.00393713	2.88316	0.0581502	0.0536838	0.281628	0.405821	0.1348	7	27147513	HOXA3	3'UTR
cg00106345	0.181601	9.90397e-06	4.73802	0.0410931	0.105955	0.25546	0.191119	0.000220533	3.69425	0.0517342	0.089722	0.292516	0.373986	0.143278	7	27138396
cg08255475	0.130136	1.00311e-05	4.73505	0.0294659	0.0758939	0.183097	0.139025	4.99205e-05	4.056	0.0342763	0.0718443	0.206205	0.321489	0.182609	16	88871329	CDT1	Body
cg13740709	0.121594	1.01209e-05	4.73297	0.0275438	0.0708902	0.171101	0.120995	2.21256e-06	4.73297	0.0255644	0.0708902	0.171101	0	0.618779	3	128712555	KIAA1257	5'UTR
cg18046677	0.183528	1.01364e-05	4.73261	0.0415764	0.106992	0.258257	0.144711	0.0518258	1.94458	0.0744178	-0.00114501	0.290568	0.678767	0.00474343	19	49220142	MAMSTR	1stExon;Body;5'UTR
cg09233429	0.197021	1.01569e-05	4.73214	0.0446374	0.11485	0.277251	0.19605	2.22162e-06	4.73214	0.0414295	0.11485	0.277251	0	0.696349	15	40583241	PLCB2	Body
cg04915300	-0.0937037	1.01666e-05	-4.77877	0.0212307	-0.132786	-0.0555443	-0.102998	0.00265767	-3.00479	0.034278	-0.170182	-0.0358144	0.495325	0.0644954	2	157314925	GPD2	5'UTR
cg20551922	-0.133273	1.01873e-05	-4.77829	0.0301991	-0.188865	-0.0789944	-0.13393	1.76789e-06	-4.77829	0.0280288	-0.188865	-0.0789944	0	0.637363	17	4391282	SPNS3	3'UTR
cg16109423	0.162352	1.02652e-05	4.72967	0.0368019	0.0946051	0.228499	0.14866	0.000983137	3.29531	0.0451126	0.0602409	0.237079	0.347616	0.17574	1	38022718	DNALI1	Body
cg11360416	-0.241345	1.02852e-05	-4.77606	0.0547133	-0.342064	-0.143005	-0.242833	3.54724e-05	-4.13515	0.0587242	-0.357931	-0.127736	0.135994	0.3275	10	134752049	C10orf93	Body
cg11606444	-0.182706	1.02927e-05	-4.77589	0.0414212	-0.258956	-0.108257	-0.183607	1.78912e-06	-4.77589	0.0384445	-0.258956	-0.108257	0	0.910829	11	121353563	SORL1	Body
cg18856478	0.153312	1.02971e-05	4.72895	0.034758	0.0893277	0.215785	0.152556	2.25689e-06	4.72895	0.0322601	0.0893277	0.215785	0	0.439781	1	43814358	MPL	Body
cg05969150	-0.106201	1.03269e-05	-4.77512	0.0240806	-0.15053	-0.0629189	-0.106724	1.79601e-06	-4.77512	0.0223501	-0.15053	-0.0629189	0	0.817845	16	72882495	ZFHX3	Body
cg27012908	-0.117326	1.03309e-05	-4.77503	0.0266037	-0.166299	-0.069509	-0.109442	0.00468909	-2.82765	0.0387043	-0.185301	-0.0335832	0	0.602547	16	22345154	POLR3E	3'UTR
cg10210690	0.137369	1.03399e-05	4.72798	0.03115	0.080027	0.193357	0.137203	8.48502e-06	4.45257	0.0308145	0.0768082	0.197599	0	0.64436	1	55138059	C1orf175	Body
cg06700606	0.110635	1.04661e-05	4.72515	0.0251026	0.0644247	0.155753	0.135458	0.0012763	3.22126	0.0420512	0.0530389	0.217877	0.641736	0.0102577	5	179621621	RASGEF1C	5'UTR
cg06912304	-0.149615	1.05169e-05	-4.77086	0.0339551	-0.212122	-0.0885853	-0.145992	7.31302e-05	-3.96587	0.0368123	-0.218143	-0.0738418	0.00500313	0.419819	11	4113452	STIM1	3'UTR
cg26579713	-0.145637	1.05611e-05	-4.76989	0.0330591	-0.206494	-0.0862177	-0.146356	1.8433e-06	-4.76989	0.0306833	-0.206494	-0.0862177	0	0.861806	15	65701865	IGDCC4	Body
cg26805503	0.103912	1.05748e-05	4.72274	0.0235893	0.0604881	0.146311	0.107243	1.22429e-05	4.37322	0.0245227	0.0591794	0.155307	0	0.49857	15	22912541	CYFIP1	5'UTR
cg07250758	0.18549	1.06164e-05	4.72182	0.0421164	0.10796	0.261189	0.184574	2.33748e-06	4.72182	0.0390897	0.10796	0.261189	0	0.627048	11	61049251	VWCE	Body
cg11182257	0.230694	1.06385e-05	4.72133	0.0523856	0.13426	0.324851	0.229556	2.34305e-06	4.72133	0.0486209	0.13426	0.324851	0	0.505271	10	118652981	KIAA1598	Body
cg04468741	-0.144532	1.06471e-05	-4.76799	0.0328214	-0.204951	-0.08554	-0.126495	0.0314026	-2.15193	0.058782	-0.241706	-0.0112844	0.67611	0.00504619	11	12181467	MICAL2	5'UTR
cg06633162	0.12878	1.06663e-05	4.72072	0.0292469	0.0749411	0.181348	0.155611	0.000316995	3.601	0.0432134	0.0709147	0.240308	0.528287	0.0477112	6	158481402	SYNJ2	Body
cg13667782	0.168218	1.06673e-05	4.7207	0.0382037	0.0978905	0.236884	0.167387	2.35035e-06	4.7207	0.0354581	0.0978905	0.236884	0	0.855524	9	131789079	SH3GLB2	Body
cg24499605	-0.127018	1.07158e-05	-4.76649	0.0288534	-0.180133	-0.0751583	-0.127646	1.87465e-06	-4.76649	0.0267798	-0.180133	-0.0751583	0	0.727588	1	3142925	PRDM16	Body
cg19558972	-0.12073	1.07483e-05	-4.76578	0.0274291	-0.171223	-0.0714301	-0.122175	1.08806e-05	-4.39889	0.027774	-0.176611	-0.0677388	0.112418	0.34362	22	23922378	IGLL1	1stExon;5'UTR
cg15962969	0.198648	1.07924e-05	4.71797	0.0451404	0.115551	0.279782	0.184772	0.000605471	3.42915	0.0538828	0.0791639	0.290381	0.357342	0.155533	6	138866887	NHSL1	Body
cg08871545	-0.202216	1.08726e-05	-4.76309	0.0459681	-0.286836	-0.119594	-0.203926	2.70826e-06	-4.69179	0.0434645	-0.289115	-0.118737	0	0.493546	1	48559803
cg14694038	0.14544	1.09049e-05	4.71555	0.0330666	0.0845697	0.204873	0.144722	2.41058e-06	4.71555	0.0306903	0.0845697	0.204873	0	0.433387	19	5037103	KDM4B	Body
cg25503381	0.178736	1.09335e-05	4.71494	0.0406417	0.10392	0.251784	0.178106	0.000599627	3.43178	0.051899	0.076386	0.279826	0.375018	0.142526	15	39871923	THBS1	TSS1500
cg15013527	0.273245	1.10443e-05	4.71258	0.0621627	0.158813	0.384975	0.271894	2.44602e-06	4.71258	0.0576953	0.158813	0.384975	0	0.768231	11	316339
cg11914795	0.211762	1.10707e-05	4.71202	0.048181	0.123068	0.298361	0.210714	2.45275e-06	4.71202	0.0447185	0.123068	0.298361	0	0.592381	10	63422555	C10orf107	TSS200
cg20327845	-0.192864	1.10778e-05	-4.75872	0.0438828	-0.273646	-0.113991	-0.220778	0.000967398	-3.29984	0.0669057	-0.351911	-0.0896454	0.51625	0.0535571	10	3138418	PFKP	Body
cg18280057	0.15442	1.10977e-05	4.71145	0.0351387	0.0897354	0.217578	0.153656	2.45961e-06	4.71145	0.0326134	0.0897354	0.217578	0	0.843577	8	125741158	MTSS1	TSS1500
cg14009688	0.166479	1.1103e-05	4.71134	0.0378836	0.0967412	0.23457	0.165656	2.46095e-06	4.71134	0.035161	0.0967412	0.23457	0	0.636484	7	134464242	CALD1	5'UTR;1stExon
cg21757281	-0.213416	1.11161e-05	-4.75791	0.0485673	-0.302821	-0.126123	-0.214252	3.72282e-06	-4.62629	0.046312	-0.305022	-0.123483	0.125618	0.333799	4	183795822
cg02087565	0.182121	1.11264e-05	4.71085	0.0414473	0.105823	0.256617	0.171579	0.000215207	3.70046	0.046367	0.0807016	0.262457	0.0720037	0.373106	6	170585664
cg19402991	0.175606	1.11301e-05	4.71077	0.0399652	0.102036	0.247438	0.181469	0.000311365	3.60566	0.050329	0.0828261	0.280112	0.380343	0.138662	2	164204915
cg01827633	-0.141903	1.11649e-05	-4.75688	0.0322999	-0.201362	-0.0838478	-0.142605	1.96603e-06	-4.75688	0.0299786	-0.201362	-0.0838478	0	0.93878	2	219610103	TTLL4	Body
cg25307665	0.126268	1.11822e-05	4.70967	0.0287434	0.0733561	0.177931	0.125643	2.48112e-06	4.70967	0.0266777	0.0733561	0.177931	0	0.588462	7	27183694	HOXA5	TSS1500
cg09424308	0.115464	1.12093e-05	4.70911	0.0262872	0.0670737	0.162712	0.114893	2.48804e-06	4.70911	0.024398	0.0670737	0.162712	0	0.789656	4	7046094	CCDC96;TADA2B	TSS1500;Body
cg14761246	0.102759	1.13318e-05	4.70656	0.0234072	0.0596698	0.14483	0.215807	0.0172627	2.38106	0.0906348	0.0381663	0.393448	0.849407	4.89179e-07	3	182968758	MCF2L2	Body
cg00743788	-0.136379	1.13353e-05	-4.75334	0.0310658	-0.193566	-0.0805419	-0.138926	0.00108303	-3.26802	0.0425107	-0.222245	-0.0556063	0	0.471354	22	50701157	MAPK12	TSS1500
cg23001370	-0.189015	1.13427e-05	-4.75318	0.0430573	-0.268277	-0.111625	-0.191457	2.32537e-05	-4.23111	0.0452497	-0.280145	-0.102769	0.232049	0.252126	5	53817073	SNX18	Body
cg07842521	0.160262	1.14319e-05	4.7045	0.0365215	0.0930311	0.225904	0.157147	6.96069e-05	3.97763	0.0395078	0.0797133	0.234581	0	0.604217	16	85157762
cg27643360	0.176776	1.14331e-05	4.70448	0.0402851	0.102617	0.249183	0.1759	2.54519e-06	4.70448	0.03739	0.102617	0.249183	0	0.843636	8	32623819
cg04797885	0.140832	1.14885e-05	4.70334	0.0321016	0.0817379	0.198531	0.141358	4.85578e-06	4.57092	0.0309256	0.0807454	0.201971	0.0531158	0.386562	8	142268286
cg04932082	0.14979	1.15089e-05	4.70293	0.0341464	0.0869312	0.211163	0.149047	2.56459e-06	4.70293	0.0316924	0.0869312	0.211163	0	0.820972	6	91113506
cg26118943	-0.22482	1.1516e-05	-4.74963	0.0512522	-0.319168	-0.132701	-0.225935	2.0379e-06	-4.74963	0.0475689	-0.319168	-0.132701	0	0.856223	5	53816563	SNX18	1stExon;Body;3'UTR
cg01588592	-0.115136	1.15501e-05	-4.74894	0.0262512	-0.16346	-0.0679524	-0.0850075	0.141187	-1.47138	0.0577739	-0.198242	0.0282271	0.690927	0.00352031	1	157069325	ETV3L	1stExon;5'UTR
cg08860498	0.150164	1.15587e-05	4.70191	0.0342391	0.0871351	0.211705	0.153007	7.9917e-05	3.94465	0.0387885	0.076983	0.229031	0.240704	0.245367	17	40838861	CNTNAP1	Body
cg21629821	-0.112333	1.15807e-05	-4.74832	0.0256157	-0.159488	-0.0662925	-0.11289	2.05117e-06	-4.74832	0.0237748	-0.159488	-0.0662925	0	0.722543	19	46713473	DKFZp434J0226	TSS200
cg01276536	-0.0965975	1.15875e-05	-4.74818	0.022028	-0.137148	-0.057005	-0.0970764	2.05256e-06	-4.74818	0.020445	-0.137148	-0.057005	0	0.733799	17	79075920	BAIAP2	Body
cg09206294	0.153229	1.15893e-05	4.70129	0.0349425	0.0889049	0.216033	0.152469	2.58519e-06	4.70129	0.0324313	0.0889049	0.216033	0	0.747843	15	42072687	MAPKBP1	Body
cg04497889	0.187495	1.162e-05	4.70067	0.0427621	0.108776	0.264354	0.178549	0.000316453	3.60145	0.0495772	0.08138	0.275719	0.299917	0.199218	4	7046407	TADA2B	Body
cg04910662	0.0919464	1.16279e-05	4.70051	0.020971	0.0533419	0.129639	0.0951746	0.000518036	3.47125	0.0274179	0.0414364	0.148913	0.390844	0.131126	16	73083014	ZFHX3	5'UTR;TSS1500
cg02787737	-0.106885	1.16441e-05	-4.74704	0.0243798	-0.151764	-0.0630651	-0.107415	2.06419e-06	-4.74704	0.0226277	-0.151764	-0.0630651	0	0.827094	11	133928346
cg13058214	-0.266717	1.16514e-05	-4.74689	0.0608386	-0.378712	-0.157368	-0.269414	5.37655e-05	-4.03862	0.0667094	-0.400162	-0.138666	0	0.602141	11	1947949	TNNT3	Body
cg09584358	0.150745	1.17077e-05	4.69891	0.0343935	0.087432	0.212563	0.149915	2.17651e-05	4.24597	0.0353075	0.0807131	0.219116	0.168711	0.301182	17	14201680
cg10996039	0.139024	1.17195e-05	4.69867	0.0317208	0.0806308	0.196038	0.138334	2.61856e-06	4.69867	0.0294412	0.0806308	0.196038	0	0.768586	7	27178861
cg16713889	-0.182324	1.17421e-05	-4.74507	0.0416043	-0.258911	-0.107545	-0.190729	5.72726e-05	-4.02378	0.0474005	-0.283632	-0.0978256	0.084357	0.364191	14	74409552	FAM161B	Body
cg07959070	0.177453	1.17639e-05	4.69779	0.0404966	0.102904	0.25024	0.168285	0.0092022	2.60445	0.0646146	0.0416431	0.294928	0.638162	0.0109486	22	50026188	C22orf34	Body
cg17694130	-0.171565	1.17843e-05	-4.74423	0.0391563	-0.243646	-0.101186	-0.167691	0.00127375	-3.22183	0.0520485	-0.269705	-0.0656782	0.3097	0.191662	4	14858290
cg07153966	0.168038	1.17888e-05	4.69729	0.0383521	0.0974375	0.236971	0.161381	0.00112098	3.25826	0.0495299	0.0643045	0.258458	0.420926	0.110236	7	27147590	HOXA3	Body
cg09737078	0.144594	1.18184e-05	4.6967	0.0330055	0.0838359	0.203917	0.14376	2.95364e-06	4.67402	0.0307573	0.083477	0.204043	0.099429	0.353195	16	4366839
cg04917472	-0.149841	1.18428e-05	-4.74307	0.0342066	-0.21281	-0.0883588	-0.145973	0.000109549	-3.86841	0.0377348	-0.219932	-0.0720146	0.16441	0.304472	20	57583286	CTSZ	TSS1500
cg20617583	0.104865	1.18499e-05	4.69608	0.0239399	0.0607949	0.147893	0.104344	2.65207e-06	4.69608	0.0222194	0.0607949	0.147893	0	0.79878	11	124609317	NRGN	TSS1500
cg16092017	0.135535	1.18999e-05	4.69509	0.0309481	0.0785637	0.19116	0.131244	0.024664	2.24662	0.0584182	0.0167462	0.245741	0.641835	0.0102391	5	134827643
cg17588455	0.208614	1.19452e-05	4.6942	0.0476442	0.120908	0.294248	0.207445	3.42334e-06	4.64363	0.044673	0.119888	0.295003	0.0494198	0.389169	6	33048485	HLA-DPB1	Body
cg11511175	0.181995	1.19524e-05	4.69405	0.0415659	0.105478	0.256704	0.180913	3.10468e-05	4.16565	0.0434297	0.0957923	0.266034	0.218921	0.262364	12	58119979	AGAP2;LOC100130776	3'UTR;TSS200
cg17044090	0.145844	1.20735e-05	4.69169	0.0333261	0.0844952	0.205743	0.158918	9.93934e-05	3.89207	0.0408312	0.0788901	0.238945	0.365654	0.149384	1	247550885
cg07000686	0.10279	1.2105e-05	4.69107	0.0234913	0.0595465	0.145013	0.118555	0.0006268	3.41974	0.0346678	0.0506074	0.186503	0.37742	0.14078	10	47134299	LOC728643	TSS1500
cg12047941	0.230148	1.21225e-05	4.69073	0.0526008	0.133318	0.324691	0.229005	2.72227e-06	4.69073	0.0488206	0.133318	0.324691	0	0.976472	11	315908
cg19051015	0.131952	1.21263e-05	4.69066	0.0301584	0.076435	0.186158	0.131296	2.72324e-06	4.69066	0.027991	0.076435	0.186158	0	0.601503	17	46697414
cg05858126	-0.112549	1.22074e-05	-4.73594	0.0257322	-0.159918	-0.0662986	-0.113108	2.18041e-06	-4.73594	0.023883	-0.159918	-0.0662986	0	0.756458	10	104196213	MIR146B	TSS200
cg16945415	-0.129563	1.22704e-05	-4.73473	0.0296298	-0.184107	-0.0763074	-0.130207	2.19346e-06	-4.73473	0.0275005	-0.184107	-0.0763074	0	0.803236	3	125980095
cg24620905	0.135972	1.22969e-05	4.68738	0.0310988	0.0787238	0.191868	0.123323	0.00411668	2.86908	0.0429834	0.0390769	0.207568	0.431876	0.102927	1	149908781	MTMR11	5'UTR;1stExon;TSS1500
cg19744211	-0.132193	1.23313e-05	-4.73357	0.0302386	-0.187858	-0.0778427	-0.132105	1.70837e-05	-4.29995	0.0307224	-0.19232	-0.07189	0.137846	0.324626	14	95079224	SERPINA3	5'UTR
cg05460329	0.107537	1.24695e-05	4.6841	0.0246125	0.0622294	0.151775	0.106668	6.26649e-05	4.00254	0.02665	0.0544347	0.158901	0.218614	0.262603	22	19512903	CLDN5	TSS200
cg26966828	-0.239363	1.2522e-05	-4.72996	0.0547955	-0.340233	-0.140875	-0.235093	0.0299499	-2.17075	0.1083	-0.447357	-0.0228284	0.452364	0.0897402	8	10208257	MSRA	Body
cg01691710	-0.0982551	1.26034e-05	-4.72843	0.0225001	-0.139674	-0.0578141	-0.0987442	2.26262e-06	-4.72843	0.0208831	-0.139674	-0.0578141	0	0.765794	8	49292285
cg06599908	0.203322	1.26071e-05	4.68151	0.0465607	0.117611	0.287009	0.20231	2.84765e-06	4.68151	0.0432146	0.117611	0.287009	0	0.892025	19	54931632	TTYH1	Body
cg11589800	-0.132152	1.2638e-05	-4.72779	0.0302665	-0.187868	-0.0777521	-0.131139	1.09718e-05	-4.39708	0.0298242	-0.189593	-0.0726849	0	0.427134	10	130832268
cg10799440	0.133838	1.26819e-05	4.68012	0.030658	0.0774014	0.188942	0.131036	2.22308e-05	4.24122	0.0308959	0.0704815	0.191591	0.0424833	0.394039	8	120685686
cg11083848	-0.135301	1.27795e-05	-4.72516	0.031005	-0.192377	-0.0795736	-0.135975	2.2993e-06	-4.72516	0.0287768	-0.192377	-0.0795736	0	0.847989	14	76371681	TTLL5	Body
cg20014988	0.210671	1.27941e-05	4.67805	0.0482791	0.121796	0.297446	0.304129	0.00704766	2.69458	0.112867	0.0829141	0.525343	0.636244	0.0113317	10	52363132	SGMS1	5'UTR
cg02158978	-0.225217	1.2951e-05	-4.72202	0.0516443	-0.320287	-0.132393	-0.22634	2.33511e-06	-4.72202	0.0479329	-0.320287	-0.132393	0	0.820209	12	133134938	FBRSL1	Body
cg12629796	0.137469	1.29674e-05	4.67488	0.0315249	0.0794366	0.194131	0.136784	2.9413e-06	4.67488	0.0292594	0.0794366	0.194131	0	0.63545	7	74050146
cg16729850	0.193937	1.29984e-05	4.67431	0.0444795	0.112056	0.273883	0.19297	2.94938e-06	4.67431	0.041283	0.112056	0.273883	0	0.464168	12	53339813
cg02707071	0.175877	1.30618e-05	4.67317	0.0403475	0.101604	0.248397	0.175	2.96592e-06	4.67317	0.0374479	0.101604	0.248397	0	0.846949	7	27143806	HOXA2	TSS1500
cg16623710	-0.1233	1.30813e-05	-4.71966	0.0282881	-0.175374	-0.0724562	-0.125666	0.000241891	-3.6707	0.0342348	-0.192765	-0.0585666	0.324573	0.18025	22	45073049	PRR5	5'UTR;1stExon
cg01873977	0.200626	1.31316e-05	4.67191	0.0460373	0.115878	0.283372	0.199625	2.98414e-06	4.67191	0.0427288	0.115878	0.283372	0	0.634228	8	125699897	MTSS1	Body
cg19296509	0.137151	1.31553e-05	4.67148	0.0314747	0.0792109	0.193723	0.136467	2.99033e-06	4.67148	0.0292127	0.0792109	0.193723	0	0.550967	4	7046066	CCDC96;TADA2B	TSS1500;Body
cg07278425	0.227723	1.31558e-05	4.67148	0.05226	0.13152	0.321653	0.226408	5.8888e-06	4.53034	0.0499759	0.128457	0.324359	0	0.461623	7	27137922
cg19217571	0.141209	1.31713e-05	4.6712	0.0324079	0.0815509	0.199458	0.141356	4.54943e-06	4.58456	0.030833	0.0809241	0.201787	0	0.55911	19	48283235	SEPW1	Body
cg01271812	-0.196424	1.31828e-05	-4.71784	0.0450819	-0.279413	-0.115395	-0.197404	2.38364e-06	-4.71784	0.0418421	-0.279413	-0.115395	0	0.963883	2	66671478	MEIS1	Body
cg20636352	0.150899	1.32061e-05	4.67057	0.0346364	0.0871387	0.213154	0.151356	9.21921e-06	4.43472	0.0341298	0.0844628	0.218249	0.167616	0.302021	2	200468832
cg17901584	0.189316	1.32331e-05	4.67009	0.0434588	0.109315	0.267427	0.188371	3.01065e-06	4.67009	0.0403356	0.109315	0.267427	0	0.877371	1	55353706	DHCR24	TSS1500
cg09033638	0.138322	1.33204e-05	4.66854	0.0317634	0.0798507	0.195413	0.137632	3.03346e-06	4.66854	0.0294807	0.0798507	0.195413	0	0.834884	2	128642357	AMMECR1L	5'UTR;1stExon
cg09482093	0.177967	1.33478e-05	4.66806	0.0408713	0.102729	0.251428	0.177078	3.04064e-06	4.66806	0.0379341	0.102729	0.251428	0	0.663084	17	19314328	RNF112	TSS200
cg02059317	-0.132608	1.33574e-05	-4.71473	0.0304555	-0.188672	-0.0778685	-0.131971	0.00013261	-3.82156	0.0345333	-0.199655	-0.064287	0.284472	0.211204	16	89024511	CBFA2T3	Body
cg22137236	-0.104425	1.33628e-05	-4.71464	0.0239834	-0.148575	-0.0613185	-0.104947	2.42139e-06	-4.71464	0.0222598	-0.148575	-0.0613185	0	0.977472	18	46506533
cg11979621	0.106421	1.35325e-05	4.66481	0.0244572	0.0613989	0.15038	0.173183	0.0122672	2.50436	0.0691524	0.0376465	0.308719	0.655126	0.00792775	7	155562188	RBM33	Body
cg11041817	0.183223	1.35658e-05	4.66423	0.0421128	0.1057	0.258916	0.17619	4.74788e-05	4.0677	0.0433143	0.0912952	0.261084	0.202214	0.275352	17	46685327	HOXB7	Body
cg08898055	0.13973	1.37367e-05	4.66127	0.0321365	0.0805719	0.197491	0.139032	3.1426e-06	4.66127	0.029827	0.0805719	0.197491	0	0.837874	5	179597395	RASGEF1C	5'UTR
cg10587449	0.139052	1.37396e-05	4.66122	0.0319809	0.0801803	0.196534	0.138357	3.14337e-06	4.66122	0.0296826	0.0801803	0.196534	0	0.788047	17	2654874
cg15437741	0.136197	1.38967e-05	4.65853	0.0313423	0.0785009	0.192531	0.135516	3.18469e-06	4.65853	0.0290898	0.0785009	0.192531	0	0.902528	17	80194576	SLC16A3	Body
cg08401872	0.190302	1.3902e-05	4.65844	0.0437938	0.109684	0.269015	0.189349	3.1861e-06	4.65844	0.0406465	0.109684	0.269015	0	0.763964	2	218487226	DIRC3	Body
cg06665453	0.144817	1.39404e-05	4.65779	0.0333312	0.0834595	0.204726	0.143602	0.000667658	3.40253	0.0422045	0.0608827	0.226321	0.39406	0.128841	17	73520759	TSEN54;LLGL2	3'UTR;TSS1500
cg01668008	-0.109696	1.39587e-05	-4.70433	0.0252492	-0.156176	-0.0643133	-0.110244	2.54702e-06	-4.70433	0.0234347	-0.156176	-0.0643133	0	0.983318	8	134701487
cg01408817	0.143438	1.40403e-05	4.6561	0.0330257	0.0826427	0.202797	0.155156	9.88219e-05	3.89347	0.0398504	0.0770509	0.233262	0.257557	0.232198	19	35606534	FXYD3	TSS200
cg05826214	0.135869	1.41073e-05	4.65498	0.0312906	0.0782682	0.19211	0.258622	0.0133202	2.47509	0.10449	0.0538256	0.463418	0.766257	0.00025655	6	151670725	AKAP12	Body
cg10024730	-0.170253	1.4108e-05	-4.70181	0.0392092	-0.242431	-0.0997797	-0.15448	0.00816653	-2.64511	0.0584024	-0.268947	-0.0400139	0.473298	0.0909422	12	123402350
cg06436667	0.0559431	1.42291e-05	4.65294	0.0128892	0.0322159	0.0791098	0.0737531	0.000279746	3.63337	0.0202988	0.0339681	0.113538	0.584285	0.0251565	17	78058704	CCDC40	Body
cg00257775	-0.127801	1.43269e-05	-4.69817	0.0294554	-0.182024	-0.0748586	-0.128441	2.62506e-06	-4.69817	0.0273386	-0.182024	-0.0748586	0	0.447534	6	37904681	ZFAND3	Body
cg20072118	-0.141818	1.43334e-05	-4.69806	0.0326868	-0.20199	-0.0830677	-0.15607	5.40478e-05	-4.0374	0.0386561	-0.231835	-0.0803054	0.121599	0.336799	12	52653637
cg20124223	0.221598	1.436e-05	4.65077	0.0510797	0.127568	0.313407	0.220488	3.30694e-06	4.65077	0.0474088	0.127568	0.313407	0	0.962809	11	111847692	DIXDC1	TSS1500;Body
cg22331200	-0.123055	1.43771e-05	-4.69734	0.0283667	-0.175274	-0.0720698	-0.116855	0.00248397	-3.02529	0.0386261	-0.192561	-0.0411493	0.4461	0.0937005	17	56355362	MPO	Body
cg08480068	-0.12473	1.43935e-05	-4.69707	0.0287544	-0.177662	-0.0730476	-0.123564	0.000679839	-3.39758	0.0363683	-0.194845	-0.0522838	0.37424	0.143093	16	29674959	SPN	5'UTR
cg08991643	0.237605	1.44423e-05	4.64942	0.0547851	0.136753	0.336074	0.242538	0.00153979	3.16708	0.076581	0.092442	0.392634	0.517385	0.0529914	3	194014928
cg01545109	-0.165674	1.45315e-05	-4.69481	0.0382119	-0.236017	-0.0969935	-0.166505	2.66857e-06	-4.69481	0.0354658	-0.236017	-0.0969935	0	0.869466	7	151087534	WDR86	Body
cg10851010	0.110556	1.46006e-05	4.64684	0.0255052	0.0636043	0.156398	0.11325	0.000164448	3.76817	0.0300543	0.0543444	0.172155	0.260919	0.229572	17	39694253
cg14030904	-0.168005	1.46957e-05	-4.69214	0.0387715	-0.239377	-0.0983181	-0.160239	0.00100621	-3.28879	0.0487227	-0.255733	-0.0647438	0.377837	0.154237	6	149806732	ZC3H12D	TSS1500
cg12871285	0.162129	1.48198e-05	4.6433	0.0374315	0.0932232	0.229407	0.144874	0.00691331	2.70099	0.0536373	0.0397467	0.250001	0.522535	0.0504629	17	76713379	CYTH1	Body
cg19895047	0.204205	1.48212e-05	4.64328	0.0471461	0.117416	0.288944	0.20318	3.42921e-06	4.64328	0.0437579	0.117416	0.288944	0	0.866213	8	19460197	CSGALNACT1	TSS200;Body;5'UTR
cg07880727	-0.160024	1.50269e-05	-4.68686	0.0369717	-0.228084	-0.0935725	-0.153632	0.00367861	-2.90448	0.0528947	-0.257303	-0.04996	0.490981	0.0668837	7	47846424	C7orf69;PKD1L1	Body
cg05648303	-0.198947	1.51691e-05	-4.68462	0.0459864	-0.283602	-0.116293	-0.196696	0.00479576	-2.82044	0.0697394	-0.333383	-0.0600092	0.290644	0.206407	4	141264393	SCOC	5'UTR;TSS1500
cg16673904	0.112751	1.51964e-05	4.63735	0.0260646	0.0647698	0.159598	0.112184	3.52911e-06	4.63735	0.0241914	0.0647698	0.159598	0	0.517305	17	7521996	SHBG	Body
cg01135648	0.0941967	1.52063e-05	4.63719	0.0217762	0.05411	0.133337	0.0937233	3.53174e-06	4.63719	0.0202112	0.05411	0.133337	0	0.851522	4	41983611	DCAF4L1	TSS200
cg23768816	0.177513	1.52373e-05	4.63671	0.0410414	0.101962	0.25128	0.176621	3.54002e-06	4.63671	0.0380919	0.101962	0.25128	0	0.956002	7	76018758	SRCRB4D	3'UTR
cg25900902	0.26493	1.54229e-05	4.63383	0.06129	0.152104	0.375091	0.263369	6.75013e-06	4.50142	0.058508	0.148695	0.378043	0.0351717	0.39914	17	7253340	ACAP1	Body
cg01208318	-0.186112	1.55828e-05	-4.67823	0.0430785	-0.265413	-0.108684	-0.187048	2.89364e-06	-4.67823	0.0399827	-0.265413	-0.108684	0	0.881221	14	106329652
cg23105419	0.192547	1.55944e-05	4.6312	0.0445698	0.110501	0.272656	0.229795	0.0026456	3.00617	0.0764412	0.0799733	0.379617	0.610511	0.0173314	2	43496213	THADA	Body
cg23641707	0.132228	1.56155e-05	4.63088	0.0306096	0.0758804	0.187245	0.131563	3.64112e-06	4.63088	0.0284099	0.0758804	0.187245	0	0.496715	2	151341348	RND3	Body
cg23513600	0.124982	1.56386e-05	4.63053	0.0289344	0.0717181	0.176988	0.109185	0.020799	2.31161	0.0472331	0.0166095	0.20176	0.496459	0.0638779	3	171171401	TNIK	Body
cg20816361	0.175244	1.56389e-05	4.63053	0.0405706	0.10056	0.248165	0.167484	0.00775645	2.66249	0.0629051	0.0441925	0.290776	0.445427	0.0941296	1	2467100
cg00110832	0.154679	1.56769e-05	4.62995	0.0358139	0.0887507	0.21905	0.158268	1.30703e-05	4.35892	0.036309	0.0871037	0.229432	0	0.460392	6	32121130	PPT2;PRRT1	TSS200;TSS1500
cg08129759	0.13473	1.57116e-05	4.62942	0.0311986	0.0772983	0.190806	0.137218	0.0010927	3.2655	0.0420204	0.0548593	0.219576	0.467881	0.0802209	1	202091944	GPR37L1	TSS200
cg06176608	0.167078	1.57657e-05	4.6286	0.038696	0.0958446	0.236629	0.166237	3.68138e-06	4.6286	0.0359151	0.0958446	0.236629	0	0.836206	1	2019526	PRKCZ	Body;5'UTR
cg19799702	0.16503	1.57769e-05	4.62844	0.0382231	0.0946673	0.233732	0.189681	0.022217	2.28664	0.0829519	0.0270982	0.352264	0.741434	0.000730682	7	2757342
cg21385052	-0.131335	1.58241e-05	-4.67457	0.0304235	-0.18734	-0.0766527	-0.14384	0.000716443	-3.38321	0.042516	-0.22717	-0.0605106	0.468003	0.0801479	1	149903249	MTMR11	Body
cg05258935	0.18419	1.58274e-05	4.62768	0.0426677	0.105645	0.26088	0.189428	0.0193018	2.33965	0.080964	0.030741	0.348114	0.727939	0.00118396	19	39086923	MAP4K1	Body
cg25835351	0.174062	1.59963e-05	4.62515	0.0403435	0.0997958	0.246574	0.191531	0.0170816	2.38495	0.0803081	0.0341296	0.348931	0.6869	0.00389672	10	13388524	SEPHS1	5'UTR
cg18205668	-0.119729	1.61479e-05	-4.66975	0.0277638	-0.170838	-0.0698273	-0.120333	3.01563e-06	-4.66975	0.0257686	-0.170838	-0.0698273	0	0.903694	7	45066895	CCM2	Body;TSS1500
cg26818820	-0.143419	1.63627e-05	-4.6666	0.0332797	-0.204682	-0.0836028	-0.144142	3.06218e-06	-4.6666	0.030888	-0.204682	-0.0836028	0	0.981726	5	135468000	SMAD5;SMAD5OS	TSS1500;Body
cg13581362	0.142013	1.63873e-05	4.6194	0.032956	0.0813458	0.201247	0.141296	3.84855e-06	4.6194	0.0305876	0.0813458	0.201247	0	0.881948	14	105287326	MGC23270	TSS1500
cg26634219	0.196152	1.6401e-05	4.6192	0.0455216	0.112353	0.277971	0.195162	3.85223e-06	4.6192	0.0422502	0.112353	0.277971	0	0.505401	17	46608277	HOXB1	TSS200
cg16552822	-0.156507	1.65334e-05	-4.66413	0.0363361	-0.223396	-0.0911975	-0.15807	7.25227e-05	-3.96785	0.0398376	-0.23615	-0.0799896	0	0.453312	1	19278734	IFFO2	Body
cg06314111	0.150416	1.6597e-05	4.61637	0.0349288	0.0861169	0.213196	0.149656	3.90516e-06	4.61637	0.0324186	0.0861169	0.213196	0	0.838961	12	58119915	AGAP2;LOC100130776	3'UTR;TSS200
cg16014085	0.122146	1.66745e-05	4.61526	0.028371	0.0699195	0.173139	0.126223	0.00141737	3.19109	0.039555	0.0486972	0.20375	0.395879	0.127554	16	30406122	ZNF48	TSS1500
cg25020678	-0.15266	1.67268e-05	-4.66136	0.0354641	-0.217944	-0.0889177	-0.153182	0.000719365	-3.38209	0.0452921	-0.241953	-0.064411	0.347385	0.16297	10	682841	DIP2C	Body
cg16664472	-0.115037	1.67559e-05	-4.66094	0.0267265	-0.164237	-0.0669998	-0.115618	3.14765e-06	-4.66094	0.0248058	-0.164237	-0.0669998	0	0.973333	1	26644822	UBXN11;CD52	TSS200;Body
cg19375530	0.116718	1.67804e-05	4.61375	0.027119	0.066796	0.165461	0.116128	3.95474e-06	4.61375	0.0251701	0.066796	0.165461	0	0.989114	2	223185848
cg11546621	0.135081	1.67845e-05	4.61369	0.0313861	0.0773044	0.191494	0.122256	0.00902134	2.61124	0.046819	0.0304923	0.214019	0.534147	0.0449882	9	139872161	PTGDS	Body
cg02189760	0.143756	1.67943e-05	4.61355	0.0334026	0.0822667	0.203793	0.129098	0.00448395	2.84194	0.0454261	0.0400649	0.218132	0.489212	0.0678677	19	49842655	CD37	Body
cg01851672	0.131321	1.68201e-05	4.61318	0.0305157	0.0751461	0.186169	0.130657	3.9655e-06	4.61318	0.0283226	0.0751461	0.186169	0	0.631376	5	54829607	PPAP2A;RNF138P1	Body
cg24724506	0.131034	1.68237e-05	4.61313	0.0304493	0.0749812	0.185762	0.130372	3.96647e-06	4.61313	0.028261	0.0749812	0.185762	0	0.988148	19	55964383	ISOC2	3'UTR
cg16653138	0.190175	1.69312e-05	4.61161	0.0442068	0.108797	0.269631	0.180446	0.000424419	3.52441	0.0511988	0.080098	0.280794	0.283745	0.21177	1	2005180	PRKCZ	1stExon;Body;5'UTR
cg03023900	0.0999525	1.69654e-05	4.61113	0.0232367	0.0571772	0.141718	0.101812	0.000189294	3.73289	0.0272744	0.0483555	0.155269	0.278928	0.21552	17	62085236	ICAM2	TSS1500;5'UTR
cg21730858	0.172725	1.7021e-05	4.61035	0.0401616	0.0987939	0.244911	0.185728	0.00506188	2.80307	0.0662587	0.0558631	0.315593	0.578823	0.027008	6	138806320	NHSL1	Body
cg17696044	-0.144028	1.72213e-05	-4.6544	0.0335092	-0.205714	-0.0837998	-0.144757	3.24922e-06	-4.6544	0.031101	-0.205714	-0.0837998	0	0.98062	11	70449316	SHANK2	Body
cg21337881	-0.127367	1.73002e-05	-4.65331	0.0296398	-0.181929	-0.0740932	-0.128006	3.29454e-06	-4.65155	0.027519	-0.181942	-0.0740696	0.0224075	0.407962	17	5138645	C17orf87	TSS1500
cg06986584	0.0732119	1.7315e-05	4.60626	0.017038	0.0418474	0.103836	0.0761221	1.8762e-05	4.27914	0.0177891	0.041256	0.110988	0.186501	0.287508	1	180904677	KIAA1614	Body
cg10717869	0.119805	1.73801e-05	4.60536	0.0278868	0.06847	0.169928	0.119199	4.11749e-06	4.60536	0.0258827	0.06847	0.169928	0	0.504964	1	205780912	SLC41A1	5'UTR
cg05544413	0.132722	1.74516e-05	4.60438	0.0308999	0.0758399	0.188261	0.13205	4.13696e-06	4.60438	0.0286793	0.0758399	0.188261	0	0.634653	6	127663627	ECHDC1	5'UTR;TSS200
cg13305823	-0.126889	1.74571e-05	-4.65115	0.0295424	-0.181273	-0.0737907	-0.127124	0.000212424	-3.70376	0.0343229	-0.194396	-0.0598523	0.220734	0.260952	6	29454557	MAS1L	1stExon
cg18087266	0.118657	1.74619e-05	4.60424	0.0276263	0.0678016	0.168312	0.0973961	0.0598089	1.8822	0.0517459	-0.00402397	0.198816	0.690734	0.00353769	1	25257629	RUNX3	TSS1500;Body
cg03650946	0.198378	1.75253e-05	4.60337	0.0461957	0.113338	0.281408	0.208518	3.95353e-05	4.11018	0.0507321	0.109085	0.307951	0.00958922	0.416714	7	27154562	HOXA3	5'UTR;TSS1500
cg23687098	0.154966	1.75963e-05	4.60241	0.036094	0.0885222	0.21984	0.154181	4.17636e-06	4.60241	0.0335001	0.0885222	0.21984	0	0.85332	2	132152878
cg07684775	0.211899	1.76378e-05	4.60184	0.0493606	0.121033	0.300618	0.212283	0.00213902	3.07022	0.0691427	0.076766	0.3478	0.505952	0.0588203	12	54772688	ZNF385A	Body
cg23155911	-0.138304	1.77076e-05	-4.64775	0.0322237	-0.197623	-0.0803861	-0.142545	0.000247296	-3.66504	0.0388932	-0.218775	-0.0663161	0.379147	0.139528	5	126205009	2003-03-01	3'UTR
cg22418829	-0.142792	1.77514e-05	-4.64716	0.0332736	-0.204044	-0.0829869	-0.1515	0.000457568	-3.50444	0.0432309	-0.236231	-0.0667691	0.394359	0.12863	5	180486604	BTNL9	Body
cg20974609	0.177673	1.7771e-05	4.60004	0.041404	0.101454	0.252091	0.176773	4.22401e-06	4.60004	0.0384285	0.101454	0.252091	0	0.450309	7	27181671	HOXA5	Body
cg26916576	0.0880667	1.79423e-05	4.59775	0.0205328	0.0502688	0.124972	0.0913518	0.0741647	1.7856	0.0511604	-0.00892074	0.191624	0.397832	0.126176	14	91700557	GPR68	Body
cg08633074	-0.108591	1.80062e-05	-4.64375	0.0253227	-0.155206	-0.0630765	-0.109141	3.42149e-06	-4.64375	0.0235029	-0.155206	-0.0630765	0	0.643157	16	11837719	TXNDC11	TSS1500
cg07229001	0.162634	1.80124e-05	4.59681	0.0379258	0.0928178	0.2308	0.163586	0.000204912	3.71288	0.0440592	0.0772321	0.249941	0	0.431731	15	70897224
cg12070987	-0.140163	1.8174e-05	-4.64153	0.0327007	-0.20036	-0.0813872	-0.120512	0.0442491	-2.01172	0.0599049	-0.237923	-0.00310062	0.700142	0.00275865	11	67804055	NDUFS8	Body
cg22787468	-0.100826	1.82285e-05	-4.64081	0.023527	-0.144136	-0.0585396	-0.101338	3.47051e-06	-4.64081	0.0218363	-0.144136	-0.0585396	0	0.756526	17	27309113	SEZ6	Body
cg25013303	0.142532	1.8304e-05	4.59297	0.0332659	0.0812946	0.202323	0.141809	4.36983e-06	4.59297	0.0308752	0.0812946	0.202323	0	0.865432	1	10961257
cg19647567	-0.151264	1.83706e-05	-4.63895	0.0353106	-0.216266	-0.0877983	-0.14665	0.00409744	-2.87056	0.0510877	-0.24678	-0.0465203	0.417043	0.112868	5	176935305	DOK3	Body
cg01699740	0.159274	1.83822e-05	4.59195	0.0371816	0.0908285	0.226103	0.157261	0.000108758	3.87017	0.0406342	0.0776199	0.236903	0.248908	0.238957	11	123396486	GRAMD1B	TSS200
cg14088574	-0.0860906	1.8426e-05	-4.63823	0.0200998	-0.123091	-0.0499638	-0.114921	0.00164887	-3.14712	0.0365164	-0.186492	-0.0433507	0.527092	0.0482766	6	33234976	VPS52	Body
cg22153994	0.0931855	1.84584e-05	4.59096	0.0217582	0.0531318	0.132293	0.0975935	0.00773387	2.66347	0.0366414	0.0257776	0.169409	0.632953	0.0120093	17	43484399	ARHGAP27	TSS1500;5'UTR
cg23381646	0.117334	1.84779e-05	4.5907	0.0273982	0.0668976	0.166578	0.123938	0.00061969	3.42285	0.0362089	0.0529694	0.194906	0.245025	0.241991	7	44187310	GCK	Body
cg08271909	0.13912	1.85239e-05	4.59011	0.0324896	0.0793113	0.197516	0.14315	0.000721033	3.38145	0.0423339	0.0601773	0.226123	0.411721	0.116508	4	155661691
cg07577824	-0.129158	1.85284e-05	-4.6369	0.0301636	-0.184685	-0.0749431	-0.134666	0.000235133	-3.67793	0.0366145	-0.206429	-0.0629025	0.331932	0.174642	20	17943403	SNX5;SNORD17	Body
cg23548163	0.205644	1.86365e-05	4.58865	0.0480406	0.117209	0.291991	0.207432	0.0003636	3.56518	0.0581828	0.0933962	0.321468	0.359594	0.153861	19	46807119	HIF3A	5'UTR;Body
cg17636309	0.127332	1.86528e-05	4.58845	0.0297475	0.0725716	0.1808	0.138436	0.00355858	2.91485	0.0474932	0.0453506	0.23152	0.406827	0.119888	8	144672242	EEF1D	Body;5'UTR
cg22159815	-0.13371	1.86858e-05	-4.63487	0.0312405	-0.191219	-0.0775598	-0.127387	0.00782685	-2.65945	0.0478998	-0.221269	-0.0335052	0.54166	0.0416178	1	207975264	MIR29C	Body
cg05076221	0.112565	1.8715e-05	4.58765	0.0263022	0.064147	0.15984	0.107941	0.00866694	2.62492	0.0411215	0.027344	0.188537	0.627658	0.013154	7	27182637	HOXA5	Body
cg16570507	0.218977	1.88167e-05	4.58635	0.051181	0.124761	0.310969	0.219285	1.06781e-05	4.40297	0.0498039	0.121671	0.316899	0.0409861	0.395087	10	88024598	MIR346;GRID1	TSS200;Body
cg27573991	-0.136075	1.88623e-05	-4.63261	0.0318084	-0.194629	-0.0789033	-0.13628	9.35552e-06	-4.43156	0.0307521	-0.196552	-0.0760066	0	0.462616	1	247712512	C1orf150	1stExon
cg01579600	0.194283	1.89419e-05	4.58476	0.0454248	0.110662	0.275928	0.193295	4.54516e-06	4.58476	0.0421604	0.110662	0.275928	0	0.806568	5	123589203
cg02814054	0.133295	1.9008e-05	4.58392	0.031171	0.0759135	0.189321	0.163137	0.000984611	3.29489	0.0495121	0.0660949	0.260179	0.517285	0.0530413	19	18234911	MAST3	Body
cg04522498	0.146451	1.90232e-05	4.58373	0.0342491	0.0834037	0.208009	0.147664	0.000162973	3.77042	0.0391637	0.0709042	0.224423	0.0268817	0.404882	8	140902310	TRAPPC9	Body
cg25594100	0.202146	1.90335e-05	4.5836	0.0472753	0.115119	0.287117	0.190562	0.00505222	2.80369	0.0679683	0.0573463	0.323777	0.456963	0.10107	7	4786943	FOXK1	Body
cg04582672	0.131125	1.9298e-05	4.58029	0.030688	0.0746335	0.186283	0.132376	0.00661859	2.71545	0.0487493	0.0368294	0.227923	0.47652	0.0751116	14	97127338
cg20310894	-0.157242	1.9403e-05	-4.62583	0.0368106	-0.225005	-0.0910799	-0.158043	3.73101e-06	-4.62583	0.0341652	-0.225005	-0.0910799	0	0.49742	14	100125898	HHIPL1	Body
cg15463580	-0.127916	1.95013e-05	-4.62462	0.0299532	-0.183055	-0.0740789	-0.128567	3.75292e-06	-4.62462	0.0278006	-0.183055	-0.0740789	0	0.636938	19	6113945
cg19053046	0.160302	1.95052e-05	4.57772	0.0375372	0.0912016	0.22777	0.151956	0.0224844	2.28208	0.0665863	0.0214488	0.282462	0.688009	0.0037903	6	33048254	HLA-DPB1	Body
cg22110267	-0.128125	1.95789e-05	-4.62366	0.0300085	-0.183367	-0.0741891	-0.128778	3.77024e-06	-4.62366	0.0278519	-0.183367	-0.0741891	0	0.825335	11	75052065	ARRB1	Body
cg01170124	0.107834	1.98264e-05	4.57379	0.0252727	0.0613111	0.153259	0.104715	0.0174735	2.37659	0.0440609	0.0183569	0.191072	0.376847	0.141196	12	108962900	ISCU	3'UTR
cg07451803	-0.149505	1.98466e-05	-4.6204	0.0350408	-0.21401	-0.0865242	-0.150267	3.83007e-06	-4.6204	0.0325226	-0.21401	-0.0865242	0	0.838367	5	53927032
cg10474881	0.126684	1.98583e-05	4.57341	0.029693	0.0720241	0.180054	0.12356	0.00269	3.00111	0.0411716	0.0428655	0.204255	0.486496	0.0693909	6	114181686	MARCKS	Body
cg14328685	0.124777	1.99054e-05	4.57284	0.0292494	0.0709327	0.177349	0.12866	0.0119999	2.51215	0.0512153	0.0282803	0.229041	0	0.662954	21	47856215	PCNT	Body
cg02026306	0.0602708	1.99474e-05	4.57233	0.0141299	0.0342598	0.0856675	0.0599636	4.8233e-06	4.57233	0.0131145	0.0342598	0.0856675	0.0603056	0.381465	19	50184053	PRMT1	Body
cg09569347	0.112337	1.99522e-05	4.57227	0.0263366	0.0638549	0.159673	0.112757	0.000647669	3.41082	0.0330587	0.0479636	0.177551	0.346013	0.164	6	30460548	HLA-E	3'UTR
cg15378605	-0.11167	1.99575e-05	-4.61906	0.0261807	-0.159865	-0.0646138	-0.111211	1.34125e-05	-4.35327	0.0255465	-0.161281	-0.0611404	0.100536	0.352382	10	125805592	CHST15	1stExon
cg11688949	0.139807	2.01642e-05	4.56973	0.032795	0.0794366	0.198752	0.139094	4.88353e-06	4.56973	0.0304382	0.0794366	0.198752	0	0.734208	8	27115956	STMN4	TSS200
cg19216624	-0.122337	2.02049e-05	-4.61609	0.0287001	-0.17517	-0.0707527	-0.112351	0.0158194	-2.41306	0.0465598	-0.203607	-0.0210959	0.323696	0.18092	7	127749463
cg22675767	0.139881	2.02196e-05	4.56907	0.0328171	0.07947	0.198866	0.143647	3.83491e-05	4.11721	0.0348894	0.075265	0.212029	0.205299	0.272958	1	1234367	ACAP3	Body
cg11410682	0.126941	2.03156e-05	4.56793	0.0297886	0.0721046	0.180482	0.133389	0.00169194	3.13957	0.0424865	0.0501175	0.216661	0.484021	0.0707913	19	46999224	PNMAL2	TSS200
cg16140558	0.109437	2.03374e-05	4.56767	0.0256825	0.0621595	0.155598	0.126058	0.00121823	3.23458	0.0389721	0.0496744	0.202442	0.492009	0.0663147	8	41514039	ANK1	3'UTR;Body
cg00359365	-0.166759	2.04015e-05	-4.61376	0.0391412	-0.238812	-0.096408	-0.16761	3.95447e-06	-4.61376	0.0363283	-0.238812	-0.096408	0	0.736192	1	26880547	MIR1976;RPS6KA1	TSS1500;Body
cg08550588	0.0757911	2.04459e-05	4.56639	0.0177915	0.0430396	0.107769	0.0754043	4.96194e-06	4.56639	0.0165129	0.0430396	0.107769	0	0.747511	6	31696063	DDAH2	Body
cg08438705	0.123167	2.05263e-05	4.56545	0.0289185	0.0699319	0.175144	0.122538	4.98435e-06	4.56545	0.0268403	0.0699319	0.175144	0	0.938702	19	1152189	SBNO2	Body
cg26619671	-0.125901	2.05974e-05	-4.61146	0.029566	-0.180328	-0.0727603	-0.101887	0.0183028	-2.35943	0.0431826	-0.186523	-0.0172502	0.530138	0.0589719	16	89638625
cg12128839	0.108325	2.07051e-05	4.56336	0.0254454	0.0614838	0.15406	0.112395	0.00112935	3.25615	0.0345179	0.0447415	0.180049	0.516513	0.0661165	7	27183436	HOXA5	TSS200
cg18286323	0.0702284	2.07222e-05	4.56316	0.0164973	0.0398593	0.0998801	0.0772325	0.000462556	3.50155	0.0220566	0.0340023	0.120463	0.229935	0.253776	11	1670305	HCCA2	Body
cg03433048	-0.141721	2.07512e-05	-4.60967	0.033294	-0.20301	-0.0818793	-0.1346	0.00131405	-3.21289	0.0418938	-0.216711	-0.0524899	0.360732	0.153018	17	4806453	CHRNE	TSS200
cg21386414	0.146199	2.07693e-05	4.56261	0.0343475	0.0829701	0.207934	0.141779	0.00103824	3.27995	0.043226	0.0570579	0.226501	0.364243	0.150424	1	26421349
cg07494130	-0.103247	2.08674e-05	-4.60832	0.0242625	-0.14791	-0.059638	-0.1002	0.000187939	-3.7347	0.0268295	-0.152785	-0.0476154	0.23923	0.246519	5	139132458
cg24035107	0.170717	2.10027e-05	4.55992	0.0401313	0.0968411	0.242848	0.163141	0.000854196	3.33461	0.0489235	0.0672524	0.259029	0.335035	0.172287	17	2394399	METT10D	Body
cg08264519	0.126942	2.11391e-05	4.55835	0.0298512	0.0719908	0.180596	0.12701	2.97984e-05	4.175	0.0304215	0.0673848	0.186635	0.171311	0.29919	14	105748368	BRF1	Body
cg05053365	0.223802	2.1206e-05	4.55759	0.052637	0.126905	0.31841	0.222658	5.17434e-06	4.55759	0.0488542	0.126905	0.31841	0	0.923492	1	244175136
cg23095988	0.128984	2.12753e-05	4.5568	0.0303416	0.0731298	0.183519	0.128325	5.19377e-06	4.5568	0.0281611	0.0731298	0.183519	0	0.59761	1	6445804	ACOT7	Body;1stExon;5'UTR
cg08956010	0.119289	2.12903e-05	4.55663	0.0280619	0.0676308	0.169726	0.147296	0.00155541	3.16414	0.0465515	0.0560563	0.238535	0.493265	0.0656231	12	4479889	FGF23	Body
cg26295435	0.166241	2.13582e-05	4.55587	0.0391137	0.0942386	0.236543	0.154047	0.0137395	2.464	0.0625192	0.0315121	0.276583	0.579722	0.026698	16	67682065	RLTPR	Body
cg13134916	-0.0932332	2.14122e-05	-4.60211	0.0219391	-0.13362	-0.0538005	-0.0947685	1.09323e-05	-4.39786	0.0215488	-0.137003	-0.0525337	0.210944	0.268572	12	25707564	IFLTD1	TSS1500;Body
cg27338353	0.146391	2.15033e-05	4.55423	0.0344557	0.0829635	0.208321	0.140069	0.00196082	3.0961	0.0452404	0.0513995	0.228739	0.389135	0.132345	22	46471129
cg16227748	-0.180855	2.16367e-05	-4.59959	0.0425813	-0.259241	-0.104321	-0.178371	0.00133207	-3.20898	0.0555849	-0.287315	-0.0694264	0.406029	0.120442	2	232186992	ARMC9	Body
cg02447879	0.177513	2.17838e-05	4.5511	0.0418092	0.100548	0.252659	0.176604	5.33654e-06	4.5511	0.0388046	0.100548	0.252659	0	0.939327	17	79393682	BAHCC1	Body
cg02627455	0.180898	2.19238e-05	4.54956	0.042621	0.102439	0.257504	0.179971	5.37595e-06	4.54956	0.039558	0.102439	0.257504	0	0.960101	7	27157818	HOXA3	5'UTR
cg04956471	-0.112342	2.20654e-05	-4.59485	0.0264777	-0.161083	-0.0647518	-0.110691	0.000745778	-3.37217	0.0328249	-0.175027	-0.0463556	0	0.493611	2	234328457	DGKD	Body
cg23083984	-0.151694	2.20796e-05	-4.59469	0.0357537	-0.217511	-0.0874315	-0.129087	0.107099	-1.61137	0.0801101	-0.2861	0.0279259	0.651006	0.0136609	16	29675846	SPN	Body
cg12735838	0.098027	2.21311e-05	4.54728	0.0231074	0.0554897	0.13956	0.0975246	5.43436e-06	4.54728	0.0214468	0.0554897	0.13956	0	0.869704	6	32086902	ATF6B	Body
cg08025954	-0.175054	2.21797e-05	-4.5936	0.0412693	-0.251024	-0.100877	-0.17209	0.000335011	-3.5866	0.0479814	-0.266132	-0.0780485	0	0.523674	22	24823455	ADORA2A	TSS200
cg22429121	0.145524	2.23011e-05	4.54543	0.0343175	0.0823502	0.207205	0.135405	0.00680024	2.70647	0.0500303	0.037348	0.233463	0.554093	0.0473148	1	27901805	AHDC1	5'UTR
cg04602992	-0.124673	2.24839e-05	-4.5903	0.0294131	-0.178818	-0.0718065	-0.114809	0.00199542	-3.09091	0.037144	-0.18761	-0.042008	0.31757	0.185612	17	62009628	CD79B	1stExon;5'UTR
cg05881221	-0.122505	2.26838e-05	-4.58816	0.0289152	-0.175734	-0.0705335	-0.124629	4.02248e-05	-4.10618	0.0303515	-0.184117	-0.065141	0.155633	0.311163	2	121200849
cg23691006	-0.142451	2.26955e-05	-4.58804	0.0336242	-0.204349	-0.0820163	-0.150387	0.00216197	-3.06703	0.0490334	-0.24649	-0.0542832	0.456588	0.087107	17	1510666	SLC43A2	Body
cg03608224	0.137233	2.27291e-05	4.54083	0.0323951	0.0775989	0.195459	0.112651	0.0213033	2.30257	0.0489242	0.0167615	0.208541	0.528422	0.0476478	12	124773995	FAM101A	5'UTR
cg09093656	-0.125165	2.27567e-05	-4.58738	0.0295482	-0.179559	-0.0720562	-0.125808	4.48833e-06	-4.58738	0.0274247	-0.179559	-0.0720562	0	0.86636	17	16323481	TRPV2	Body
cg14425733	0.150355	2.27951e-05	4.54013	0.0354981	0.0850087	0.214159	0.149584	5.62198e-06	4.54013	0.032947	0.0850087	0.214159	0	0.935049	22	46451214	LOC150381;C22orf26	Body;TSS1500
cg03662049	0.179078	2.28237e-05	4.53983	0.0422823	0.101243	0.255075	0.178159	5.63007e-06	4.53983	0.0392436	0.101243	0.255075	0	0.626169	2	164204829
cg11721610	-0.183438	2.28753e-05	-4.58613	0.0433168	-0.263178	-0.105582	-0.185303	4.41904e-05	-4.0844	0.0453685	-0.274224	-0.0963825	0	0.741735	1	200580225	KIF14	Body
cg01335597	0.170324	2.28827e-05	4.5392	0.0402208	0.0962836	0.242616	0.255493	0.00281082	2.9877	0.085515	0.0878872	0.4231	0.510007	0.0567194	19	1944192	CSNK1G2	5'UTR
cg24454143	0.140913	2.30308e-05	4.53764	0.0332869	0.0796365	0.200742	0.140189	5.68877e-06	4.53764	0.0308947	0.0796365	0.200742	0	0.945358	13	28675265	FLT3	TSS1500
cg22113926	0.124266	2.3043e-05	4.53751	0.0293554	0.0702272	0.177029	0.118092	0.000445968	3.51127	0.0336323	0.052174	0.18401	0.093358	0.35764	17	28566331
cg17982866	0.174368	2.30465e-05	4.53747	0.0411912	0.0985408	0.248404	0.173472	5.69322e-06	4.53747	0.038231	0.0985408	0.248404	0	0.826985	13	113637695	MCF2L	Body
cg04632887	-0.20324	2.30808e-05	-4.58396	0.0480156	-0.29163	-0.116938	-0.204448	6.19914e-06	-4.51948	0.0452371	-0.293111	-0.115785	0	0.558421	20	3065559	AVP	TSS200
cg17826530	0.163955	2.31739e-05	4.53614	0.0387427	0.0926351	0.23359	0.160811	0.000516088	3.47226	0.0463131	0.0700394	0.251584	0.299339	0.199665	1	59280290
cg05329578	0.0737441	2.31813e-05	4.53606	0.0174261	0.0416652	0.105065	0.0733653	5.73147e-06	4.53606	0.0161738	0.0416652	0.105065	0	0.753646	9	2241688
cg01859228	0.167032	2.32383e-05	4.53547	0.0394756	0.094363	0.237984	0.166174	5.74766e-06	4.53547	0.0366387	0.094363	0.237984	0	0.748452	15	64208452	DAPK2	Body
cg05046306	0.1426	2.32966e-05	4.53486	0.033706	0.0805521	0.203182	0.141867	5.76421e-06	4.53486	0.0312837	0.0805521	0.203182	0	0.990757	17	46698273
cg25387487	-0.200352	2.33092e-05	-4.58157	0.047358	-0.287531	-0.115232	-0.199934	0.000133308	-3.82027	0.0523352	-0.30251	-0.0973593	0.256232	0.233233	5	157003181	ADAM19	TSS1500
cg26792089	-0.113483	2.33308e-05	-4.58135	0.0268258	-0.162865	-0.0652672	-0.0922142	0.0317961	-2.14696	0.0429509	-0.176396	-0.00803184	0.40441	0.121568	16	28518200	IL27	TSS200
cg06144361	-0.146481	2.33754e-05	-4.58089	0.0346296	-0.210229	-0.0842389	-0.164209	0.00204549	-3.08355	0.0532534	-0.268584	-0.0598346	0.549289	0.0383363	10	79003155	KCNMA1	Body
cg18596043	0.119583	2.34016e-05	4.53377	0.0282724	0.0675381	0.170399	0.131101	0.000674102	3.3999	0.0385603	0.0555244	0.206678	0.42844	0.105202	16	19127172	ITPRIPL2	1stExon;Body
cg17283039	0.118095	2.34292e-05	4.53348	0.0279223	0.0666944	0.168282	0.117488	5.8019e-06	4.53348	0.0259157	0.0666944	0.168282	0.0401904	0.395643	22	29787625
cg26002008	-0.125632	2.34581e-05	-4.58003	0.0297062	-0.180316	-0.0722388	-0.12302	5.38485e-05	-4.03826	0.0304637	-0.182728	-0.0633127	0.247076	0.240388	5	1477719	LPCAT1	Body
cg11714502	0.11276	2.34755e-05	4.533	0.0266636	0.063676	0.160684	0.113313	0.000112495	3.86193	0.0293409	0.0558055	0.17082	0	0.499541	9	130640212	AK1	TSS200
cg09078527	-0.184074	2.34973e-05	-4.57963	0.043529	-0.264205	-0.105836	-0.187088	0.000526707	-3.46679	0.0539656	-0.292858	-0.081317	0	0.501025	5	55772865
cg02028402	-0.0894243	2.35111e-05	-4.57948	0.0211473	-0.128353	-0.0514148	-0.0925737	0.000129904	-3.82664	0.0241919	-0.139989	-0.0451584	0.232431	0.251828	6	32410339	HLA-DRA	Body
cg01660934	0.149194	2.36079e-05	4.53164	0.0352895	0.0842312	0.212622	0.148427	5.85274e-06	4.53164	0.0327534	0.0842312	0.212622	0	0.743223	16	68269041	ESRP2	Body
cg25727093	0.133328	2.36221e-05	4.53149	0.0315376	0.0752716	0.190012	0.127854	0.000198304	3.72117	0.0343585	0.0605122	0.195195	0.0129042	0.414461	20	44463168	SNX21	Body
cg24032304	0.117693	2.36335e-05	4.53138	0.0278401	0.0664437	0.167732	0.117088	5.86003e-06	4.53138	0.0258394	0.0664437	0.167732	0	0.766581	12	112860691	PTPN11	Body
cg08456420	-0.11997	2.36929e-05	-4.57762	0.0283825	-0.172218	-0.0689562	-0.121208	8.77589e-06	-4.44533	0.0272665	-0.17465	-0.0677671	0	0.530886	1	39570175	MACF1	Body
cg26769927	-0.117239	2.37384e-05	-4.57715	0.0277393	-0.168303	-0.0673815	-0.106825	0.0235139	-2.26498	0.0471637	-0.199264	-0.0143857	0.575349	0.0282251	16	29674972	SPN	5'UTR
cg26654827	0.177954	2.37869e-05	4.52981	0.0421093	0.100438	0.25364	0.177039	5.90371e-06	4.52981	0.0390831	0.100438	0.25364	0	0.740708	7	100738414
cg11436362	-0.143766	2.38253e-05	-4.57627	0.0340223	-0.206397	-0.0826157	-0.144639	0.000179321	-3.7465	0.0386065	-0.220306	-0.0689717	0	0.475029	11	67053929	ADRBK1	3'UTR
cg07637837	-0.265231	2.38256e-05	-4.57626	0.0627669	-0.380775	-0.152415	-0.266595	4.73358e-06	-4.57626	0.0582561	-0.380775	-0.152415	0	0.538678	18	74824154	MBP	5'UTR
cg07630327	0.167555	2.39076e-05	4.52858	0.0396592	0.0945483	0.238837	0.166693	5.93811e-06	4.52858	0.036809	0.0945483	0.238837	0	0.820054	5	131008111	FNIP1	Body
cg04728789	0.132351	2.39751e-05	4.5279	0.0313314	0.0746748	0.188665	0.142513	0.000575284	3.44301	0.0413919	0.061386	0.223639	0.350196	0.160863	22	38711154	CSNK1E	5'UTR
cg13553147	-0.108384	2.40494e-05	-4.57399	0.0256618	-0.155623	-0.0622599	-0.108941	4.78515e-06	-4.57399	0.0238176	-0.155623	-0.0622599	0	0.481829	1	45243960	SNORD38B;RPS8	TSS200;Body
cg17253459	0.139365	2.40854e-05	4.52678	0.0329999	0.0786175	0.198678	0.149369	0.0186652	2.35215	0.0635033	0.0249052	0.273834	0.603577	0.0192297	1	114522670	OLFML3	Body
cg10264529	-0.121753	2.41898e-05	-4.57258	0.0288361	-0.174836	-0.0699235	-0.0912075	0.134021	-1.49843	0.0608687	-0.210508	0.0280929	0.495675	0.0643044	14	24562064	PCK2	TSS1500
cg13832201	0.133808	2.41939e-05	4.52569	0.0316916	0.0754685	0.19077	0.133119	6.01984e-06	4.52569	0.0294141	0.0754685	0.19077	0	0.866181	17	19282521	MAPK7	Body;5'UTR
cg20702205	-0.185641	2.42401e-05	-4.57208	0.0439725	-0.266588	-0.106607	-0.186597	4.82916e-06	-4.57208	0.0408124	-0.266588	-0.106607	0	0.768918	7	5731340	RNF216	Body
cg02244028	-0.101896	2.43658e-05	-4.57082	0.0241426	-0.146339	-0.058503	-0.0857494	0.0182637	-2.36023	0.036331	-0.156957	-0.014542	0.364275	0.1504	3	38992200	SCN11A	TSS200
cg14082061	-0.106412	2.43834e-05	-4.57064	0.0252135	-0.152826	-0.0610939	-0.113332	0.000734735	-3.37628	0.0335671	-0.179122	-0.0475416	0.460917	0.0844403	10	4125518
cg08337633	-0.14008	2.43883e-05	-4.5706	0.0331912	-0.20118	-0.0804228	-0.140801	4.8634e-06	-4.5706	0.0308059	-0.20118	-0.0804228	0	0.693075	7	55602109	VOPP1	Body
cg02616489	-0.140032	2.43955e-05	-4.57052	0.0331803	-0.201112	-0.0803943	-0.140753	4.86505e-06	-4.57052	0.0307958	-0.201112	-0.0803943	0	0.710156	3	18404925	SATB1	Body
cg06916001	-0.229344	2.43978e-05	-4.5705	0.0543432	-0.329382	-0.13167	-0.238982	0.000139763	-3.80859	0.0627483	-0.361967	-0.115998	0.1005	0.352409	16	14403004	MIR365-1	TSS200
cg25316484	0.11029	2.4518e-05	4.52246	0.02614	0.0621698	0.157273	0.109721	6.11251e-06	4.52246	0.0242614	0.0621698	0.157273	0	0.967383	7	27186676	HOXA6	Body
cg24928023	0.214517	2.45253e-05	4.52239	0.0508439	0.120921	0.305902	0.213411	6.11462e-06	4.52239	0.04719	0.120921	0.305902	0	0.715889	21	45395775	AGPAT3	Body
cg06013494	-0.110368	2.45542e-05	-4.56895	0.0261606	-0.158526	-0.0633476	-0.110681	7.68847e-06	-4.47368	0.0247404	-0.159171	-0.0621903	0	0.774824	17	72528764	CD300LB	TSS1500
cg00608661	-0.146757	2.46803e-05	-4.5677	0.0347955	-0.210811	-0.0842168	-0.156296	0.000106475	-3.87534	0.0403309	-0.235343	-0.0772489	0.198909	0.277914	12	105065028	CHST11	Body
cg23669081	0.171177	2.49147e-05	4.51856	0.040606	0.0964278	0.244161	0.128018	0.101438	1.63792	0.0781588	-0.0251704	0.281206	0.639481	0.0106902	17	46685353	HOXB7	Body
cg07855221	-0.116268	2.49368e-05	-4.56519	0.0275818	-0.167042	-0.066693	-0.116867	4.99039e-06	-4.56519	0.0255997	-0.167042	-0.066693	0	0.668877	17	79877314	MAFG;SIRT7	3'UTR;TSS1500
cg02046143	-0.168181	2.49929e-05	-4.56464	0.0399019	-0.241635	-0.0964627	-0.169388	2.4788e-05	-4.21672	0.0401704	-0.24812	-0.0906549	0	0.499342	11	133797911	IGSF9B	Body
cg08952306	0.187969	2.50603e-05	4.51714	0.044603	0.105861	0.268137	0.162608	0.0792015	1.75534	0.0926366	-0.0189558	0.344173	0.732116	0.00102542	7	101962123	SH2B2	3'UTR
cg06784602	0.218883	2.51111e-05	4.51665	0.0519444	0.123261	0.312247	0.217754	6.28259e-06	4.51665	0.0482114	0.123261	0.312247	0	0.950391	3	30734274	TGFBR2	3'UTR
cg08688548	0.164609	2.5163e-05	4.51615	0.0390687	0.0926897	0.23483	0.128934	0.0478008	1.97913	0.0651469	0.00124891	0.25662	0.623456	0.0141106	15	83317398	CPEB1	TSS1500
cg25059899	-0.103405	2.51814e-05	-4.56282	0.0245433	-0.148586	-0.0592918	-0.0993858	0.0256012	-2.23221	0.0445235	-0.18665	-0.0121213	0.636635	0.011253	18	60904328	BCL2	Body
cg00240653	-0.134741	2.52044e-05	-4.5626	0.0319824	-0.193615	-0.0772564	-0.135436	5.05251e-06	-4.5626	0.029684	-0.193615	-0.0772564	0	0.656166	12	55378411	KIAA0748	1stExon;5'UTR
cg02439266	0.168252	2.54493e-05	4.51339	0.0399575	0.0946963	0.24007	0.167383	6.37983e-06	4.51339	0.0370859	0.0946963	0.24007	0	0.722267	7	27150042	HOXA3	5'UTR;Body
cg06753513	0.101984	2.54729e-05	4.51317	0.024221	0.0573968	0.145518	0.139675	0.0106605	2.55363	0.0546967	0.0324718	0.246879	0.719255	0.00157273	17	3977385	ZZEF1	Body
cg11629889	0.156846	2.55297e-05	4.51263	0.0372549	0.0882648	0.223806	0.153759	3.71903e-05	4.12428	0.0372815	0.0806889	0.22683	0	0.429839	17	40839022	CNTNAP1	Body
cg15503752	0.124472	2.55638e-05	4.5123	0.0295674	0.0700426	0.177615	0.108488	0.0100726	2.57333	0.0421588	0.0258586	0.191118	0.339551	0.168869	17	74639731	ST6GALNAC1	5'UTR;1stExon
cg04533276	0.211828	2.56814e-05	4.51118	0.0503306	0.119177	0.30229	0.210733	6.44667e-06	4.51118	0.0467136	0.119177	0.30229	0	0.914015	22	19709548	2005-09-01	Body
cg04930596	0.114483	2.58185e-05	4.50989	0.027209	0.0643948	0.163387	0.148122	0.00224308	3.056	0.0484692	0.0531242	0.24312	0.649541	0.0088508	12	124864528	NCOR2	Body
cg11080456	-0.124909	2.58518e-05	-4.55642	0.0296892	-0.179563	-0.0715468	-0.115628	0.00115568	-3.2496	0.0355823	-0.185368	-0.0458881	0.0665585	0.377008	14	69125124
cg25171348	0.139749	2.59214e-05	4.50892	0.0332211	0.0785936	0.199459	0.139026	6.51588e-06	4.50892	0.0308337	0.0785936	0.199459	0	0.824616	7	28448200	CREB5	5'UTR
cg14652095	0.160025	2.59451e-05	4.5087	0.038043	0.0899932	0.228402	0.159198	6.52272e-06	4.5087	0.035309	0.0899932	0.228402	0	0.987153	6	26018185	HIST1H1A	TSS200
cg06096805	0.116733	2.59873e-05	4.5083	0.0277536	0.0656428	0.166617	0.117649	2.40223e-05	4.22379	0.0278538	0.0630562	0.172241	0.148513	0.316569	9	130743943	FAM102A	TSS1500
cg26247646	0.132026	2.6065e-05	4.50757	0.0313946	0.0742334	0.188454	0.14671	8.43696e-05	3.93164	0.0373154	0.0735737	0.219847	0.0268889	0.404877	1	10363989	KIF1B	Body
cg19802390	-0.134064	2.60893e-05	-4.55419	0.0318809	-0.192752	-0.0767626	-0.149453	0.014125	-2.45407	0.0608999	-0.268814	-0.030091	0.676943	0.00494987	1	2840177
cg26516974	0.121786	2.61014e-05	4.50723	0.0289618	0.0684716	0.173841	0.129706	6.13188e-05	4.00768	0.0323643	0.0662728	0.193139	0.173072	0.29784	6	52475065
cg23169111	-0.113738	2.63421e-05	-4.55184	0.0270612	-0.163553	-0.0650987	-0.114326	5.3178e-06	-4.55184	0.0251164	-0.163553	-0.0650987	0	0.846321	20	3065582	AVP	TSS1500
cg08951051	0.133131	2.63503e-05	4.50492	0.0316759	0.0748204	0.190064	0.132442	6.63981e-06	4.50492	0.0293995	0.0748204	0.190064	0	0.771007	16	4993543
cg14601444	0.166893	2.65307e-05	4.50326	0.0397234	0.0937677	0.23829	0.166696	2.83294e-05	4.1865	0.0398176	0.0886551	0.244737	0.0299567	0.402757	2	74607536	DCTN1	TSS200
cg18720803	-0.105331	2.66692e-05	-4.54883	0.0250777	-0.151495	-0.0602572	-0.10132	0.00150771	-3.17319	0.0319301	-0.163902	-0.0387385	0	0.486166	4	75608133
cg03654623	0.115026	2.68664e-05	4.50019	0.0273967	0.0645924	0.164268	0.120531	0.00150336	3.17403	0.0379741	0.0461033	0.194959	0.279737	0.21489	19	15488783	AKAP8	Body
cg16831889	0.226048	2.69093e-05	4.4998	0.0538445	0.126928	0.322826	0.223569	3.22657e-05	4.15686	0.0537831	0.118156	0.328981	0	0.544629	15	50558051	HDC	TSS200
cg15435170	0.137255	2.69155e-05	4.49974	0.0326944	0.0770691	0.196019	0.128874	0.00183887	3.11509	0.041371	0.0477888	0.20996	0.396853	0.126866	17	46681135	LOC404266;HOXB6	Body;5'UTR
cg15095913	0.114471	2.6919e-05	4.49971	0.0272674	0.0642755	0.16348	0.11277	0.000144121	3.80099	0.0296685	0.0546204	0.170919	0.0136422	0.413959	7	1576976	MAFK	5'UTR
cg06574422	0.142261	2.70436e-05	4.49858	0.0338956	0.079864	0.203184	0.130262	0.0198454	2.32926	0.0559244	0.0206525	0.239872	0.627161	0.0132647	12	111181673	PPP1CC	TSS1500
cg08688659	-0.0840803	2.71352e-05	-4.54461	0.0200369	-0.120965	-0.0480665	-0.107181	0.000982888	-3.29538	0.0325247	-0.170929	-0.043434	0.522488	0.0504859	11	35249965	CD44	Body
cg00874032	-0.112179	2.718e-05	-4.5442	0.0267355	-0.161395	-0.0641256	-0.11589	0.000390073	-3.54671	0.0326754	-0.179933	-0.0518475	0.307481	0.193374	3	5095248
cg07185854	-0.127444	2.73698e-05	-4.5425	0.0303848	-0.183378	-0.0728308	-0.128104	5.55899e-06	-4.5425	0.0282012	-0.183378	-0.0728308	0	0.800399	16	65071589	CDH11	5'UTR
cg24527008	-0.134729	2.7421e-05	-4.54205	0.032125	-0.193866	-0.0769882	-0.139859	2.2518e-05	-4.23834	0.0329986	-0.204535	-0.0751832	0	0.47476	5	177870233	COL23A1	Body
cg00589181	0.0973903	2.74375e-05	4.49505	0.0232227	0.0546408	0.13913	0.108523	0.000684761	3.39561	0.0319597	0.0458829	0.171163	0	0.433505	3	124560306	ITGB5	Body
cg13989852	0.133045	2.74857e-05	4.49462	0.0317276	0.0746394	0.190072	0.132355	6.96931e-06	4.49462	0.0294475	0.0746394	0.190072	0	0.755639	15	68260324
cg02023973	-0.111407	2.75673e-05	-4.54075	0.0265719	-0.160322	-0.063648	-0.111985	5.6055e-06	-4.54075	0.0246623	-0.160322	-0.063648	0	0.848644	16	1519973	CLCN7	Body
cg15358372	-0.172107	2.75857e-05	-4.54059	0.0410508	-0.247675	-0.0983234	-0.172999	5.60983e-06	-4.54059	0.0381007	-0.247675	-0.0983234	0	0.448949	10	71108752	HK1	Body
cg22410826	0.158267	2.7656e-05	4.49311	0.037755	0.0887661	0.226127	0.157447	7.0189e-06	4.49311	0.0350418	0.0887661	0.226127	0	0.890048	13	110396942
cg18804667	0.108789	2.76972e-05	4.49275	0.025954	0.0610119	0.155438	0.109771	0.000551126	3.45459	0.0317754	0.0474924	0.17205	0.276017	0.217788	5	58883392	PDE4D	Body;TSS1500
cg16759416	-0.139281	2.7748e-05	-4.53915	0.0332319	-0.200456	-0.0795515	-0.172633	0.00274415	-2.99503	0.0576397	-0.285604	-0.059661	0.608978	0.0177408	10	73022276	UNC5B	Body
cg09234582	0.19827	2.8048e-05	4.48967	0.0473338	0.111136	0.283347	0.217042	0.000634542	3.4164	0.0635294	0.0925268	0.341558	0.396705	0.126971	6	33048286	HLA-DPB1	Body
cg13388466	0.115579	2.81462e-05	4.48882	0.0275978	0.0647752	0.165182	0.113555	8.23385e-05	3.93749	0.0288395	0.0570308	0.17008	0.210627	0.268819	17	14201744
cg01630691	0.170659	2.8229e-05	4.4881	0.0407563	0.0956327	0.243913	0.169773	7.1861e-06	4.4881	0.0378274	0.0956327	0.243913	0	0.689701	2	203359167	BMPR2	Body
cg26332552	0.135356	2.82522e-05	4.4879	0.0323267	0.075847	0.193459	0.211611	0.00883013	2.61856	0.0808121	0.0532227	0.37	0.739678	0.000780436	3	197402549	MIR922;KIAA0226	TSS1500;Body
cg06946837	-0.119161	2.82687e-05	-4.53461	0.02846	-0.171552	-0.0680083	-0.118991	0.00292253	-2.97577	0.0399867	-0.197364	-0.0406187	0.122237	0.336323	1	53972003	GLIS1	3'UTR
cg14084689	0.137789	2.82713e-05	4.48773	0.0329091	0.0772085	0.196939	0.0899868	0.184161	1.32805	0.0677585	-0.0428175	0.222791	0.653871	0.00812924	4	7657708	SORCS2	Body
cg12910797	0.175278	2.84425e-05	4.48626	0.0418766	0.0981897	0.250546	0.173883	9.25156e-06	4.43397	0.0392161	0.0970208	0.250745	0.101325	0.351803	17	46651722	HOXB3	5'UTR;1stExon
cg05232889	0.184837	2.85059e-05	4.48571	0.0441657	0.103535	0.264219	0.178811	0.0092423	2.60296	0.0686954	0.0441708	0.313452	0.58835	0.0238284	7	114055419	FOXP2	5'UTR
cg12634245	-0.124742	2.88459e-05	-4.52966	0.0298256	-0.179647	-0.0711348	-0.125391	5.90792e-06	-4.52966	0.0276822	-0.179647	-0.0711348	0	0.970394	6	10495364
cg11241278	-0.144528	2.88722e-05	-4.52943	0.034558	-0.208144	-0.0824145	-0.164413	0.000161578	-3.77256	0.0435814	-0.249831	-0.0789956	0.320542	0.183333	17	74023465	EVPL	5'UTR;1stExon
cg08467103	-0.17974	2.89532e-05	-4.52875	0.042984	-0.258867	-0.102482	-0.187702	0.000267253	-3.64513	0.0514939	-0.288628	-0.086776	0.253415	0.235435	2	65593933	SPRED2	TSS200;Body
cg12609829	-0.124508	2.90883e-05	-4.52761	0.0297831	-0.179334	-0.0709767	-0.121541	0.0112489	-2.53487	0.0479477	-0.215517	-0.0275654	0.543061	0.0410045	15	38988755	C15orf53	TSS200
cg11027221	-0.126092	2.91828e-05	-4.52681	0.0301673	-0.181625	-0.07187	-0.126748	5.98796e-06	-4.52681	0.0279993	-0.181625	-0.07187	0	0.642152	11	67770665	UNC93B1	Body
cg03233876	0.1969	2.92407e-05	4.47948	0.0471131	0.110172	0.281579	0.187951	0.00579097	2.75939	0.0681131	0.0544513	0.32145	0.546159	0.0396653	19	575412	BSG	Body
cg23780731	0.171626	2.92417e-05	4.47947	0.0410657	0.0960299	0.245436	0.170733	7.4828e-06	4.47947	0.0381145	0.0960299	0.245436	0	0.657259	22	28038320
cg00318947	0.147512	2.92563e-05	4.47935	0.0352968	0.0825355	0.210953	0.146744	7.48711e-06	4.47935	0.0327602	0.0825355	0.210953	0	0.959948	7	27154914	HOXA3	5'UTR;TSS1500
cg27405128	-0.117839	2.94256e-05	-4.52478	0.0282055	-0.169761	-0.0671432	-0.116387	0.000378062	-3.55494	0.0327394	-0.180555	-0.0522186	0.00887726	0.417197	15	58540402
cg02386420	-0.0722171	2.94499e-05	-4.52458	0.0172864	-0.104039	-0.041147	-0.0783166	0.000110886	-3.86545	0.0202607	-0.118027	-0.0386064	0.323626	0.180974	17	78806870	RPTOR	Body
cg05142677	0.167144	2.94541e-05	4.4777	0.0400092	0.0934933	0.239056	0.164778	4.14632e-05	4.09917	0.0401979	0.0859916	0.243564	0.0326032	0.400924	16	88601446	ZFPM1	3'UTR
cg09290705	0.178565	2.95306e-05	4.47706	0.0427489	0.0998703	0.2554	0.177482	1.54794e-05	4.32175	0.0410671	0.0969919	0.257972	0	0.474395	15	60285508
cg26530557	-0.138699	2.95408e-05	-4.52382	0.0332055	-0.199825	-0.0790161	-0.139421	6.07319e-06	-4.52382	0.0308192	-0.199825	-0.0790161	0	0.531033	11	116448269
cg08458487	-0.104472	2.966e-05	-4.52284	0.0250168	-0.150524	-0.0595072	-0.105016	6.10161e-06	-4.52284	0.0232189	-0.150524	-0.0595072	0	0.593931	10	81709191	SFTPD	TSS1500
cg03753942	0.18286	2.9663e-05	4.47597	0.0437879	0.102253	0.261563	0.181908	7.60669e-06	4.47597	0.040641	0.102253	0.261563	0	0.948311	8	61926269
cg26474124	-0.116824	2.99356e-05	-4.52057	0.0279888	-0.168347	-0.0665178	-0.134376	0.000435317	-3.51769	0.0382001	-0.209247	-0.0595054	0.394971	0.128196	2	70368457
cg12733396	0.250481	2.99529e-05	4.47358	0.0600124	0.140007	0.358346	0.246508	0.00135505	3.20406	0.0769363	0.0957159	0.3973	0.178304	0.293822	1	40783234	COL9A2	TSS1500
cg07696516	0.159371	2.99744e-05	4.4734	0.038185	0.0890783	0.228004	0.158541	7.69844e-06	4.4734	0.0354408	0.0890783	0.228004	0	0.994016	4	41614958	LIMCH1	1stExon;Body;5'UTR
cg16047223	0.107457	3.00071e-05	4.47314	0.025748	0.0600588	0.153736	0.165891	0.0200768	2.32491	0.0713539	0.0260403	0.305743	0.667266	0.00615161	3	195610084	TNK2	Body
cg20078624	0.178364	3.01307e-05	4.47213	0.0427479	0.099672	0.255198	0.177435	7.74453e-06	4.47213	0.0396758	0.099672	0.255198	0	0.806583	15	22922301	CYFIP1	5'UTR
cg20737812	0.225666	3.01704e-05	4.4718	0.0540884	0.126098	0.322883	0.240312	0.000447123	3.51058	0.0684535	0.106145	0.374478	0.250211	0.237938	15	86336631	KLHL25	5'UTR
cg19391697	-0.120325	3.02602e-05	-4.51792	0.0288446	-0.173424	-0.0684808	-0.120952	6.24493e-06	-4.51792	0.0267717	-0.173424	-0.0684808	0	0.548168	2	239008943	ESPNL	TSS200
cg03243506	0.139998	3.04424e-05	4.4696	0.0335717	0.0781979	0.200339	0.134289	0.00200677	3.08923	0.0434701	0.0490893	0.219489	0.334696	0.172544	20	2517231	TMC2	TSS200
cg00864618	0.165829	3.04745e-05	4.46934	0.0397683	0.0926219	0.237308	0.137296	0.0162312	2.40367	0.0571191	0.0253443	0.249247	0.477537	0.0745192	8	141518479
cg00854273	0.155451	3.05788e-05	4.4685	0.0372865	0.0868126	0.222469	0.156716	0.00013177	3.82313	0.0409916	0.076374	0.237058	0.0683794	0.375705	17	75959756
cg19923238	0.146953	3.06352e-05	4.46805	0.0352517	0.0820604	0.210314	0.146187	7.89357e-06	4.46805	0.0327183	0.0820604	0.210314	0	0.863364	8	142232952	SLC45A4	Body
cg14541801	-0.126845	3.07676e-05	-4.51384	0.0304351	-0.182871	-0.0721415	-0.127506	6.36645e-06	-4.51384	0.0282479	-0.182871	-0.0721415	0	0.964402	5	40437301
cg07335915	-0.126825	3.08435e-05	-4.51323	0.0304344	-0.18285	-0.0721228	-0.127486	6.38466e-06	-4.51323	0.0282472	-0.18285	-0.0721228	0	0.53062	16	86528332
cg04686354	-0.092409	3.08918e-05	-4.51285	0.0221775	-0.133234	-0.0525478	-0.0928911	6.39625e-06	-4.51285	0.0205837	-0.133234	-0.0525478	0	0.865054	17	73261880	MRPS7	Body
cg15817130	0.208653	3.09522e-05	4.46552	0.0500806	0.116462	0.298666	0.207564	7.98742e-06	4.46552	0.0464815	0.116462	0.298666	0	0.822664	5	16742179	MYO10	Body
cg26293512	0.15208	3.10825e-05	4.46449	0.0365105	0.0848699	0.217703	0.151345	8.71889e-06	4.44673	0.0340351	0.0846373	0.218053	0	0.638601	16	58010433	TEPP	1stExon
cg04717895	0.177088	3.11387e-05	4.46404	0.0425183	0.0988178	0.253509	0.176163	8.04269e-06	4.46404	0.0394627	0.0988178	0.253509	0	0.721304	16	31541298
cg13565401	-0.0916492	3.13826e-05	-4.50897	0.0220142	-0.132174	-0.0520816	-0.0911719	0.00686566	-2.70329	0.0337263	-0.157274	-0.0250696	0	0.475368	6	32906532	HLA-DMB	Body
cg05234415	0.140802	3.14159e-05	4.46187	0.0338226	0.0785396	0.201594	0.140067	8.12491e-06	4.46187	0.0313919	0.0785396	0.201594	0	0.832506	19	38743744	PPP1R14A	Body
cg06528816	-0.118448	3.1574e-05	-4.50748	0.0284608	-0.17084	-0.0672937	-0.119067	6.56025e-06	-4.50748	0.0264154	-0.17084	-0.0672937	0	0.896662	2	47242277	TTC7A	Body
cg07464217	-0.132878	3.16326e-05	-4.50702	0.0319311	-0.191658	-0.0754855	-0.127976	0.000829653	-3.34271	0.0382851	-0.203013	-0.0529385	0.0502612	0.388576	20	57583263	CTSZ	TSS1500
cg14493637	0.160192	3.17869e-05	4.45898	0.0385053	0.0893099	0.229401	0.170926	0.0040661	2.87299	0.0594942	0.0543196	0.287533	0.482948	0.0714028	9	124029872	GSN	TSS1500
cg16481280	0.191742	3.18791e-05	4.45826	0.0460962	0.106886	0.274594	0.19074	8.26258e-06	4.45826	0.0427835	0.106886	0.274594	0	0.690606	6	32120955	PPT2;PRRT1	TSS1500
cg19439123	-0.135512	3.18913e-05	-4.50502	0.0325786	-0.195484	-0.0769557	-0.141751	9.87855e-05	-3.89356	0.0364067	-0.213107	-0.0703956	0.105897	0.348438	17	17687621	RAI1	5'UTR
cg17126555	0.116072	3.20332e-05	4.45708	0.0279118	0.06469	0.166239	0.0985555	0.0175978	2.37397	0.041515	0.0171876	0.179923	0.558979	0.0343762	19	10445516	RAVER1;ICAM3	TSS1500;Body
cg02292809	-0.0875506	3.21334e-05	-4.50316	0.021057	-0.126313	-0.0497034	-0.0880084	6.69514e-06	-4.50316	0.0195437	-0.126313	-0.0497034	0	0.699573	6	17101478
cg17873048	0.141583	3.22389e-05	4.4555	0.0340586	0.0788864	0.202799	0.125395	0.0109652	2.54381	0.049294	0.02878	0.222009	0.503787	0.0599565	17	46697700
cg14909614	0.140139	3.22691e-05	4.45527	0.033713	0.0780786	0.200734	0.13934	1.76277e-05	4.293	0.0324575	0.0757244	0.202955	0	0.716911	6	35454069	TEAD3	Body
cg15443535	0.151328	3.23331e-05	4.45478	0.0364086	0.0843052	0.216768	0.150537	8.39778e-06	4.45478	0.0337921	0.0843052	0.216768	0	0.850766	14	93154317	RIN3	Body
cg17353337	0.192385	3.23535e-05	4.45463	0.0462884	0.107175	0.275583	0.190253	6.65128e-05	3.98843	0.0477011	0.09676	0.283745	0.135519	0.327826	6	138866898	NHSL1	Body
cg13166171	0.137342	3.25716e-05	4.45297	0.033057	0.076489	0.196758	0.117946	0.173106	1.36229	0.0865788	-0.0517457	0.287637	0.74185	0.000719263	22	45133951	PRR5-ARHGAP8	Body
cg23109891	0.166176	3.25879e-05	4.45285	0.0399983	0.0925453	0.238068	0.171243	0.00389259	2.88674	0.0593208	0.0549769	0.28751	0.458348	0.0860188	22	38379218	SOX10	Body
cg11644049	0.117676	3.27305e-05	4.45177	0.0283311	0.0655223	0.168597	0.120791	0.000126863	3.83247	0.0315179	0.0590174	0.182565	0.223521	0.258779	5	179621734	RASGEF1C	5'UTR
cg27317046	0.184706	3.28507e-05	4.45087	0.0444781	0.102829	0.26465	0.174098	0.00183011	3.1165	0.0558633	0.064608	0.283588	0.225323	0.257374	14	74968209	LTBP2	Body
cg26003140	-0.121932	3.28572e-05	-4.49767	0.0293621	-0.175984	-0.0691576	-0.123994	0.00192389	-3.10174	0.0399758	-0.202345	-0.0456432	0.447487	0.0928181	17	8611612
cg20505457	0.126715	3.28627e-05	4.45078	0.0305141	0.0705429	0.18156	0.129847	0.000267984	3.64443	0.0356289	0.0600157	0.199678	0.215459	0.265059	14	69388953	ACTN1	Body
cg15468423	0.120031	3.29262e-05	4.4503	0.0289076	0.0668162	0.171988	0.107102	0.0232966	2.26854	0.0472121	0.0145683	0.199637	0.559996	0.0339745	19	2700763	GNG7	5'UTR
cg25545323	0.149069	3.30568e-05	4.44933	0.0359087	0.0829659	0.21361	0.148288	8.61388e-06	4.44933	0.0333281	0.0829659	0.21361	0	0.782802	13	113699004	MCF2L	Body
cg01896424	-0.16635	3.31147e-05	-4.49575	0.0400756	-0.240124	-0.0943198	-0.178047	7.08373e-05	-3.97346	0.0448091	-0.265871	-0.0902228	0.0822314	0.363682	11	20010227	NAV2	Body
cg06597413	0.131746	3.32578e-05	4.44783	0.0317467	0.0733056	0.188807	0.160801	0.0160559	2.40764	0.0667878	0.0298995	0.291703	0.577351	0.0275198	11	69251883
cg26021246	-0.16142	3.34413e-05	-4.49332	0.0389089	-0.233046	-0.0914866	-0.162266	7.01197e-06	-4.49332	0.0361127	-0.233046	-0.0914866	0	0.971022	11	130029615	ST14	TSS200
cg20800117	0.180556	3.34769e-05	4.44621	0.043524	0.100435	0.258785	0.17961	8.73966e-06	4.44621	0.0403961	0.100435	0.258785	0	0.859262	1	7308366	CAMTA1	Body
cg23577865	0.121558	3.38341e-05	4.4436	0.0293194	0.0675854	0.174256	0.115425	0.00763592	2.66776	0.0432665	0.0306238	0.200225	0.361217	0.152659	11	74870640	SLCO2B1	Body;TSS1500
cg15548613	0.21499	3.43968e-05	4.43952	0.0519023	0.119446	0.308278	0.213862	9.01588e-06	4.43952	0.0481723	0.119446	0.308278	0	0.913927	22	38610795	MAFF	Body
cg03138928	0.12585	3.4632e-05	4.43784	0.0303939	0.0698998	0.180479	0.12519	9.08668e-06	4.43784	0.0282096	0.0698998	0.180479	0	0.600581	1	226004826	EPHX1	5'UTR
cg20054248	-0.112605	3.4975e-05	-4.48225	0.0272099	-0.162695	-0.063699	-0.111904	0.000517933	-3.47131	0.0322367	-0.175086	-0.0487207	0.346562	0.163588	12	56414508	IKZF4	TSS200
cg02247178	0.184182	3.49779e-05	4.43538	0.0445058	0.102253	0.264175	0.183214	9.1909e-06	4.43538	0.0413074	0.102253	0.264175	0	0.468399	13	31506687	C13orf26	TSS200
cg02454476	0.147058	3.50788e-05	4.43467	0.0355409	0.0816324	0.210938	0.157326	8.25091e-05	3.93699	0.039961	0.079004	0.235648	0.274936	0.218631	15	68844912
cg26957187	-0.128403	3.51623e-05	-4.48093	0.0310366	-0.185537	-0.0726193	-0.160582	0.00543138	-2.78027	0.0577576	-0.273785	-0.0473789	0.42083	0.110301	7	71799982	CALN1	5'UTR;Body
cg26628907	0.124792	3.53004e-05	4.43311	0.0301701	0.0692529	0.179018	0.124727	4.35854e-05	4.0876	0.0305135	0.0649217	0.184533	0	0.605595	17	38195238	MED24	Body
cg14074878	0.111215	3.53539e-05	4.43274	0.02689	0.0617144	0.159546	0.122644	0.000149738	3.7915	0.0323471	0.059245	0.186043	0.334645	0.172583	13	113696482	MCF2L	Body
cg22420044	0.129253	3.53883e-05	4.4325	0.031253	0.0717208	0.185426	0.128573	9.3148e-06	4.4325	0.029007	0.0717208	0.185426	0	0.615055	7	99691385	MCM7;MIR25	Body;TSS200
cg06340704	0.148572	3.54812e-05	4.43185	0.0359294	0.0824308	0.21315	0.168309	0.000552727	3.45381	0.0487314	0.0727973	0.263821	0.399817	0.124781	13	97877417	MBNL2	5'UTR
cg27443779	0.105176	3.55864e-05	4.43112	0.0254391	0.0583462	0.150899	0.141901	0.00591501	2.75246	0.0515541	0.0408563	0.242945	0.724501	0.0013279	11	14664793	PDE3B;PSMA1	TSS1500;5'UTR
cg13359998	-0.144107	3.56118e-05	-4.47779	0.0348569	-0.208273	-0.0814563	-0.144865	7.54207e-06	-4.47779	0.0323519	-0.208273	-0.0814563	0	0.964089	1	230241764	GALNT2	Body
cg13819552	-0.141487	3.58121e-05	-4.4764	0.0342339	-0.204507	-0.0799563	-0.140308	2.62088e-05	-4.20413	0.0333739	-0.20572	-0.0748966	0.134766	0.326943	9	95799870
cg08570034	-0.157704	3.58451e-05	-4.47617	0.0381597	-0.227951	-0.0891173	-0.146245	0.00145355	-3.1838	0.045934	-0.236274	-0.0562158	0.256329	0.233158	5	175227702	CPLX2	5'UTR
cg04894027	-0.115134	3.58651e-05	-4.47603	0.0278598	-0.16642	-0.0650596	-0.11574	7.60426e-06	-4.47603	0.0258576	-0.16642	-0.0650596	0	0.730731	1	17951184	ARHGEF10L	Body
cg22337438	-0.137062	3.59769e-05	-4.47526	0.0331716	-0.198126	-0.0774402	-0.125519	0.00652443	-2.72019	0.0461436	-0.215959	-0.0350796	0.473355	0.0769671	19	54327437	NLRP12	5'UTR;1stExon
cg17033391	0.18254	3.60324e-05	4.42803	0.0441819	0.101207	0.261951	0.181579	9.50963e-06	4.42803	0.0410067	0.101207	0.261951	0	0.767359	5	141015659	HDAC3;RELL2	Body;TSS1500
cg26264232	0.118338	3.60636e-05	4.42782	0.0286438	0.0656088	0.169821	0.112382	0.00112094	3.25827	0.0344914	0.0447804	0.179984	0.324496	0.180309	7	27138751
cg19108747	-0.138553	3.60768e-05	-4.47458	0.0335377	-0.200291	-0.0782735	-0.139282	7.65633e-06	-4.47458	0.0311275	-0.200291	-0.0782735	0	0.567676	2	225266263	FAM124B	1stExon
cg25415932	0.100493	3.60897e-05	4.42764	0.0243254	0.0557133	0.144214	0.092971	0.00345749	2.92383	0.0317976	0.0306488	0.155293	0.418896	0.111609	3	9791051	OGG1	TSS1500
cg18104015	-0.126334	3.60934e-05	-4.47446	0.0305807	-0.182628	-0.0713689	-0.130536	0.000109797	-3.86785	0.033749	-0.196683	-0.0643894	0.00335303	0.420933	17	81031724
cg03402120	0.120513	3.63998e-05	4.42552	0.0291855	0.0667871	0.17297	0.119879	9.62103e-06	4.42552	0.0270881	0.0667871	0.17297	0	0.789471	11	122100848
cg07920381	-0.101964	3.65579e-05	-4.47129	0.0246991	-0.147431	-0.0575701	-0.102501	7.77476e-06	-4.47129	0.0229241	-0.147431	-0.0575701	0	0.94504	12	132303685
cg21076424	-0.125101	3.67455e-05	-4.47003	0.0303126	-0.180902	-0.0706184	-0.12576	7.82102e-06	-4.47003	0.0281341	-0.180902	-0.0706184	0	0.882726	7	159020356
cg18252633	0.135477	3.69803e-05	4.4216	0.0328384	0.0750267	0.1945	0.127014	0.000720525	3.38165	0.0375598	0.0533982	0.20063	0.296882	0.201568	11	73054401	ARHGEF17	Body
cg25382900	-0.111565	3.71678e-05	-4.46719	0.0270499	-0.16136	-0.0629463	-0.112153	7.94751e-06	-4.46659	0.0251094	-0.161367	-0.0629399	0	0.542378	1	12148326	TNFRSF8	Body
cg13220900	0.211161	3.72963e-05	4.41949	0.0512077	0.116895	0.3032	0.210048	9.89348e-06	4.41949	0.0475277	0.116895	0.3032	0	0.49367	6	35285967	DEF6	Body
cg20612875	0.116976	3.74887e-05	4.41821	0.0283755	0.0647411	0.167977	0.119344	2.42694e-05	4.22149	0.0282705	0.0639345	0.174753	0.226513	0.256446	17	1094308
cg00931644	0.202744	3.74915e-05	4.41819	0.0491807	0.112209	0.29114	0.201674	9.95292e-06	4.41819	0.0456463	0.112209	0.29114	0	0.65103	13	77461368	KCTD12	TSS1500
cg26610247	-0.165278	3.75764e-05	-4.46448	0.0400976	-0.239092	-0.093208	-0.166169	0.00133932	-3.20742	0.0518077	-0.26771	-0.0646278	0.0583241	0.379266	8	142297175
cg09991306	0.178349	3.75951e-05	4.41751	0.0432699	0.0986957	0.256121	0.177223	1.42695e-05	4.33967	0.0408378	0.0971822	0.257264	0	0.516823	2	241975140	SNED1	Body
cg00164997	-0.146485	3.77155e-05	-4.46356	0.0355456	-0.211919	-0.0825965	-0.149661	0.000999905	-3.29055	0.0454819	-0.238804	-0.0605178	0	0.481027	6	25042548
cg23639120	0.0930211	3.7808e-05	4.41611	0.0225753	0.0514634	0.133597	0.0915685	0.00466903	2.82902	0.0323675	0.0281293	0.155008	0.443737	0.0952113	8	55243106
cg05267955	0.149781	3.79179e-05	4.41539	0.0363563	0.0828547	0.215127	0.147274	0.000234476	3.67864	0.0400349	0.0688072	0.225741	0	0.482056	6	30881562	VARS2;GTF2H4	TSS1500;Body
cg18443571	-0.124977	3.79185e-05	-4.46223	0.0303357	-0.180821	-0.0704529	-0.125637	8.11108e-06	-4.46223	0.0281556	-0.180821	-0.0704529	0	0.972295	15	90547692	ZNF710	5'UTR
cg04289575	0.127756	3.8035e-05	4.41462	0.0310154	0.0706609	0.183502	0.127081	1.01187e-05	4.41462	0.0287865	0.0706609	0.183502	0	0.708372	15	73975176	CD276	TSS1500
cg03594868	0.117177	3.80749e-05	4.41436	0.0284488	0.0648068	0.16831	0.174119	0.0166645	2.39403	0.0727305	0.0315697	0.316668	0.459587	0.0852561	19	18234829	MAST3	Body
cg07812887	0.143523	3.80899e-05	4.41426	0.034846	0.0793764	0.206154	0.142765	1.01355e-05	4.41426	0.0323418	0.0793764	0.206154	0	0.93418	5	175793492	ARL10	Body
cg10334741	0.164757	3.81431e-05	4.41392	0.0400045	0.0911142	0.236659	0.16259	0.00161909	3.15245	0.0515758	0.0615031	0.263676	0.399533	0.12498	11	128321749
cg04021672	0.104153	3.83803e-05	4.41238	0.0252982	0.057583	0.149623	0.103603	1.02242e-05	4.41238	0.0234801	0.057583	0.149623	0	0.563326	9	34457129	C9orf25	Body
cg19393677	0.159119	3.84105e-05	4.41218	0.0386507	0.0879684	0.228588	0.158278	1.02334e-05	4.41218	0.035873	0.0879684	0.228588	0	0.626416	15	67841407	MAP2K5	Body
cg07739369	-0.139487	3.84398e-05	-4.45884	0.0338836	-0.201862	-0.0785861	-0.145096	0.00296124	-2.97173	0.0488253	-0.240792	-0.0494	0.472738	0.0773309	17	80241456
cg01902845	-0.13306	3.86653e-05	-4.45739	0.032333	-0.192581	-0.074946	-0.133682	1.2187e-05	-4.37421	0.0305613	-0.19358	-0.0737825	0.0120786	0.415023	1	214170993	PROX1	Body
cg06880930	0.129382	3.87275e-05	4.41014	0.031442	0.0715019	0.185895	0.128984	1.52897e-05	4.32447	0.0298265	0.0705251	0.187443	0.0840018	0.364448	16	57147300	CPNE2	Body
cg24495008	-0.0983255	3.87935e-05	-4.45656	0.023897	-0.142316	-0.0553737	-0.101633	1.98873e-05	-4.26615	0.0238231	-0.148325	-0.0549406	0.00846338	0.417478	15	90198882	KIF7	TSS1500
cg04989278	-0.140718	3.88486e-05	-4.45621	0.0342028	-0.20368	-0.079243	-0.141462	8.34208e-06	-4.45621	0.0317448	-0.20368	-0.079243	0	0.884464	1	66839134	PDE4B	3'UTR
cg17972058	-0.111041	3.88908e-05	-4.45594	0.0269911	-0.160727	-0.0625276	-0.111627	8.35259e-06	-4.45594	0.0250514	-0.160727	-0.0625276	0	0.781408	1	159796231	SLAMF8	TSS1500
cg01428928	0.125937	3.89524e-05	4.4087	0.0306147	0.0695798	0.180963	0.136578	0.000225367	3.68874	0.0370256	0.0640089	0.209146	0.328221	0.177467	1	2236183	SKI	Body
cg10588310	0.137478	3.91332e-05	4.40755	0.0334289	0.0759399	0.197562	0.143448	0.000680161	3.39745	0.0422223	0.0606941	0.226202	0.38925	0.132263	1	3332000	PRDM16	Body
cg05963136	-0.0969532	3.9176e-05	-4.45412	0.0235765	-0.140354	-0.0545776	-0.093518	0.00018401	-3.74001	0.0250047	-0.142526	-0.0445097	0	0.573797	19	46628137	IGFL3	TSS1500
cg24247667	0.137803	3.93624e-05	4.4061	0.0335189	0.0760993	0.198048	0.180683	0.0468651	1.98752	0.0909088	0.00250484	0.358861	0.557352	0.0350245	17	74463439	AANAT	TSS200;Body
cg05800416	0.208785	3.93664e-05	4.40607	0.0507849	0.115298	0.300065	0.196621	0.00343618	2.92576	0.0672033	0.0649045	0.328337	0.374962	0.142567	8	19460097	CSGALNACT1	TSS200;Body;5'UTR
cg23354510	-0.101849	3.9469e-05	-4.45227	0.0247774	-0.147461	-0.0573149	-0.096143	0.00900349	-2.61192	0.0368093	-0.168288	-0.0239981	0	0.479077	5	169757430	LOC257358	TSS1500
cg00452882	0.413025	3.94777e-05	4.40537	0.10048	0.228056	0.593625	0.405044	0.000419618	3.52743	0.114827	0.179987	0.630101	0.287554	0.208807	16	67687119	RLTPR	Body
cg05923857	-0.152063	3.9514e-05	-4.45199	0.0369955	-0.220166	-0.0855681	-0.152868	8.54546e-06	-4.45104	0.0343442	-0.220181	-0.0855542	0	0.588074	10	114911615	TCF7L2	Body
cg18787437	-0.113395	3.95831e-05	-4.45155	0.0275908	-0.164186	-0.0638045	-0.111103	0.000273679	-3.63902	0.0305309	-0.170942	-0.0512631	0.161434	0.306744	1	16499673
cg04667640	-0.116964	3.97313e-05	-4.45062	0.028465	-0.169363	-0.0658016	-0.155161	0.00764077	-2.66754	0.0581662	-0.269164	-0.0411573	0.676496	0.0050014	16	72982116	ZFHX3	Body
cg03466198	-0.137803	3.99716e-05	-4.44912	0.0335478	-0.199559	-0.0775047	-0.132674	0.000360665	-3.56731	0.0371918	-0.205569	-0.05978	0.108233	0.346715	7	50727932	GRB10	Body
cg06852461	-0.132966	3.99732e-05	-4.44911	0.0323706	-0.192556	-0.0747846	-0.133409	1.12633e-05	-4.39138	0.0303797	-0.192952	-0.0738657	0	0.569139	1	207975182
cg06632797	0.137677	4.01109e-05	4.40141	0.0335239	0.0759647	0.197932	0.136948	1.07551e-05	4.40141	0.0311146	0.0759647	0.197932	0	0.582647	11	68968215
cg22950153	-0.171387	4.02192e-05	-4.44759	0.0417383	-0.248221	-0.0963674	-0.169348	0.000172138	-3.75674	0.0450783	-0.257699	-0.0809958	0.194381	0.28142	15	65625378	IGDCC3	Body
cg13430552	0.127895	4.03731e-05	4.39979	0.0311533	0.0705461	0.183889	0.143201	0.000728342	3.37868	0.0423836	0.0601304	0.226271	0.460347	0.0847899	2	25427652
cg09992746	0.206891	4.03804e-05	4.39974	0.0503962	0.114119	0.297472	0.202434	5.20272e-05	4.04633	0.0500291	0.104379	0.300489	0.123351	0.335492	15	60285821
cg00287536	-0.214244	4.08101e-05	-4.44395	0.0522184	-0.31037	-0.120388	-0.215379	8.83214e-06	-4.44395	0.0484657	-0.31037	-0.120388	0	0.638568	10	34925718	PARD3	Body
cg05565052	0.146512	4.08225e-05	4.39703	0.0357105	0.0807744	0.210697	0.145736	1.09743e-05	4.39703	0.0331442	0.0807744	0.210697	0	0.857259	22	38669495	TMEM184B	TSS1500
cg05118960	0.169354	4.08994e-05	4.39656	0.0412822	0.0933592	0.243553	0.1735	0.000165787	3.76615	0.0460683	0.0832078	0.263792	0	0.439716	3	50359978	HYAL2	5'UTR;TSS1500
cg01648999	-0.133461	4.11423e-05	-4.44193	0.0325437	-0.193369	-0.0749676	-0.135952	0.000606127	-3.42886	0.0396493	-0.213663	-0.0582406	0.308827	0.192336	8	1940523	KBTBD11	5'UTR
cg15329187	0.11806	4.15243e-05	4.39278	0.0288034	0.0650375	0.169831	0.117434	1.11911e-05	4.39278	0.0267334	0.0650375	0.169831	0	0.716887	10	6278373
cg08539737	-0.107568	4.17103e-05	-4.43851	0.0262501	-0.15589	-0.0603865	-0.117183	0.000695755	-3.39125	0.0345545	-0.184908	-0.0494572	0.37276	0.144172	11	134254573	B3GAT1	Body
cg22695729	-0.141211	4.17153e-05	-4.43848	0.0344604	-0.204647	-0.0792726	-0.141246	2.36942e-05	-4.22689	0.0334161	-0.20674	-0.0757518	0	0.594385	5	176906134
cg23504211	0.137587	4.17996e-05	4.39113	0.0335799	0.0757713	0.197942	0.136857	1.12763e-05	4.39113	0.0311666	0.0757713	0.197942	0	0.818336	13	114056950
cg02481950	-0.111323	4.18013e-05	-4.43797	0.02717	-0.161339	-0.0624889	-0.0867034	0.133348	-1.50103	0.0577626	-0.199916	0.0265092	0.51897	0.0522068	16	21665002	METTL9;IGSF6	Body;TSS1500
cg00690929	0.141036	4.1899e-05	4.39054	0.0344262	0.0776621	0.202912	0.139279	0.000126933	3.83233	0.0363432	0.0680479	0.210511	0.165522	0.303622	1	9118237	SLC2A5	Body
cg14933494	-0.150764	4.19491e-05	-4.43709	0.0368035	-0.218514	-0.084615	-0.151565	9.11842e-06	-4.43709	0.0341586	-0.218514	-0.084615	0	0.919133	7	2661902
cg15829081	0.092629	4.20856e-05	4.38943	0.0226161	0.0509963	0.133278	0.111744	0.00339269	2.92972	0.0381416	0.036988	0.1865	0.478242	0.0741101	10	129704503	PTPRE	TSS1500
cg08300930	0.133879	4.22924e-05	4.38821	0.0326967	0.0736896	0.192647	0.149758	0.00163802	3.14905	0.0475565	0.0565488	0.242967	0.422118	0.109432	12	9265989	A2M	Body
cg19736900	-0.107796	4.23876e-05	-4.43449	0.0263298	-0.156265	-0.0604715	-0.10252	0.0026006	-3.01138	0.034044	-0.169245	-0.0357945	0.387663	0.133397	1	150132950
cg06776201	0.167579	4.25328e-05	4.38679	0.0409401	0.0922143	0.241163	0.173839	0.000154906	3.78307	0.0459519	0.0837752	0.263903	0.10409	0.349769	14	73146496	DPF3	Body
cg10278520	-0.116593	4.27205e-05	-4.43254	0.0284911	-0.16904	-0.0653836	-0.117212	9.31301e-06	-4.43254	0.0264435	-0.16904	-0.0653836	0	0.674224	8	59771002	TOX	Body
cg23124451	0.135746	4.28162e-05	4.38513	0.0331757	0.0746746	0.195375	0.145819	0.000169287	3.76092	0.0387721	0.069827	0.221811	0.161638	0.306589	22	39548131	CBX7	Body
cg14730524	-0.11606	4.28568e-05	-4.43174	0.028366	-0.168277	-0.0650756	-0.116757	0.000150676	-3.78995	0.030807	-0.177138	-0.0563764	0	0.625779	11	92617118	FAT3	Body
cg26677004	0.115965	4.30297e-05	4.38389	0.0283494	0.0637784	0.16692	0.115349	1.16579e-05	4.38389	0.026312	0.0637784	0.16692	0	0.786586	1	179787968
cg15877233	0.11899	4.30305e-05	4.38388	0.0290889	0.065442	0.171274	0.114853	0.000913908	3.31577	0.0346385	0.0469632	0.182744	0.0671557	0.376581	7	40611688	C7orf10	Body
cg10316525	0.239423	4.30357e-05	4.38385	0.0585309	0.131677	0.344625	0.238151	1.16598e-05	4.38385	0.0543246	0.131677	0.344625	0	0.488582	15	40572137
cg15677080	0.168134	4.30945e-05	4.38351	0.0411063	0.0924637	0.242018	0.167241	1.16781e-05	4.38351	0.0381522	0.0924637	0.242018	0	0.735351	7	1734117
cg08594651	-0.110329	4.33013e-05	-4.42916	0.0269811	-0.159997	-0.061834	-0.110916	9.45988e-06	-4.42916	0.0250421	-0.159997	-0.061834	0	0.642545	11	47415397
cg23304605	-0.135321	4.34956e-05	-4.42805	0.0331014	-0.196256	-0.0758257	-0.134251	7.88278e-05	-3.94794	0.0340055	-0.200901	-0.0676019	0	0.649888	14	91866373	CCDC88C	Body
cg26153054	0.165487	4.35456e-05	4.38091	0.040483	0.0909638	0.23825	0.164607	1.18185e-05	4.38091	0.0375737	0.0909638	0.23825	0	0.851294	2	132152814
cg02744249	-0.163265	4.38387e-05	-4.42608	0.0399546	-0.236815	-0.0914515	-0.164058	9.92116e-06	-4.41888	0.0371266	-0.236825	-0.0912914	0.110057	0.345367	20	57582918	CTSZ	TSS1500
cg22251148	0.121708	4.41953e-05	4.37721	0.0297983	0.0668534	0.175266	0.12106	1.2021e-05	4.37721	0.0276569	0.0668534	0.175266	0	0.878895	11	16631866
cg13599649	0.117765	4.42149e-05	4.3771	0.0288338	0.0646865	0.16959	0.127971	0.000338925	3.58357	0.0357105	0.0579799	0.197962	0.263347	0.227676	21	47851742	PCNT	Body
cg07480640	0.133492	4.42409e-05	4.37695	0.0326854	0.0733228	0.19224	0.145469	0.0061958	2.73724	0.0531445	0.0413077	0.24963	0.374626	0.142812	3	64211328	PRICKLE2	TSS200
cg05757757	-0.161993	4.42526e-05	-4.42373	0.0396646	-0.23501	-0.0907014	-0.145697	0.0480841	-1.97662	0.0737099	-0.290166	-0.00122802	0.692022	0.00342268	10	80008637
cg01248385	0.243865	4.43771e-05	4.37618	0.0597208	0.133928	0.351205	0.2432	1.51474e-05	4.32653	0.0562113	0.133028	0.353372	0	0.808404	13	113636953	MCF2L	Body
cg19269039	-0.129145	4.43924e-05	-4.42294	0.0316273	-0.187366	-0.0722992	-0.130238	0.00323114	-2.94485	0.0442258	-0.216919	-0.0435572	0	0.715235	1	111743200	DENND2D	1stExon;5'UTR
cg00980649	-0.120317	4.44252e-05	-4.42276	0.0294666	-0.174561	-0.0673548	-0.120958	9.74499e-06	-4.42276	0.027349	-0.174561	-0.0673548	0	0.923114	14	106366503
cg21105928	0.16047	4.48141e-05	4.37373	0.0393198	0.0880881	0.231142	0.16215	0.000141226	3.80601	0.0426035	0.0786482	0.245651	0.20266	0.275006	15	40143956	GPR176	Body
cg24211976	0.162508	4.48413e-05	4.37357	0.0398206	0.0892044	0.234081	0.15617	0.000440865	3.51433	0.0444381	0.069073	0.243267	0.0794822	0.36772	15	60285744
cg21869609	0.296654	4.49457e-05	4.37299	0.072701	0.162822	0.427325	0.291513	0.000164379	3.76828	0.0773597	0.13989	0.443135	0.0450577	0.392235	19	2291613	LINGO3	Body
cg25666403	-0.144629	4.4952e-05	-4.4198	0.0354446	-0.209877	-0.0809222	-0.1454	9.87903e-06	-4.4198	0.0328973	-0.209877	-0.0809222	0	0.879453	22	30662994	OSM	TSS200
cg12817389	-0.123972	4.50767e-05	-4.41911	0.0303868	-0.179909	-0.0693555	-0.124632	9.9108e-06	-4.41911	0.0282031	-0.179909	-0.0693555	0	0.563446	8	62602522	ASPH	Body;TSS200
cg06024557	0.0828321	4.51414e-05	4.3719	0.0203047	0.0454542	0.119327	0.138827	0.00447115	2.84285	0.0488337	0.0431148	0.23454	0.718148	0.00162848	5	149432002	HMGXB3	3'UTR
cg03097134	-0.157732	4.53576e-05	-4.41755	0.0386755	-0.228928	-0.0882178	-0.158573	9.9824e-06	-4.41755	0.0358961	-0.228928	-0.0882178	0	0.785575	6	37598264
cg18787420	0.169982	4.55264e-05	4.36978	0.0416879	0.0932403	0.24491	0.169075	1.24374e-05	4.36978	0.038692	0.0932403	0.24491	0	0.797575	20	30309466	BCL2L1	Body
cg15078329	0.114435	4.55521e-05	4.36963	0.0280661	0.0627698	0.164881	0.113825	1.24455e-05	4.36963	0.0260491	0.0627698	0.164881	0	0.638837	1	222628324
cg09496748	0.206772	4.5576e-05	4.3695	0.0507138	0.113415	0.297923	0.188945	0.005151	2.79744	0.0675421	0.0565646	0.321325	0.350884	0.160349	2	198029215	ANKRD44	Body
cg10420527	-0.113208	4.57156e-05	-4.41558	0.0277707	-0.164329	-0.0632935	-0.113811	1.00738e-05	-4.41558	0.0257749	-0.164329	-0.0632935	0	0.981566	11	68138505	LRP5	Body
cg12999579	0.104425	4.58495e-05	4.368	0.0256206	0.0572617	0.150475	0.114295	0.000295949	3.61882	0.0315835	0.0523924	0.176197	0.338991	0.169292	2	25438726
cg27645259	-0.258496	4.59119e-05	-4.41451	0.0634266	-0.375255	-0.144495	-0.259875	1.01239e-05	-4.41451	0.0588684	-0.375255	-0.144495	0	0.584343	19	41119669	LTBP4	Body
cg07660838	-0.196408	4.60987e-05	-4.41349	0.0482034	-0.285144	-0.109769	-0.193677	0.000255019	-3.65717	0.0529581	-0.297473	-0.0898806	0.0378529	0.397274	17	32909375	TMEM132E	Body
cg15871086	-0.125517	4.62155e-05	-4.41286	0.0308093	-0.182232	-0.0701409	-0.126186	1.02015e-05	-4.41286	0.0285952	-0.182232	-0.0701409	0	0.58916	18	56526595
cg03970899	0.146799	4.63411e-05	4.36533	0.0360389	0.080457	0.211575	0.15606	0.000482265	3.49042	0.0447109	0.068428	0.243691	0.307099	0.193668	22	19710091	GP1BB;SEPT5	TSS1500;3'UTR
cg09996284	-0.120259	4.64083e-05	-4.41181	0.0295258	-0.174612	-0.0671903	-0.120437	1.80126e-05	-4.2882	0.0280858	-0.175484	-0.0653903	0	0.71927	1	156211851	BGLAP	TSS200
cg12082609	-0.165612	4.67824e-05	-4.4098	0.0406794	-0.240497	-0.0924959	-0.166496	1.03467e-05	-4.4098	0.037756	-0.240497	-0.0924959	0	0.895208	2	66671727	MEIS1	Body
cg02997560	-0.209658	4.68492e-05	-4.40944	0.0515027	-0.304467	-0.117088	-0.210777	1.03638e-05	-4.40944	0.0478014	-0.304467	-0.117088	0	0.83001	19	3180815
cg16411883	-0.157472	4.69293e-05	-4.40901	0.0386869	-0.228688	-0.087937	-0.158313	1.03843e-05	-4.40901	0.0359066	-0.228688	-0.087937	0	0.714186	5	106878353	EFNA5	Body
cg05994244	-0.12291	4.6961e-05	-4.40884	0.0301971	-0.178498	-0.0686346	-0.115273	0.0155434	-2.41946	0.0476442	-0.208654	-0.0218925	0.51786	0.052756	15	96904960
cg21145686	0.11391	4.70011e-05	4.36178	0.0279873	0.0623896	0.164214	0.11366	0.000117828	3.8506	0.0295176	0.055807	0.171514	0.159986	0.307848	3	32149153	GPD1L	Body
cg19759481	0.127415	4.71441e-05	4.36102	0.0313109	0.0697764	0.183692	0.116563	0.00721319	2.68684	0.0433829	0.0315339	0.201592	0.491443	0.066628	7	27183401	HOXA5	TSS200
cg12990614	0.151674	4.71583e-05	4.36094	0.0372729	0.08306	0.218667	0.150863	1.29504e-05	4.36094	0.0345942	0.08306	0.218667	0	0.675672	22	38379749	SOX10	Body
cg24448870	-0.14074	4.71698e-05	-4.40773	0.0345865	-0.204409	-0.0785756	-0.141492	1.0446e-05	-4.40773	0.032101	-0.204409	-0.0785756	0	0.691527	3	126668133	CHCHD6	Body
cg18836287	0.127227	4.72142e-05	4.36064	0.0312673	0.0696685	0.183426	0.123721	0.00620243	2.73688	0.0452051	0.0351207	0.212321	0.376482	0.141461	5	1145044
cg04781580	-0.108482	4.72719e-05	-4.40719	0.0266625	-0.157564	-0.0605599	-0.109422	1.42297e-05	-4.34029	0.0252107	-0.158834	-0.0600096	0.0136368	0.413962	14	22392573
cg02627227	0.15617	4.72933e-05	4.36022	0.038384	0.0855106	0.22516	0.155335	1.29929e-05	4.36022	0.0356255	0.0855106	0.22516	0	0.475454	6	161664638	AGPAT4	5'UTR
cg16603374	0.134732	4.7537e-05	4.35893	0.0331246	0.0737542	0.194269	0.130324	0.00163885	3.1489	0.0413872	0.0492068	0.211442	0.0125096	0.41473	1	6113068	KCNAB2	Body
cg21503275	-0.0995782	4.75991e-05	-4.40545	0.0244838	-0.144649	-0.0555718	-0.106959	0.000665503	-3.40341	0.031427	-0.168555	-0.0453632	0.149893	0.315523	14	68944441	RAD51L1	Body;3'UTR
cg03339817	-0.118593	4.79356e-05	-4.40368	0.0291708	-0.172292	-0.0661624	-0.117021	0.00183499	-3.11572	0.0375584	-0.190634	-0.0434081	0.055401	0.384945	2	128458281	SFT2D3	TSS1500
cg07661805	0.172896	4.85179e-05	4.3538	0.0425574	0.0945543	0.249388	0.172768	3.2846e-05	4.15278	0.0416031	0.0912279	0.254309	0	0.470549	8	143867942	LY6D	1stExon;5'UTR
cg04798016	0.217649	4.85277e-05	4.35375	0.0535737	0.119028	0.313941	0.207477	0.000541539	3.45932	0.0599761	0.0899256	0.325028	0.266606	0.225131	11	65375067	MAP3K11	Body
cg07651720	0.13571	4.86142e-05	4.3533	0.033408	0.0742105	0.195756	0.134983	1.34102e-05	4.3533	0.0310071	0.0742105	0.195756	0	0.607229	8	120685129
cg12526474	0.0910237	4.87034e-05	4.35284	0.0224099	0.0497704	0.131303	0.113163	0.0036192	2.90958	0.0388932	0.0369334	0.189392	0.598082	0.0208209	7	140097579	SLC37A3	5'UTR
cg02228160	-0.141888	4.87704e-05	-4.39934	0.0349353	-0.206199	-0.0790962	-0.142647	1.08578e-05	-4.39934	0.0324247	-0.206199	-0.0790962	0	0.865928	5	143192067	HMHB1	Body
cg01062942	0.188916	4.8807e-05	4.35231	0.0465164	0.103286	0.272523	0.180339	0.00628806	2.73237	0.0660011	0.0509796	0.309699	0.544495	0.0403817	19	15568935	RASAL3	Body
cg04312620	0.169734	4.88284e-05	4.3522	0.0417945	0.0927969	0.244855	0.168826	1.3478e-05	4.3522	0.0387909	0.0927969	0.244855	0	0.739005	20	50419214	SALL4	TSS200
cg16728539	-0.144902	4.89194e-05	-4.39858	0.0356836	-0.21059	-0.0807649	-0.145804	6.37476e-05	-3.99849	0.0364647	-0.217273	-0.0743344	0	0.548611	12	2451169	CACNA1C	Body
cg04714478	0.111551	4.89375e-05	4.35164	0.0274712	0.0609805	0.160927	0.125737	0.0118298	2.51718	0.0499513	0.0278338	0.223639	0.471653	0.0919455	7	33153274
cg22794990	0.115607	4.90065e-05	4.35128	0.0284725	0.0631937	0.166783	0.136218	0.0025708	3.01488	0.0451819	0.0476632	0.224773	0.558142	0.0347088	12	4412270	CCND2	3'UTR
cg24979161	-0.0914523	4.91779e-05	-4.39725	0.022528	-0.132923	-0.0509612	-0.0928773	1.86108e-05	-4.28094	0.0216956	-0.1354	-0.0503548	0	0.446482	14	94567367	IFI27L1	Body
cg06186450	0.120098	4.92569e-05	4.35	0.0295872	0.0656324	0.173277	0.119455	1.36138e-05	4.35	0.0274609	0.0656324	0.173277	0	0.808022	1	154942910	SHC1	5'UTR;1stExon
cg04180046	0.20015	4.93418e-05	4.34957	0.0493134	0.109371	0.288784	0.205505	0.0121274	2.50841	0.0819263	0.0449325	0.366078	0.668841	0.00594358	7	45002736	MYO1G	Body
cg06425868	0.117524	4.94993e-05	4.34876	0.0289613	0.0642108	0.169578	0.106581	0.00728417	2.68357	0.0397161	0.0287387	0.184423	0.445067	0.09436	20	44463228	SNX21	Body
cg26476820	-0.122786	4.96274e-05	-4.39496	0.0302624	-0.178494	-0.0683932	-0.123444	1.10792e-05	-4.39496	0.0280876	-0.178494	-0.0683932	0	0.702989	2	85637851	CAPG	TSS200
cg20025658	-0.0907798	4.96612e-05	-4.39479	0.0223749	-0.131969	-0.0505638	-0.0912662	1.1088e-05	-4.39479	0.0207669	-0.131969	-0.0505638	0	0.738126	2	219031640	CXCR1	1stExon;5'UTR
cg03531211	-0.124532	4.96993e-05	-4.3946	0.0306952	-0.181037	-0.069361	-0.0882572	0.139257	-1.47856	0.0596912	-0.20525	0.0287355	0.605417	0.0187142	6	32920102	HLA-DMA	Body
cg23757461	-0.177746	4.97396e-05	-4.39439	0.0438139	-0.258401	-0.0989966	-0.129556	0.183484	-1.3301	0.0974032	-0.320463	0.0613505	0.75259	0.0004695	18	55924888	NEDD4L	5'UTR;Body
cg08098420	0.109994	4.99042e-05	4.34671	0.0271182	0.060073	0.158735	0.115906	0.0299681	2.17051	0.0534002	0.0112433	0.220568	0.557885	0.0348114	16	66164601
cg27262054	-0.136986	4.99763e-05	-4.3932	0.0337759	-0.199163	-0.0762785	-0.151041	0.000751209	-3.37017	0.044817	-0.238881	-0.0632014	0.341724	0.167229	16	73067525	ZFHX3	5'UTR
cg27484320	-0.140709	5.01285e-05	-4.39243	0.0347	-0.204587	-0.0783406	-0.141464	1.1209e-05	-4.39243	0.0322062	-0.204587	-0.0783406	0	0.756331	8	20060877	ATP6V1B2	Body
cg07877900	-0.120003	5.01431e-05	-4.39236	0.0295942	-0.174482	-0.0668116	-0.107122	0.0158252	-2.41292	0.0443953	-0.194136	-0.0201092	0.562429	0.0330232	16	57576862	GPR114	1stExon;5'UTR
cg03626672	0.162261	5.01495e-05	4.34548	0.0400158	0.0885982	0.234185	0.158213	0.00179826	3.12167	0.0506821	0.0588779	0.257548	0.29081	0.206278	2	237478664	CXCR7	5'UTR
cg16744314	-0.113202	5.01994e-05	-4.39208	0.0279187	-0.164596	-0.0630217	-0.104894	0.00654675	-2.71906	0.0385773	-0.180504	-0.029284	0.447198	0.0930014	20	30446221
cg06097370	0.105893	5.03474e-05	4.34449	0.0261207	0.0578092	0.152842	0.104737	6.2983e-05	4.00135	0.0261755	0.0534343	0.15604	0	0.440321	10	21604082
cg05584950	-0.133759	5.04806e-05	-4.39067	0.0329992	-0.194505	-0.0744468	-0.131236	6.90959e-05	-3.97938	0.0329791	-0.195874	-0.0665985	0	0.442049	2	86012847	ATOH8	Body
cg16748008	0.122882	5.07029e-05	4.34271	0.0303234	0.0670606	0.177384	0.111487	0.00915465	2.60622	0.0427772	0.0276452	0.195329	0.489802	0.0675386	7	27155002	HOXA3	5'UTR;TSS1500
cg06706876	0.110278	5.07722e-05	4.34237	0.0272153	0.0601783	0.159194	0.109686	1.40954e-05	4.34237	0.0252595	0.0601783	0.159194	0	0.662753	16	57317679	PLLP	Body
cg14778169	0.116155	5.09157e-05	4.34166	0.0286705	0.0633771	0.167687	0.115073	0.000801611	3.35224	0.0343273	0.047793	0.182354	0.329756	0.176297	7	82073751	CACNA2D1	TSS1500
cg06197751	-0.118892	5.10424e-05	-4.38788	0.0293502	-0.172921	-0.0661387	-0.113571	0.0136558	-2.46619	0.0460511	-0.203829	-0.0233123	0.568484	0.0307219	3	153912866	SGEF	Body
cg23316191	0.113897	5.12029e-05	4.34024	0.0281222	0.0621281	0.164443	0.116366	2.99695e-05	4.1737	0.0278807	0.0617206	0.171011	0.159961	0.307867	6	106041074
cg00147849	-0.147306	5.13808e-05	-4.38621	0.0363785	-0.214274	-0.0819203	-0.143734	0.000150934	-3.78953	0.0379293	-0.218074	-0.069394	0	0.429541	7	127906889
cg23418219	0.083321	5.14783e-05	4.33889	0.0205791	0.0454379	0.120309	0.083757	0.00176281	3.12753	0.0267806	0.0312681	0.136246	0.383718	0.136228	7	28338684	CREB5	TSS1500
cg09076123	-0.133905	5.1845e-05	-4.38394	0.0330861	-0.194811	-0.0744366	-0.134624	1.16549e-05	-4.38394	0.0307084	-0.194811	-0.0744366	0	0.557977	1	183559527	NCF2	5'UTR;1stExon
cg06996175	0.152516	5.18784e-05	4.33693	0.0376862	0.0831414	0.220252	0.151697	1.44484e-05	4.33693	0.0349779	0.0831414	0.220252	0	0.611585	19	2546877	GNG7	5'UTR
cg10198479	0.129738	5.19973e-05	4.33636	0.0320621	0.0707166	0.187366	0.128554	4.14827e-05	4.09906	0.0313617	0.0670858	0.190021	0.142442	0.321161	16	85268435
cg24402332	0.101421	5.20189e-05	4.33625	0.0250648	0.0552809	0.146472	0.131416	0.000899816	3.32011	0.0395817	0.053837	0.208994	0.526194	0.0610033	19	979382
cg01062937	-0.128673	5.21979e-05	-4.38223	0.0318059	-0.187223	-0.0715057	-0.115772	0.00658236	-2.71727	0.0426061	-0.199278	-0.0322657	0.47347	0.0768992	16	88537260	ZFPM1	Body
cg02932364	0.136354	5.25505e-05	4.33369	0.0337179	0.0742849	0.196958	0.133946	0.000138984	3.80997	0.0351566	0.0650399	0.202851	0.295962	0.202281	1	227981671
cg05170711	-0.0977145	5.25701e-05	-4.38044	0.0241634	-0.142196	-0.0542838	-0.102596	0.00213938	-3.07017	0.0334169	-0.168092	-0.0370996	0.246988	0.240457	13	60648567	DIAPH3	Body
cg03503871	0.0923498	5.26797e-05	4.33307	0.0228396	0.0503055	0.133401	0.0985507	0.000125381	3.83536	0.0256953	0.0481889	0.148913	0.214937	0.265466	16	30616011	ZNF689	Body
cg18419175	0.153082	5.29029e-05	4.332	0.037869	0.0833711	0.221147	0.145773	0.00210295	3.07529	0.0474014	0.0528682	0.238678	0.395921	0.127525	7	6199980	USP42	3'UTR
cg15030789	-0.119068	5.29353e-05	-4.37869	0.0294557	-0.173292	-0.0661253	-0.119708	1.19394e-05	-4.37869	0.0273389	-0.173292	-0.0661253	0	0.894282	1	27438378	SLC9A1	Body
cg07011168	-0.116786	5.33583e-05	-4.37668	0.0289045	-0.169995	-0.0648338	-0.0930589	0.0777037	-1.76417	0.0527494	-0.196446	0.0103281	0.535491	0.0443754	10	49797259	ARHGAP22	Body
cg05893353	0.123316	5.36109e-05	4.32864	0.0305292	0.0671168	0.178189	0.122653	1.50033e-05	4.32864	0.0283352	0.0671168	0.178189	0	0.939095	3	115335126
cg01715450	-0.139647	5.36427e-05	-4.37534	0.0345733	-0.203292	-0.0775062	-0.140399	1.21245e-05	-4.37534	0.0320887	-0.203292	-0.0775062	0	0.737	1	14609119
cg21987515	0.154047	5.37216e-05	4.32812	0.0381416	0.0838339	0.222601	0.150679	0.00164823	3.14723	0.0478766	0.0568425	0.244515	0.420016	0.110851	4	153274118	FBXW7	Body;TSS200
cg20240347	0.180758	5.37216e-05	4.32812	0.0447552	0.0983704	0.2612	0.248897	0.00209268	3.07675	0.0808959	0.0903437	0.40745	0.661565	0.00694736	1	204465584
cg26065247	-0.0968557	5.37609e-05	-4.37478	0.0239822	-0.141003	-0.0537508	-0.0957165	7.28141e-05	-3.9669	0.0241288	-0.143008	-0.0484249	0.123234	0.335579	7	37734052
cg24312985	0.133115	5.38848e-05	4.32735	0.0329647	0.0724319	0.192365	0.132398	1.50913e-05	4.32735	0.0305957	0.0724319	0.192365	0	0.866159	1	6684957	THAP3	TSS1500
cg18577239	0.203761	5.39501e-05	4.32704	0.050463	0.110866	0.294461	0.202664	1.51123e-05	4.32704	0.0468365	0.110866	0.294461	0	0.63413	12	53955664	ATF7	Body
cg00329615	-0.10486	5.4041e-05	-4.37347	0.0259719	-0.15267	-0.0581785	-0.109448	0.00819059	-2.64411	0.0413931	-0.190577	-0.0283189	0.428357	0.105257	3	118706648	IGSF11	Body
cg27295595	0.147182	5.40977e-05	4.32635	0.0364566	0.0800707	0.212708	0.146144	5.20272e-05	4.04633	0.0361177	0.0753548	0.216934	0	0.457891	16	29796756
cg23424125	0.106137	5.42531e-05	4.32563	0.0262942	0.0577329	0.153397	0.111234	0.000103113	3.88315	0.0286453	0.0550902	0.167378	0.221168	0.260613	8	1494546	DLGAP2	5'UTR
cg03331474	0.152668	5.42708e-05	4.32555	0.0378225	0.0830422	0.220649	0.148158	0.000464244	3.50058	0.0423239	0.065205	0.231112	0.278434	0.215905	7	27163331	HOXA3	5'UTR
cg06173513	-0.130543	5.44538e-05	-4.37154	0.0323475	-0.19009	-0.0724024	-0.131246	1.23372e-05	-4.37154	0.0300228	-0.19009	-0.0724024	0	0.573076	14	71954034	LOC145474	TSS1500
cg18285788	-0.151899	5.46827e-05	-4.37048	0.0376486	-0.221204	-0.0842306	-0.144649	0.00322948	-2.94501	0.0491166	-0.240915	-0.0483819	0.415713	0.113774	7	157475692	PTPRN2	Body
cg19203457	0.104136	5.50822e-05	4.32179	0.0258212	0.0566025	0.150546	0.105202	5.29531e-05	4.0422	0.026026	0.0541922	0.156212	0.0164545	0.41204	6	114181798	MARCKS	3'UTR
cg17802213	0.169096	5.53239e-05	4.32068	0.0419395	0.0918922	0.244477	0.168168	0.00082988	3.34263	0.0503101	0.0695622	0.266774	0.357525	0.155397	3	185911316	DGKG	Body
cg26687082	0.110051	5.53901e-05	4.32038	0.027297	0.0598018	0.159114	0.109458	1.5576e-05	4.32038	0.0253353	0.0598018	0.159114	0	0.557114	6	31869120	ZBTB12	5'UTR
cg00034336	-0.163635	5.54335e-05	-4.36703	0.0405896	-0.238354	-0.0906805	-0.164517	1.25947e-05	-4.36703	0.0376726	-0.238354	-0.0906805	0	0.693288	2	8684126
cg02903680	0.133968	5.5512e-05	4.31982	0.0332335	0.0727902	0.193701	0.133246	1.56153e-05	4.31982	0.0308451	0.0727902	0.193701	0	0.803048	15	85526198	PDE8A	Body
cg20018344	-0.132818	5.56956e-05	-4.36584	0.0329544	-0.193482	-0.0735864	-0.133534	1.26637e-05	-4.36584	0.0305862	-0.193482	-0.0735864	0	0.985023	20	3204138	ITPA	3'UTR
cg13626863	0.136363	5.58e-05	4.31851	0.0338377	0.0740725	0.197181	0.128089	0.000652254	3.4089	0.0375747	0.0544434	0.201734	0.28211	0.213042	10	71813912	H2AFY2	5'UTR
cg04129132	0.0819763	5.59415e-05	4.31787	0.020345	0.0445242	0.118544	0.0915967	0.000873183	3.32849	0.027519	0.0376604	0.145533	0.439101	0.0982009	1	43296035	ERMAP	5'UTR
cg13667243	0.146281	5.60517e-05	4.31737	0.0363085	0.0794428	0.211541	0.145021	3.20445e-05	4.15843	0.034874	0.0766693	0.213373	0.12423	0.334836	5	157001561	ADAM19	Body
cg05595692	-0.10921	5.63657e-05	-4.36281	0.0271158	-0.159126	-0.0604726	-0.110836	7.47954e-05	-3.96049	0.0279854	-0.165686	-0.0559855	0.218395	0.262773	2	75059313	HK2	TSS1500
cg00488091	-0.106487	5.64368e-05	-4.36249	0.0264416	-0.155162	-0.0589612	-0.104984	6.88392e-05	-3.98026	0.0263761	-0.15668	-0.0532876	0	0.440032	6	144536326
cg21597025	0.0867126	5.66111e-05	4.31486	0.0215354	0.0470691	0.12542	0.102041	0.00242942	3.032	0.0336548	0.0360791	0.168004	0.494488	0.0649524	3	142837564	CHST2	TSS1500
cg19464524	-0.116002	5.69615e-05	-4.36014	0.0288201	-0.169056	-0.0642021	-0.116629	1.29979e-05	-4.36014	0.0267489	-0.169056	-0.0642021	0	0.488852	10	93870321	CPEB3	Body
cg20595457	-0.138619	5.71486e-05	-4.35931	0.0344456	-0.202028	-0.0767073	-0.139368	1.30473e-05	-4.35931	0.0319701	-0.202028	-0.0767073	0	0.433989	1	206753308	RASSF5	Body
cg02674465	0.0927227	5.71764e-05	4.31234	0.0230415	0.0503069	0.134137	0.0922218	1.61537e-05	4.31234	0.0213856	0.0503069	0.134137	0	0.540037	7	4786986	FOXK1	Body
cg26541218	-0.133932	5.73083e-05	-4.3586	0.0332863	-0.195207	-0.0741039	-0.134655	1.30896e-05	-4.3586	0.0308941	-0.195207	-0.0741039	0	0.995432	7	47826387	PKD1L1	Body
cg06342490	0.127291	5.74799e-05	4.311	0.0316415	0.0690441	0.184163	0.118248	0.00804607	2.65013	0.0446196	0.0307949	0.205701	0.479815	0.0732001	2	42795193	MTA3	TSS1500
cg24786986	0.206907	5.76673e-05	4.31017	0.0514417	0.11221	0.299367	0.205788	1.63129e-05	4.31017	0.0477448	0.11221	0.299367	0	0.754888	7	114055133	FOXP2	1stExon;5'UTR
cg25204742	0.105972	5.77416e-05	4.30984	0.026349	0.0574673	0.153331	0.105541	1.89603e-05	4.27679	0.0246775	0.0571737	0.153908	0.0565675	0.384119	7	6448933	DAGLB	3'UTR
cg07719172	0.115497	5.78323e-05	4.30945	0.02872	0.0626279	0.167118	0.120321	0.000169617	3.76044	0.0319966	0.057609	0.183033	0	0.450941	12	109889431	KCTD10	Body
cg02797539	-0.104588	5.78653e-05	-4.35615	0.0260081	-0.152465	-0.0578416	-0.105694	2.48911e-05	-4.21578	0.025071	-0.154832	-0.0565556	0.0759423	0.370274	17	72740524	RAB37	Body
cg21097354	0.141693	5.82272e-05	4.30772	0.0352481	0.0768068	0.205047	0.140927	1.64948e-05	4.30772	0.032715	0.0768068	0.205047	0	0.891496	7	27179161
cg00024989	-0.132372	5.83489e-05	-4.35404	0.0329333	-0.192997	-0.0731785	-0.144077	0.000826572	-3.34374	0.0430885	-0.228529	-0.0596249	0.253987	0.234988	19	17902242
cg19502671	-0.0845233	5.84377e-05	-4.35365	0.0210308	-0.123238	-0.0467232	-0.082349	0.00072825	-3.37872	0.0243729	-0.130119	-0.0345791	0.294318	0.203555	13	114129004	DCUN1D2	Body
cg07297830	0.128791	5.85963e-05	4.30611	0.0320504	0.069791	0.186397	0.156443	0.0127608	2.49037	0.0628191	0.0333199	0.279566	0.552662	0.0369313	12	4399410	CCND2	Body
cg13179074	0.0828922	5.8805e-05	4.30521	0.0206325	0.0449108	0.119976	0.101521	0.00477524	2.82182	0.0359773	0.0310071	0.172035	0.500215	0.0618539	1	167064091	DUSP27	1stExon
cg22486630	0.129015	5.88202e-05	4.30515	0.0321134	0.0698994	0.186735	0.128317	1.66876e-05	4.30515	0.0298055	0.0698994	0.186735	0	0.771717	19	11471954	LPPR2	Body
cg02582940	0.148688	5.91641e-05	4.30366	0.0370229	0.0805347	0.215232	0.147883	1.67996e-05	4.30366	0.0343622	0.0805347	0.215232	0	0.826641	2	97308417	FER1L5	TSS200
cg07729527	-0.148613	5.93888e-05	-4.34955	0.0370124	-0.216747	-0.0820882	-0.149418	1.36418e-05	-4.34955	0.0343525	-0.216747	-0.0820882	0	0.865552	2	174889845
cg03170036	0.0875374	5.93911e-05	4.30269	0.0218014	0.0474042	0.126723	0.103956	0.00570544	2.76425	0.0376073	0.0302469	0.177665	0.586573	0.0244037	2	202814433
cg02947450	0.143136	5.99833e-05	4.30017	0.0356692	0.0774743	0.207247	0.146078	0.000377422	3.55539	0.0410863	0.0655501	0.226606	0.181452	0.291399	10	22766861
cg24686918	0.149245	6.04179e-05	4.29833	0.0372073	0.0807518	0.21612	0.148436	1.72087e-05	4.29833	0.0345334	0.0807518	0.21612	0	0.726127	1	221613658
cg01565774	-0.112164	6.07596e-05	-4.34375	0.0279721	-0.163656	-0.0618875	-0.107036	0.000668596	-3.40214	0.0314612	-0.168698	-0.0453727	0.261276	0.229293	12	56414533	IKZF4	TSS200
cg17389077	-0.128519	6.08475e-05	-4.34338	0.0320537	-0.187526	-0.070907	-0.137082	0.00144168	-3.18617	0.0430241	-0.221408	-0.0527565	0.442626	0.0959246	10	128810904	DOCK1	Body
cg10271819	-0.0963854	6.09476e-05	-4.34296	0.0240416	-0.140642	-0.0531738	-0.0697481	0.112198	-1.58839	0.0439111	-0.155812	0.0163161	0.460884	0.0844609	7	139426030	HIPK2	Body
cg03927504	0.0729148	6.09544e-05	4.29608	0.0181874	0.0394345	0.105604	0.0816136	0.00479981	2.82017	0.0289392	0.0248937	0.138333	0.501119	0.061371	16	88843923	FAM38A	Body
cg19925872	0.143683	6.10222e-05	4.2958	0.0358416	0.0777036	0.208103	0.142903	1.74063e-05	4.2958	0.0332658	0.0777036	0.208103	0	0.764738	15	90543392	ZNF710	TSS1500
cg20098854	-0.143633	6.10801e-05	-4.34241	0.0358312	-0.209593	-0.0792309	-0.144412	1.40929e-05	-4.34241	0.0332561	-0.209593	-0.0792309	0	0.781873	8	898407
cg15829728	0.1561	6.11818e-05	4.29514	0.038945	0.0844077	0.226098	0.155253	1.74585e-05	4.29514	0.0361462	0.0844077	0.226098	0	0.671957	20	31174419
cg15108641	-0.133777	6.12017e-05	-4.3419	0.0333765	-0.195218	-0.0737873	-0.137063	0.000679487	-3.39772	0.0403396	-0.216127	-0.0579987	0.0739875	0.371681	10	99263320	UBTD1	Body
cg19463078	-0.0980015	6.15761e-05	-4.34035	0.0244595	-0.143028	-0.0540388	-0.0985333	1.42256e-05	-4.34035	0.0227017	-0.143028	-0.0540388	0	0.723995	4	122099598	TNIP3	5'UTR
cg16104837	0.158731	6.17813e-05	4.29265	0.0396242	0.0857883	0.22995	0.158031	0.000859634	3.33284	0.0474162	0.0650967	0.250965	0.270839	0.221827	15	77320672	PSTPIP1	Body
cg00177142	0.128196	6.18097e-05	4.29254	0.0320028	0.0692842	0.185717	0.127501	1.76642e-05	4.29254	0.0297029	0.0692842	0.185717	0	0.91077	5	176729012	RAB24	Body
cg22987448	0.191343	6.18508e-05	4.29237	0.0477685	0.103409	0.277201	0.17611	0.00661331	2.71571	0.0648486	0.0490093	0.303211	0.466444	0.0810845	19	8591364	MYO1F	Body
cg23723486	-0.111667	6.18513e-05	-4.33921	0.0278775	-0.162985	-0.0615609	-0.112273	1.42993e-05	-4.33921	0.0258741	-0.162985	-0.0615609	0	0.801624	7	101361745
cg00734592	-0.113229	6.19198e-05	-4.33893	0.0282693	-0.165269	-0.0624187	-0.113844	1.43176e-05	-4.33893	0.0262377	-0.165269	-0.0624187	0	0.84979	7	138793064	ZC3HAV1	Body
cg05077231	0.153767	6.19292e-05	4.29205	0.0383905	0.0830958	0.222769	0.152983	1.99082e-05	4.26592	0.0358617	0.0826955	0.223271	0.00262375	0.421424	13	49793054	MLNR	TSS1500
cg02848961	0.148064	6.20084e-05	4.29172	0.0369694	0.0800086	0.214511	0.147649	0.000242464	3.67009	0.0402304	0.0687992	0.2265	0.263327	0.227691	1	202091865	GPR37L1	TSS200
cg07745707	0.180862	6.209e-05	4.29139	0.0451621	0.0977249	0.262034	0.204732	0.00466076	2.82959	0.072354	0.062921	0.346544	0.604616	0.0189376	16	88496476	ZNF469	1stExon
cg14155196	0.167254	6.22157e-05	4.29087	0.0417691	0.0903632	0.242329	0.166346	1.77974e-05	4.29087	0.0387674	0.0903632	0.242329	0	0.725706	8	22725904	PEBP4	Body
cg26879644	-0.153002	6.23682e-05	-4.33709	0.0382154	-0.22335	-0.0843145	-0.148984	0.00130609	-3.21464	0.0463455	-0.239819	-0.0581485	0.3314	0.175047	15	92238013
cg00944421	0.249031	6.23911e-05	4.29015	0.062202	0.134526	0.36083	0.247678	1.7855e-05	4.29015	0.0577318	0.134526	0.36083	0	0.928089	16	68269483	ESRP2	Body
cg25453677	0.176481	6.28186e-05	4.28841	0.0440986	0.0953021	0.255742	0.177981	0.000108556	3.87063	0.0459825	0.087857	0.268105	0.225223	0.257452	17	1835735
cg21680729	0.125241	6.31742e-05	4.28697	0.0313053	0.0676125	0.181508	0.123837	0.00402381	2.87629	0.0430544	0.0394518	0.208222	0.43318	0.102068	17	17426422	PEMT	Body
cg10506844	0.266053	6.32109e-05	4.28683	0.066505	0.143627	0.385587	0.264607	1.81244e-05	4.28683	0.0617256	0.143627	0.385587	0	0.740432	10	101281203
cg02693607	0.177464	6.32795e-05	4.28655	0.0443634	0.0957976	0.257201	0.141044	0.097918	1.65503	0.085221	-0.0259866	0.308074	0.624742	0.0138131	7	27150598	HOXA3	5'UTR
cg23502883	0.106794	6.37092e-05	4.28482	0.0267075	0.0576291	0.154797	0.109238	0.00081098	3.34902	0.0326178	0.0453079	0.173167	0.0843391	0.364204	15	93959149
cg10411272	-0.140012	6.37328e-05	-4.33158	0.0350157	-0.204471	-0.0770757	-0.156137	0.000255228	-3.65696	0.0426959	-0.23982	-0.0724546	0.311937	0.189941	4	186559707	SORBS2	Body
cg03048432	-0.147258	6.38113e-05	-4.33126	0.0368306	-0.215058	-0.0810598	-0.146185	0.000183764	-3.74035	0.0390833	-0.222787	-0.0695835	0	0.730995	14	51290751	NIN	5'UTR;TSS1500
cg12233487	0.155803	6.38293e-05	4.28434	0.0389684	0.084068	0.225844	0.168475	0.00723788	2.6857	0.0627305	0.0455256	0.291424	0.379905	0.138979	20	2517085	TMC2	TSS200
cg00783712	0.139661	6.38741e-05	4.28416	0.0349325	0.0753554	0.202448	0.138902	1.83427e-05	4.28416	0.0324221	0.0753554	0.202448	0	0.879137	1	239974513	CHRM3	5'UTR
cg18118490	0.114782	6.39059e-05	4.28404	0.0287106	0.0619303	0.166386	0.120511	0.000468823	3.49796	0.0344518	0.0529869	0.188035	0.156633	0.310402	14	55240252	SAMD4A	Body
cg24468934	-0.0874971	6.39152e-05	-4.33085	0.0218859	-0.127786	-0.04816	-0.0879729	1.48536e-05	-4.33085	0.0203131	-0.127786	-0.04816	0	0.93541	1	26880767	MIR1976;RPS6KA1	TSS1500;Body
cg09243811	0.134591	6.3967e-05	4.28379	0.0336673	0.0726146	0.195104	0.133859	1.83733e-05	4.28379	0.0312478	0.0726146	0.195104	0	0.862136	17	66694586
cg27387239	-0.161103	6.40416e-05	-4.33034	0.0403018	-0.235292	-0.0886653	-0.161979	1.48876e-05	-4.33034	0.0374055	-0.235292	-0.0886653	0	0.954144	1	218667548
cg07808761	0.147041	6.40417e-05	4.2835	0.0367842	0.0793269	0.213156	0.146241	1.83979e-05	4.2835	0.0341407	0.0793269	0.213156	0	0.859471	19	37329760	ZNF790	TSS1500
cg19384379	0.104068	6.45789e-05	4.28136	0.0260469	0.0561199	0.150884	0.101035	0.00555184	2.77314	0.0364334	0.0296267	0.172443	0.277538	0.216603	3	12800816	TMEM40	TSS200
cg16799737	0.166296	6.46407e-05	4.28112	0.0416239	0.0896723	0.241109	0.165391	1.85955e-05	4.28112	0.0386326	0.0896723	0.241109	0	0.957741	8	28799486	HMBOX1	5'UTR
cg13264840	0.146086	6.46429e-05	4.28111	0.0365656	0.0787746	0.211808	0.116275	0.023895	2.25881	0.0514763	0.0153836	0.217167	0.440952	0.0970033	7	142494213
cg10816760	0.173956	6.47951e-05	4.28051	0.0435474	0.0937915	0.252226	0.173009	1.86465e-05	4.28051	0.0404178	0.0937915	0.252226	0	0.773409	6	142890973	LOC153910	Body
cg14315430	0.137372	6.49239e-05	4.28	0.0343933	0.0740594	0.19919	0.136625	1.8689e-05	4.28	0.0319216	0.0740594	0.19919	0	0.513068	12	57915618	MBD6;DDIT3	TSS1500
cg27228136	0.136464	6.51195e-05	4.27924	0.034172	0.0735585	0.197884	0.137589	0.00317409	2.95036	0.0466347	0.0461866	0.228991	0.48575	0.0698118	22	37608819	SSTR3	TSS1500
cg26910511	0.137853	6.52499e-05	4.27873	0.0345238	0.0742994	0.199905	0.137102	1.87967e-05	4.27873	0.0320427	0.0742994	0.199905	0	0.623707	19	39799037	LRFN1	Body
cg24678732	0.113461	6.54972e-05	4.27776	0.0284216	0.0611412	0.164545	0.112843	1.88784e-05	4.27776	0.026379	0.0611412	0.164545	0	0.71727	3	40889142
cg10691282	0.0871318	6.56167e-05	4.27729	0.0218285	0.0469487	0.126366	0.0994315	0.000300641	3.61475	0.0275072	0.0455184	0.153345	0.347518	0.16287	17	18922175	SLC5A10	Body
cg21918313	0.200174	6.59266e-05	4.27609	0.0501623	0.107833	0.290334	0.199084	1.90205e-05	4.27609	0.0465574	0.107833	0.290334	0	0.863896	2	73496203	FBXO41	Body
cg06087349	-0.112899	6.60126e-05	-4.3226	0.0282938	-0.164983	-0.0620441	-0.113138	3.02772e-05	-4.17137	0.0271226	-0.166298	-0.0599791	0	0.521166	1	214154085
cg15898874	-0.0955357	6.60392e-05	-4.3225	0.023943	-0.139611	-0.0525012	-0.0960562	1.5427e-05	-4.3225	0.0222224	-0.139611	-0.0525012	0	0.756944	15	96515411
cg00535248	0.114647	6.6076e-05	4.27551	0.0287337	0.0617528	0.166293	0.116762	0.00284146	2.98439	0.0391242	0.0400798	0.193444	0.273129	0.220041	16	50588226	NKD1	Body
cg12636421	0.106581	6.61018e-05	4.27541	0.0267127	0.0574069	0.154594	0.128917	0.0287076	2.18748	0.0589343	0.0134084	0.244427	0.735864	0.000897561	7	79998795
cg16332065	0.12595	6.61492e-05	4.27523	0.0315686	0.067837	0.18269	0.125645	3.60504e-05	4.13144	0.030412	0.0660388	0.185252	0.00537686	0.419566	4	46126253	GABRG1	TSS200
cg15006828	0.191108	6.67222e-05	4.27302	0.0479245	0.102886	0.277246	0.178826	0.0119648	2.51318	0.0711551	0.0393642	0.318287	0.500211	0.0618559	20	45081360
cg24302412	0.161314	6.69841e-05	4.27202	0.0404626	0.0868287	0.234041	0.160435	1.93709e-05	4.27202	0.0375547	0.0868287	0.234041	0	0.754019	6	29595196	GABBR1	Body
cg10877430	0.149409	6.71057e-05	4.27156	0.0374803	0.0804129	0.216775	0.148639	0.0369966	2.0858	0.0712625	0.00896748	0.288311	0.665363	0.00640984	12	113527336	DTX1	Body
cg01861913	0.109275	6.71638e-05	4.27134	0.0274139	0.05881	0.158548	0.108588	7.335e-05	3.96515	0.0273856	0.0549132	0.162263	0	0.646108	3	61550569	PTPRG	Body
cg21210789	-0.104442	6.73029e-05	-4.31766	0.0262047	-0.152681	-0.0573426	-0.105862	4.43389e-05	-4.08362	0.0259236	-0.156671	-0.0550528	0.153736	0.312606	8	143545390	BAI1	5'UTR;1stExon
cg17330838	0.194446	6.77182e-05	4.26923	0.0488046	0.104604	0.282165	0.194281	4.10936e-05	4.10124	0.0473713	0.101435	0.287127	0	0.501518	11	57267101	SLC43A1	Body
cg05079191	0.13279	6.78225e-05	4.26884	0.0333325	0.0714298	0.192701	0.132065	1.96493e-05	4.26884	0.0309371	0.0714298	0.192701	0	0.954891	7	88425085	ZNF804B;MGC26647	Body;TSS200
cg03057079	-0.0866134	6.78546e-05	-4.31557	0.021742	-0.126637	-0.0475349	-0.0870861	1.59194e-05	-4.31557	0.0201795	-0.126637	-0.0475349	0	0.519869	11	64001712	VEGFB;DNAJC4	TSS1500;3'UTR
cg08326019	0.146938	6.79202e-05	4.26847	0.0368871	0.0790346	0.213238	0.163415	0.0010163	3.28598	0.049731	0.0659438	0.260886	0.215153	0.265297	19	11472261	LPPR2	Body
cg11098525	0.0642104	6.79404e-05	4.26839	0.0161196	0.0345367	0.0931832	0.0647281	0.00708536	2.69281	0.0240374	0.0176156	0.111841	0.299972	0.199175	4	1320231	MAEA	Body
cg20157339	-0.140922	6.79944e-05	-4.31504	0.0353792	-0.20605	-0.0773327	-0.143915	0.000260049	-3.65215	0.0394055	-0.221148	-0.0666816	0	0.458559	8	103249036	RRM2B	Body
cg00816609	-0.0881824	6.8027e-05	-4.31492	0.0221392	-0.128937	-0.04839	-0.104739	0.000637409	-3.41518	0.0306687	-0.164849	-0.0446295	0.400199	0.124512	3	13679471	FBLN2	3'UTR
cg19731612	0.15544	6.80291e-05	4.26806	0.0390252	0.0836006	0.225583	0.153042	0.000322274	3.5967	0.0425507	0.0696445	0.23644	0.252872	0.235859	5	176559334	NSD1	TSS1500
cg26504110	0.230548	6.81251e-05	4.2677	0.0578868	0.123987	0.334592	0.223381	0.00045967	3.50322	0.0637644	0.0984047	0.348356	0	0.49239	19	41130041	LTBP4	Body
cg05812266	0.159202	6.85728e-05	4.26602	0.0399887	0.0855891	0.231077	0.158333	1.98988e-05	4.26602	0.0371149	0.0855891	0.231077	0	0.526992	6	29595194	GABBR1	Body
cg01748892	0.159082	6.88437e-05	4.26501	0.0399678	0.085507	0.230919	0.158213	1.9989e-05	4.26501	0.0370955	0.085507	0.230919	0	0.692595	7	27184667	HOXA5	TSS1500
cg00424169	0.138259	6.90949e-05	4.26408	0.0347438	0.0743006	0.200706	0.11439	0.0218773	2.29249	0.0498979	0.0165924	0.212188	0.467399	0.08051	13	31506837	C13orf26	1stExon;5'UTR
cg26664206	0.128409	6.91787e-05	4.26377	0.032271	0.0690033	0.186412	0.146754	0.00520764	2.7939	0.0525264	0.0438037	0.249704	0.502127	0.0608351	1	17241705
cg11310693	0.111714	6.9225e-05	4.2636	0.0280762	0.0600293	0.162177	0.114332	0.00172716	3.13353	0.0364867	0.0428196	0.185845	0.0589577	0.382423	11	121028592	TECTA	Body
cg25390165	0.143474	6.92687e-05	4.26344	0.0360598	0.0770935	0.208287	0.14269	2.01306e-05	4.26344	0.0334684	0.0770935	0.208287	0	0.604785	7	27184188	HOXA5	TSS1500
cg11835355	-0.0704614	6.93207e-05	-4.31009	0.0177101	-0.103063	-0.0386298	-0.0708464	1.63186e-05	-4.31009	0.0164373	-0.103063	-0.0386298	0	0.888655	22	36561746	APOL3	5'UTR;1stExon
cg06835772	-0.105244	6.93645e-05	-4.30993	0.0264534	-0.153941	-0.0576972	-0.105819	1.63305e-05	-4.30993	0.0245523	-0.153941	-0.0576972	0	0.714491	16	85296220
cg27606341	-0.110167	6.94837e-05	-4.30949	0.0276936	-0.161146	-0.0603909	-0.0978513	0.0332927	-2.12854	0.0459712	-0.187953	-0.00774944	0.506264	0.0586575	5	39219632	FYB	1stExon;5'UTR
cg12276578	0.0734075	6.96661e-05	4.26197	0.018456	0.0394326	0.10658	0.0759665	5.2135e-05	4.04584	0.0187764	0.0391654	0.112768	0	0.520576	6	164040093
cg15534366	0.114991	6.9885e-05	4.26117	0.0289165	0.0617606	0.166965	0.11603	7.92814e-05	3.94656	0.0294003	0.0584066	0.173654	0	0.662395	20	59826207	CDH4	TSS1500
cg00978783	0.112599	6.9947e-05	4.26094	0.0283162	0.0604726	0.163493	0.109369	0.00261281	3.00996	0.0363357	0.0381524	0.180586	0.447281	0.0929486	14	100788291	C14orf68	TSS1500
cg16651877	-0.128756	7.01464e-05	-4.30706	0.032385	-0.188372	-0.0705482	-0.130456	0.000268077	-3.64434	0.0357967	-0.200616	-0.0602952	0	0.454153	1	45276338	BTBD19	Body
cg08863440	-0.123586	7.0259e-05	-4.30665	0.0310877	-0.180814	-0.0677103	-0.124267	2.04588e-05	-4.25982	0.029172	-0.181443	-0.0670915	0	0.585736	2	171680337	GAD1	Body
cg13585029	0.0792776	7.0423e-05	4.2592	0.0199448	0.0425622	0.115126	0.0844602	0.000282517	3.63082	0.023262	0.0388676	0.130053	0.300482	0.19878	9	95886330	NINJ1	3'UTR
cg25526061	-0.115078	7.11303e-05	-4.30349	0.0289688	-0.168405	-0.0630102	-0.114912	0.00156722	-3.16194	0.0363421	-0.186141	-0.0436823	0.387019	0.133858	10	135088451	ADAM8	Body
cg19268453	-0.118973	7.13399e-05	-4.30273	0.0299547	-0.174115	-0.0651336	-0.119625	1.68706e-05	-4.30273	0.027802	-0.174115	-0.0651336	0	0.729746	6	32905114	HLA-DMB	Body
cg23760103	0.112871	7.14731e-05	4.2554	0.0284214	0.0605512	0.163955	0.117129	0.000123156	3.83976	0.0305042	0.0573417	0.176916	0	0.518051	6	31695973	DDAH2	Body
cg21419003	-0.111621	7.14823e-05	-4.30222	0.028107	-0.163362	-0.0611026	-0.109757	0.000397309	-3.54186	0.0309885	-0.170493	-0.0490208	0.301863	0.197712	1	112048205	ADORA3	Body;TSS1500
cg14196263	0.240221	7.15439e-05	4.25515	0.0604923	0.128863	0.348948	0.238906	2.08909e-05	4.25515	0.056145	0.128863	0.348948	0	0.526957	13	110443740
cg00256046	0.135198	7.17988e-05	4.25424	0.0340529	0.0725121	0.196404	0.134458	2.09763e-05	4.25424	0.0316057	0.0725121	0.196404	0	0.984826	1	217306763	ESRRG	5'UTR
cg04808658	0.102435	7.18843e-05	4.25393	0.0258026	0.0549366	0.148812	0.10168	4.79853e-05	4.06523	0.0250121	0.0526571	0.150703	0.101077	0.351985	3	52470040	SEMA3G	Body
cg26070099	-0.127066	7.20161e-05	-4.30031	0.0320104	-0.185992	-0.0695315	-0.127762	1.7056e-05	-4.30031	0.0297099	-0.185992	-0.0695315	0	0.716325	1	33471937
cg19414383	0.109929	7.20531e-05	4.25333	0.0276941	0.0589483	0.159706	0.109327	2.10616e-05	4.25333	0.0257039	0.0589483	0.159706	0	0.915611	1	17528238
cg16672810	0.114032	7.22601e-05	4.25259	0.0287327	0.0611394	0.165675	0.124309	0.000299621	3.61563	0.0343811	0.0569236	0.191695	0.311892	0.201576	17	8815876	PIK3R5	5'UTR;TSS200
cg02660097	-0.155173	7.26626e-05	-4.29801	0.039112	-0.227172	-0.084874	-0.164556	0.0151534	-2.42869	0.067755	-0.297354	-0.0317587	0.434203	0.101396	11	68866761
cg10493436	0.158105	7.26975e-05	4.25104	0.0398522	0.0847429	0.229734	0.166442	0.000335878	3.58593	0.0464154	0.0754699	0.257415	0.278293	0.216015	1	161168957	NDUFS2;ADAMTS4	TSS200
cg01771479	-0.124912	7.26996e-05	-4.29788	0.0314857	-0.182873	-0.0683208	-0.118468	0.00132156	-3.21126	0.0368914	-0.190773	-0.0461619	0.270157	0.222359	8	144198810
cg22145559	-0.124196	7.27279e-05	-4.29778	0.0313057	-0.181825	-0.0679275	-0.0891151	0.158931	-1.40868	0.0632616	-0.213106	0.0348754	0.424743	0.107669	20	57583009	CTSZ	TSS1500
cg24677302	-0.119395	7.27447e-05	-4.29772	0.0300961	-0.174797	-0.0653012	-0.120049	1.72561e-05	-4.29772	0.0279332	-0.174797	-0.0653012	0	0.906824	14	75922163	JDP2	Body
cg08705942	-0.0988292	7.27897e-05	-4.29757	0.024913	-0.14469	-0.0540514	-0.0993708	1.72685e-05	-4.29757	0.0231226	-0.14469	-0.0540514	0	0.92713	16	85989730
cg10723431	-0.108465	7.28077e-05	-4.2975	0.0273425	-0.158799	-0.0593208	-0.10906	1.72734e-05	-4.2975	0.0253775	-0.158799	-0.0593208	0	0.909194	14	66460413
cg26175343	0.125248	7.29119e-05	4.25029	0.0315757	0.0671214	0.182001	0.113032	0.0286139	2.18876	0.051642	0.0118157	0.214248	0.457765	0.0863785	20	6034888	LRRN4	TSS200
cg21583694	-0.100799	7.30075e-05	-4.2968	0.025414	-0.147582	-0.0551203	-0.101351	1.73283e-05	-4.2968	0.0235876	-0.147582	-0.0551203	0	0.716721	5	135365401	TGFBI	Body
cg11027717	0.140426	7.3025e-05	4.24989	0.0354056	0.0752497	0.204063	0.139656	2.13878e-05	4.24989	0.0328612	0.0752497	0.204063	0	0.863664	11	33713904
cg27544046	0.182424	7.30928e-05	4.24965	0.045997	0.0977499	0.265097	0.181424	2.14105e-05	4.24965	0.0426914	0.0977499	0.265097	0	0.964278	1	101186048	VCAM1	Body
cg13852284	0.141134	7.35153e-05	4.24817	0.0355984	0.0756025	0.205117	0.14036	2.15525e-05	4.24817	0.0330401	0.0756025	0.205117	0	0.89213	10	77548353	C10orf11	Body
cg10055231	-0.120546	7.35541e-05	-4.29488	0.0304064	-0.176519	-0.0658942	-0.121207	1.74787e-05	-4.29488	0.0282212	-0.176519	-0.0658942	0	0.807716	1	6651358	KLHL21	3'UTR
cg25606066	0.109224	7.35731e-05	4.24797	0.027551	0.0585067	0.158743	0.145253	0.00256703	3.01533	0.0481716	0.0508385	0.239668	0.586348	0.033609	1	245844087	KIF26B	Body
cg13661519	0.156706	7.38105e-05	4.24714	0.0395356	0.0839264	0.227766	0.155846	2.16518e-05	4.24714	0.0366944	0.0839264	0.227766	0	0.804676	7	27141088	HOXA2	Body
cg02483701	0.12825	7.39474e-05	4.24666	0.0323601	0.0686798	0.186413	0.125056	0.000538605	3.46078	0.0361352	0.0542324	0.19588	0.277332	0.216764	7	27215610	HOXA10	Body
cg12127196	0.133884	7.42133e-05	4.24574	0.033789	0.0716836	0.194615	0.13315	2.17874e-05	4.24574	0.0313607	0.0716836	0.194615	0	0.775773	1	50489240	AGBL4	Body
cg07584855	0.226755	7.45521e-05	4.24457	0.0572429	0.121379	0.329641	0.226664	0.000188602	3.73381	0.0607059	0.107683	0.345646	0.173809	0.297275	1	221055545	HLX	Body
cg11217218	-0.0905351	7.4563e-05	-4.29138	0.0228553	-0.132608	-0.0494557	-0.0922605	0.000124234	-3.83762	0.0240411	-0.13938	-0.0451408	0	0.621146	17	79521061
cg26027170	-0.0872208	7.45982e-05	-4.29126	0.0220192	-0.127755	-0.0476441	-0.0876995	1.77665e-05	-4.29126	0.0204368	-0.127755	-0.0476441	0	0.82206	17	37394705
cg15562885	0.100267	7.46139e-05	4.24435	0.025313	0.0536691	0.145763	0.0999267	0.000127442	3.83135	0.0260813	0.0488082	0.151045	0.141565	0.321823	15	90548975	ZNF710	5'UTR
cg23904955	0.228543	7.46387e-05	4.24427	0.0576984	0.122329	0.332248	0.238517	0.00100231	3.28988	0.0725003	0.0964191	0.380615	0.304794	0.195447	10	101282759
cg04517079	0.0971839	7.47217e-05	4.24398	0.0245369	0.0520151	0.141286	0.126074	0.00389461	2.88657	0.043676	0.0404707	0.211678	0.585276	0.0248289	6	41546161	FOXP4	Body
cg25754958	-0.125028	7.49273e-05	-4.29012	0.0315722	-0.183148	-0.0682812	-0.119803	0.000626324	-3.41995	0.0350305	-0.188461	-0.0511441	0.256473	0.233045	1	202130692	PTPN7	TSS1500
cg10687107	0.188904	7.50787e-05	4.24276	0.0477081	0.101081	0.274653	0.187867	2.20791e-05	4.24276	0.0442795	0.101081	0.274653	0	0.569423	8	67454667
cg09678539	-0.118539	7.5109e-05	-4.2895	0.0299379	-0.17365	-0.0647295	-0.119219	1.82562e-05	-4.28522	0.0278211	-0.173748	-0.064691	0	0.543952	2	27298343
cg05346295	0.0867811	7.52258e-05	4.24225	0.0219193	0.046431	0.126178	0.0992874	0.050655	1.95439	0.0508022	-0.000283123	0.198858	0.55921	0.0342847	19	50412852	NUP62;IL4I1	Body;5'UTR
cg06663644	-0.116128	7.53543e-05	-4.28866	0.0293349	-0.17013	-0.0634028	-0.116766	1.79753e-05	-4.28866	0.0272267	-0.17013	-0.0634028	0	0.859508	19	40971204	BLVRB	Body
cg06721393	-0.124763	7.55244e-05	-4.28808	0.0315204	-0.182787	-0.0681094	-0.124514	0.000158252	-3.77775	0.0329599	-0.189114	-0.0599139	0.0647818	0.378277	14	22694601
cg03947651	0.195716	7.56632e-05	4.24076	0.0494515	0.104683	0.284598	0.194641	2.22764e-05	4.24076	0.0458976	0.104683	0.284598	0	0.979981	7	143058144	FAM131B	5'UTR;Body
cg12177677	-0.099321	7.57573e-05	-4.28729	0.0250973	-0.145521	-0.0542119	-0.0991439	7.87025e-05	-3.94832	0.0251104	-0.148359	-0.0499284	0	0.62	2	158300475	CYTIP	1stExon
cg00464927	-0.0709897	7.608e-05	-4.28619	0.0179429	-0.10402	-0.0387397	-0.0732428	0.00101687	-3.28582	0.0222906	-0.116932	-0.0295541	0.376064	0.141765	11	68139121	LRP5	Body
cg09406107	0.137519	7.61518e-05	4.2391	0.0347604	0.0735304	0.199997	0.144341	0.00332278	2.93618	0.0491592	0.0479902	0.240691	0.475897	0.075475	2	236172440
cg06830981	-0.111624	7.63297e-05	-4.28535	0.0282189	-0.16357	-0.060904	-0.112237	1.82451e-05	-4.28535	0.0261909	-0.16357	-0.060904	0	0.451638	1	22142491	LDLRAD2	Body
cg08441314	-0.14938	7.64037e-05	-4.2851	0.037766	-0.218901	-0.0815005	-0.149084	0.000256579	-3.6556	0.0407824	-0.229016	-0.0691521	0	0.439883	11	121446689	SORL1	Body
cg27330193	0.16159	7.64808e-05	4.23799	0.0408555	0.0863815	0.235023	0.160702	2.25527e-05	4.23799	0.0379194	0.0863815	0.235023	0	0.911888	3	114137930	ZBTB20	5'UTR
cg19432993	0.112035	7.65372e-05	4.2378	0.0283274	0.0598881	0.162949	0.118162	0.00193109	3.10063	0.0381091	0.0434698	0.192855	0.27405	0.219323	7	27143287	HOXA2	TSS1500
cg04907595	0.132013	7.66268e-05	4.2375	0.0333813	0.0705634	0.192012	0.131288	2.26021e-05	4.2375	0.0309823	0.0705634	0.192012	0	0.600738	1	25258264	RUNX3	TSS1500;Body
cg06437747	-0.113832	7.67662e-05	-4.28388	0.0287871	-0.166825	-0.0620912	-0.111923	0.00303386	-2.96429	0.0377571	-0.185925	-0.0379203	0.222796	0.259344	1	2890836
cg18871253	0.188216	7.72008e-05	4.23558	0.0476143	0.100565	0.273797	0.178055	0.0171826	2.38278	0.0747259	0.031595	0.324515	0.556951	0.0351857	7	114055137	FOXP2	1stExon;5'UTR
cg12564437	0.0951153	7.75881e-05	4.23429	0.0240693	0.0508074	0.138377	0.0945921	2.29276e-05	4.23429	0.0223395	0.0508074	0.138377	0	0.855084	12	96464899
cg02372744	0.153298	7.77054e-05	4.2339	0.0387963	0.0818802	0.22303	0.152455	2.29674e-05	4.2339	0.0360081	0.0818802	0.22303	0	0.897925	5	171050890
cg25852095	-0.289271	7.78154e-05	-4.28038	0.073214	-0.424047	-0.157678	-0.290862	1.86572e-05	-4.28038	0.0679524	-0.424047	-0.157678	0	0.593379	11	68866783
cg11832281	-0.118034	7.78475e-05	-4.28028	0.0298749	-0.173029	-0.0643375	-0.117432	5.08508e-05	-4.05168	0.0289836	-0.174239	-0.0606255	0	0.552892	10	11211022	CUGBP2	Body
cg25225655	-0.122071	7.82472e-05	-4.27896	0.0309064	-0.178966	-0.0665211	-0.12819	0.00445395	-2.84408	0.0450726	-0.216531	-0.0398495	0.476311	0.0752337	17	55468616	MSI2	Body
cg26685998	-0.109112	7.93331e-05	-4.2754	0.0276483	-0.160008	-0.0594172	-0.10563	0.000346241	-3.57799	0.029522	-0.163492	-0.0477676	0	0.482122	2	43334941
cg05767404	-0.109372	7.9525e-05	-4.27478	0.0277184	-0.160397	-0.0595517	-0.101987	0.00747118	-2.67508	0.038125	-0.176711	-0.0272637	0.320002	0.183747	1	247712591	C1orf150	Body
cg15028995	-0.0942998	7.99978e-05	-4.27325	0.0239072	-0.138309	-0.0513297	-0.088357	0.00516848	-2.79634	0.0315973	-0.150287	-0.0264273	0.195507	0.280548	19	46628119	IGFL3	TSS200
cg04000940	0.110753	8.11765e-05	4.22262	0.0281035	0.0590187	0.161265	0.114719	0.000180533	3.74481	0.0306342	0.0546772	0.174761	0.251781	0.236711	11	47351460	MADD	3'UTR
cg17518965	-0.133336	8.12717e-05	-4.26917	0.0338363	-0.195623	-0.0725196	-0.134072	1.96206e-05	-4.26917	0.0314046	-0.195623	-0.0725196	0	0.613566	19	3178955	S1PR4	1stExon
cg18213495	0.182378	8.16366e-05	4.22116	0.0462942	0.0971572	0.265586	0.181371	2.43049e-05	4.22116	0.0429672	0.0971572	0.265586	0	0.808116	6	17985408	KIF13A	Body
cg00737979	0.0895562	8.17436e-05	4.22082	0.0227344	0.0477055	0.130418	0.091171	0.00139774	3.19512	0.0285345	0.0352445	0.147098	0	0.433129	5	134990285	LOC340074	TSS1500
cg23600372	-0.121103	8.175e-05	-4.26765	0.030743	-0.177696	-0.0658466	-0.121772	1.97545e-05	-4.26765	0.0285336	-0.177696	-0.0658466	0	0.753312	12	56036796
cg14752089	-0.156851	8.19845e-05	-4.26691	0.0398247	-0.230162	-0.0852708	-0.157716	1.98201e-05	-4.26691	0.0369627	-0.230162	-0.0852708	0	0.830001	8	128773042
cg27571329	0.181467	8.20405e-05	4.21988	0.0460767	0.0966463	0.264284	0.180465	2.44429e-05	4.21988	0.0427654	0.0966463	0.264284	0	0.698919	1	59859555	FGGY	Body
cg05398321	0.118149	8.2357e-05	4.21889	0.0300067	0.0629115	0.172082	0.135009	0.00394946	2.88217	0.0468428	0.0431987	0.226819	0.389029	0.13242	14	91700968	GPR68	Body
cg23843705	-0.125068	8.25745e-05	-4.26505	0.0317688	-0.183549	-0.0679672	-0.113288	0.0348742	-2.10982	0.0536956	-0.218529	-0.00804643	0.457122	0.0867765	1	12270775
cg25785397	-0.172464	8.26266e-05	-4.26489	0.0438098	-0.253111	-0.0937215	-0.178202	0.000622868	-3.42146	0.0520835	-0.280283	-0.0761197	0	0.446284	2	662770
cg17854066	-0.116659	8.31349e-05	-4.2633	0.0296451	-0.171231	-0.0633755	-0.117303	2.01427e-05	-4.2633	0.0275146	-0.171231	-0.0633755	0	0.902668	4	55575932	KIT	Body
cg12156944	-0.144731	8.34865e-05	-4.26221	0.0367882	-0.212453	-0.0786089	-0.143341	0.000693364	-3.39219	0.0422563	-0.226162	-0.0605205	0.297323	0.21218	8	97162506	GDF6	Body
cg14956327	-0.127205	8.35177e-05	-4.26211	0.0323341	-0.186727	-0.0690884	-0.10442	0.0258346	-2.22869	0.0468528	-0.19625	-0.0125905	0.51752	0.0529246	6	110737053	DDO	TSS1500
cg15463966	-0.0957794	8.35241e-05	-4.26209	0.0243462	-0.140597	-0.0520203	-0.0853255	0.0270918	-2.21019	0.0386055	-0.160991	-0.00966017	0.273771	0.21954	3	148446998	AGTR1	5'UTR;TSS1500
cg07452625	0.119348	8.35971e-05	4.21502	0.0303388	0.0634991	0.173878	0.129542	0.003413	2.92786	0.0442447	0.0428244	0.216261	0.308298	0.192744	16	89598568	SPG7	Body
cg10413089	0.123755	8.37565e-05	4.21453	0.0314627	0.0658369	0.180305	0.123071	2.50302e-05	4.21453	0.0292016	0.0658369	0.180305	0	0.965053	15	22921426	CYFIP1	5'UTR
cg01731500	0.125279	8.38149e-05	4.21435	0.0318516	0.0666454	0.182529	0.149718	0.000826122	3.34389	0.0447736	0.0619633	0.237472	0.485668	0.0698578	17	80192237	SLC16A3	5'UTR
cg22755142	0.150744	8.38222e-05	4.21432	0.0383259	0.0801913	0.219629	0.14991	2.50527e-05	4.21432	0.0355716	0.0801913	0.219629	0	0.597016	2	16243377
cg24668061	0.16654	8.38529e-05	4.21423	0.0423432	0.088593	0.242647	0.159671	0.00151555	3.17169	0.0503427	0.0610015	0.258341	0.281675	0.213381	17	43318760	FMNL1	Body
cg09426957	-0.0597704	8.38836e-05	-4.26098	0.0151971	-0.087746	-0.0324557	-0.0526652	0.0797591	-1.75209	0.0300586	-0.111579	0.00624853	0.0903329	0.359846	13	97599820
cg08707536	0.176722	8.41459e-05	4.21333	0.0449415	0.0939918	0.257499	0.175175	4.36926e-05	4.08703	0.0428612	0.0911686	0.259181	0	0.609127	6	33797086
cg04159878	-0.114227	8.43293e-05	-4.25961	0.0290524	-0.167708	-0.062009	-0.114859	2.04783e-05	-4.25961	0.0269646	-0.167708	-0.062009	0	0.876234	1	110179127
cg11997468	-0.14429	8.4332e-05	-4.2596	0.0366986	-0.211846	-0.0783286	-0.14198	0.000285995	-3.62767	0.039138	-0.218689	-0.0652706	0	0.443914	13	114834922	RASA3	Body
cg18801806	0.0759875	8.44616e-05	4.21236	0.0193285	0.0404066	0.110728	0.0718499	0.0280298	2.19687	0.0327056	0.00774813	0.135952	0.574568	0.0285031	11	118869385	CCDC84	Body
cg08181251	-0.131962	8.47294e-05	-4.25838	0.0335729	-0.193765	-0.0716191	-0.143555	0.00222673	-3.0582	0.046941	-0.235558	-0.0515522	0.343614	0.165804	10	99443455	AVPI1	5'UTR
cg05694021	-0.137899	8.50851e-05	-4.2573	0.0350923	-0.202499	-0.0748251	-0.136425	0.00161796	-3.15265	0.0432732	-0.221239	-0.0516113	0.30058	0.198705	12	19699504
cg00495443	-0.089578	8.55839e-05	-4.25578	0.0228038	-0.131556	-0.0485911	-0.0693259	0.0783572	-1.7603	0.039383	-0.146515	0.00786342	0.416627	0.127456	22	17568163	IL17RA	Body
cg09931783	-0.12054	8.57148e-05	-4.25539	0.0306887	-0.177033	-0.065381	-0.121207	2.08686e-05	-4.25539	0.0284832	-0.177033	-0.065381	0	0.905953	12	123469669	PITPNM2	3'UTR
cg06830450	0.129289	8.59144e-05	4.20794	0.0329208	0.0686867	0.18846	0.128573	2.57712e-05	4.20794	0.0305549	0.0686867	0.18846	0	0.607715	12	58121004	LOC100130776;AGAP2	Body
cg16997642	0.194496	8.59442e-05	4.20785	0.0495254	0.103327	0.283511	0.193419	2.57814e-05	4.20785	0.0459663	0.103327	0.283511	0	0.882587	7	27184159	HOXA5	TSS1500
cg17288892	-0.116927	8.595e-05	-4.25468	0.0297738	-0.171736	-0.0634124	-0.117574	2.0935e-05	-4.25468	0.0276341	-0.171736	-0.0634124	0	0.933893	5	178956874
cg20155875	0.153442	8.59783e-05	4.20775	0.0390726	0.081515	0.22367	0.174606	0.00137192	3.2005	0.0545558	0.0676782	0.281533	0.485683	0.0698495	17	66452567	WIPI1	Body
cg11527913	-0.130212	8.60773e-05	-4.25429	0.0331598	-0.191254	-0.070612	-0.13069	6.30501e-05	-4.00109	0.0326636	-0.19471	-0.0666707	0	0.517752	1	230410329	GALNT2	Body
cg16706613	0.197103	8.60917e-05	4.2074	0.0501945	0.104702	0.287321	0.196011	2.58322e-05	4.2074	0.0465873	0.104702	0.287321	0	0.736818	12	52423671
cg20798740	-0.0950453	8.61857e-05	-4.25397	0.024206	-0.139605	-0.0515381	-0.0996798	0.00350459	-2.91962	0.0341414	-0.166596	-0.0327639	0.414007	0.11494	8	37560840
cg17100047	-0.106448	8.64448e-05	-4.25319	0.0271151	-0.156363	-0.0577124	-0.109311	0.00679355	-2.7068	0.040384	-0.188463	-0.0301602	0.238959	0.24673	10	80312528
cg26149485	0.169121	8.64602e-05	4.2063	0.04308	0.0898175	0.246552	0.162869	0.0120492	2.5107	0.06487	0.0357263	0.290012	0.546058	0.0397085	19	2428350	LMNB2;TIMM13	3'UTR;TSS1500
cg07063890	0.146519	8.71058e-05	4.20437	0.0373396	0.0777824	0.213632	0.14845	0.00046497	3.50017	0.0424124	0.0653237	0.231577	0.192937	0.282537	16	88496241	ZNF469	1stExon
cg14762670	0.107594	8.7423e-05	4.20342	0.0274258	0.0571069	0.156888	0.106869	0.000951724	3.30442	0.0323413	0.0434815	0.170257	0.331318	0.175109	7	82073810	CACNA2D1	TSS1500
cg01448470	0.13562	8.74662e-05	4.2033	0.0345707	0.0719802	0.197756	0.135329	2.87815e-05	4.1829	0.032353	0.0719186	0.19874	0	0.525318	1	18518226	IGSF21	Body
cg01090821	0.13833	8.7539e-05	4.20308	0.0352634	0.0734153	0.201711	0.145253	0.00279384	2.98956	0.0485869	0.0500247	0.240482	0.43835	0.0986882	2	239066990
cg06623935	-0.160043	8.82991e-05	-4.24768	0.0408202	-0.235187	-0.086674	-0.16093	2.15993e-05	-4.24768	0.0378867	-0.235187	-0.086674	0	0.75756	1	214159131
cg04340651	-0.142191	8.84747e-05	-4.24717	0.0362713	-0.208961	-0.0769979	-0.142979	2.1649e-05	-4.24717	0.0336647	-0.208961	-0.0769979	0	0.535988	15	93617080	RGMA	1stExon;Body;5'UTR;TSS200;TSS1500
cg27644327	-0.133253	8.85497e-05	-4.24695	0.0339932	-0.19583	-0.072155	-0.133992	2.16703e-05	-4.24695	0.0315503	-0.19583	-0.072155	0	0.872759	6	90845852	BACH2	5'UTR
cg01142302	0.122889	8.87626e-05	4.19948	0.0313538	0.065171	0.179243	0.11879	0.00493025	2.81156	0.0422508	0.0359804	0.2016	0.476024	0.075401	3	9988590	PRRT3	Body
cg07714085	0.0825898	8.89776e-05	4.19885	0.0210751	0.0437937	0.12047	0.0956621	0.0046003	2.83377	0.033758	0.0294978	0.161826	0.554604	0.0361352	2	46424852
cg13104185	0.169798	8.90097e-05	4.19875	0.0433295	0.0900344	0.247677	0.168856	2.68388e-05	4.19875	0.0402156	0.0900344	0.247677	0	0.870776	1	8509372	RERE	Body
cg09079275	-0.122799	8.9222e-05	-4.24498	0.0313408	-0.180493	-0.0664677	-0.125139	0.00441079	-2.84718	0.0439518	-0.211283	-0.0389949	0.495062	0.0646383	5	157003083	ADAM19	TSS1500
cg14566475	0.123253	8.92312e-05	4.19811	0.031457	0.0653456	0.179793	0.122569	2.69154e-05	4.19811	0.0291963	0.0653456	0.179793	0	0.805796	8	144295059	GPIHBP1	TSS200
cg16908123	-0.141018	8.96874e-05	-4.24363	0.0360022	-0.207292	-0.0763085	-0.1418	2.19932e-05	-4.24363	0.0334149	-0.207292	-0.0763085	0	0.747181	1	244486252
cg04737124	-0.158423	8.97873e-05	-4.24334	0.0404485	-0.232882	-0.0857217	-0.156717	0.000521489	-3.46947	0.0451702	-0.245249	-0.0681847	0.0139056	0.413779	10	114344988	VTI1A	Body
cg24682751	-0.0598361	9.01849e-05	-4.24219	0.0152815	-0.0879671	-0.0323696	-0.0601683	2.21346e-05	-4.24219	0.0141833	-0.0879671	-0.0323696	0	0.823432	15	93591750	RGMA	Body
cg19520710	0.135594	9.04051e-05	4.19471	0.0346344	0.0718368	0.197844	0.135356	6.06176e-05	4.01039	0.0337513	0.0692047	0.201507	0	0.499177	12	57915613	MBD6;DDIT3	TSS1500
cg23429698	-0.108931	9.04946e-05	-4.2413	0.0278257	-0.160154	-0.0589177	-0.11815	0.00496829	-2.80908	0.0420601	-0.200587	-0.035714	0.386915	0.133932	8	98878169
cg13266096	-0.105098	9.05257e-05	-4.24121	0.0268471	-0.154519	-0.0568434	-0.115204	0.000501933	-3.47972	0.0331072	-0.180093	-0.050315	0.389106	0.132365	11	62366806	MTA2	Body
cg21051964	0.111224	9.06569e-05	4.19399	0.0284145	0.0589169	0.162295	0.112221	0.000484931	3.48894	0.0321648	0.0491793	0.175263	0.0907529	0.35954	12	58022620	B4GALNT1	Body
cg19850370	-0.103078	9.08344e-05	-4.24033	0.0263366	-0.15156	-0.0557411	-0.10365	2.23193e-05	-4.24033	0.0244439	-0.15156	-0.0557411	0	0.956658	4	72205104	SLC4A4	Body;1stExon
cg07744618	0.112241	9.09133e-05	4.19325	0.0286795	0.0594467	0.163789	0.105846	0.000767061	3.36442	0.0314605	0.0441847	0.167508	0.163347	0.305284	1	27678015	SYTL1	Body
cg14644204	-0.210447	9.11496e-05	-4.23943	0.0537813	-0.309451	-0.113782	-0.208401	0.000113004	-3.86083	0.0539784	-0.314197	-0.102606	0	0.5354	12	123518833	PITPNM2	Body
cg22510462	0.0999387	9.11892e-05	4.19247	0.0255407	0.052922	0.145845	0.0993835	2.75938e-05	4.19247	0.0237053	0.052922	0.145845	0	0.623786	22	24185121
cg26479630	-0.132028	9.1339e-05	-4.23889	0.0337449	-0.194147	-0.0713755	-0.130135	0.0106013	-2.55557	0.0509222	-0.229941	-0.0303297	0.540182	0.0422699	5	180486787	BTNL9	Body
cg27162435	0.170733	9.15158e-05	4.19154	0.0436429	0.0903931	0.249176	0.166364	0.000236349	3.67662	0.0452492	0.0776771	0.255051	0	0.427861	17	7833163	KCNAB3	TSS1500
cg11180921	0.123979	9.15301e-05	4.1915	0.0316918	0.0656388	0.180941	0.12329	2.77121e-05	4.1915	0.0294142	0.0656388	0.180941	0	0.87911	11	57090226	TNKS1BP1	5'UTR
cg09781936	0.104659	9.15358e-05	4.19148	0.0267533	0.0554101	0.152745	0.104077	2.77141e-05	4.19148	0.0248307	0.0554101	0.152745	0	0.682446	22	19749961	TBX1	Body
cg02138358	-0.100403	9.17388e-05	-4.23775	0.0256689	-0.147656	-0.0542665	-0.100198	0.00265676	-3.00489	0.0333451	-0.165554	-0.0348432	0.398373	0.125796	17	56358318	MPO	TSS200
cg01833923	0.110447	9.19329e-05	4.19035	0.0282403	0.0584603	0.161205	0.135746	0.00566756	2.76642	0.049069	0.039572	0.231919	0.6196	0.0150265	17	47286719	GNGT2;ABI3	1stExon;TSS1500;5'UTR
cg00504569	-0.146874	9.21456e-05	-4.2366	0.0375599	-0.216016	-0.079365	-0.14866	6.45993e-05	-3.99535	0.0372082	-0.221586	-0.0757329	0	0.550404	10	63697267	ARID5B	Body
cg17628249	-0.106198	9.23846e-05	-4.23593	0.0271623	-0.1562	-0.0573776	-0.103238	0.000241607	-3.671	0.0281227	-0.158358	-0.0481188	0	0.432757	17	58499854	C17orf64	TSS200
cg01978937	-0.134158	9.23964e-05	-4.23589	0.0343137	-0.197324	-0.0724832	-0.135104	0.000194748	-3.72573	0.0362624	-0.206177	-0.064031	0.315262	0.187384	20	2671574
cg06965195	-0.142521	9.27585e-05	-4.23487	0.0364617	-0.209642	-0.076986	-0.138215	0.00101402	-3.28661	0.042054	-0.220639	-0.0557906	0.306079	0.194455	1	4390452
cg15391590	-0.136723	9.28172e-05	-4.23471	0.0349798	-0.201116	-0.0738517	-0.134448	0.000281128	-3.6321	0.0370166	-0.206999	-0.0618966	0.191956	0.283295	6	52913427	ICK	5'UTR
cg15390444	0.154612	9.29529e-05	4.18748	0.0395601	0.0817879	0.225716	0.153752	2.82067e-05	4.18748	0.0367171	0.0817879	0.225716	0	0.621839	10	133793442	BNIP3	Body
cg17571559	-0.106485	9.30009e-05	-4.23419	0.0272467	-0.156642	-0.0575121	-0.0955799	0.0479891	-1.97746	0.0483346	-0.190314	-0.000845884	0.572906	0.0290998	3	11267525	HRH1	5'UTR;TSS200
cg22824738	-0.0974399	9.30936e-05	-4.23394	0.024934	-0.14334	-0.0526244	-0.097982	2.29637e-05	-4.23394	0.0231421	-0.14334	-0.0526244	0	0.750018	12	54765988	ZNF385A	Body
cg08124986	-0.162037	9.32242e-05	-4.23357	0.0414672	-0.238372	-0.0875047	-0.162938	2.3001e-05	-4.23357	0.0384872	-0.238372	-0.0875047	0	0.984967	4	148039868
cg10249375	-0.0579924	9.32318e-05	-4.23355	0.0148411	-0.0853126	-0.0313175	-0.0312073	0.383229	-0.871962	0.0357898	-0.101354	0.0389394	0.808567	2.18033e-05	1	63795934
cg07687398	0.0794878	9.32975e-05	4.18652	0.0203429	0.0420395	0.116052	0.0790456	2.83266e-05	4.18652	0.018881	0.0420395	0.116052	0	0.602887	3	53198666	PRKCD	5'UTR
cg02459543	-0.0865405	9.33019e-05	-4.23335	0.022148	-0.127312	-0.0467324	-0.0953772	0.0257399	-2.23011	0.0427679	-0.179201	-0.0115538	0.568589	0.0306828	8	94924611
cg07727425	0.153814	9.4281e-05	4.18379	0.0393904	0.0813021	0.224613	0.152958	2.86693e-05	4.18379	0.0365596	0.0813021	0.224613	0	0.887161	22	45638839
cg10517193	-0.139316	9.43025e-05	-4.23057	0.0356782	-0.204995	-0.0751894	-0.138313	0.00261025	-3.01026	0.0459472	-0.228368	-0.0482581	0.403426	0.122254	11	381875	B4GALNT4	3'UTR
cg23460145	0.138084	9.43572e-05	4.18358	0.0353638	0.0729841	0.201645	0.137315	2.86959e-05	4.18358	0.0328223	0.0729841	0.201645	0	0.647255	11	73073425	ARHGEF17	Body
cg24676346	0.130477	9.45324e-05	4.18309	0.0334195	0.0689565	0.190544	0.12957	3.4736e-05	4.13996	0.0312975	0.0682285	0.190912	0	0.630113	6	41377288
cg27111250	0.145285	9.46221e-05	4.18285	0.0372145	0.0767785	0.212173	0.114373	0.0477484	1.9796	0.0577757	0.00113453	0.227611	0.547393	0.0391385	4	81111177	PRDM8	5'UTR
cg20139336	-0.111889	9.4978e-05	-4.22871	0.028667	-0.164661	-0.0603643	-0.112513	2.3503e-05	-4.22871	0.0266068	-0.164661	-0.0603643	0	0.735909	6	10495435
cg21535772	-0.0851448	9.50005e-05	-4.22865	0.0218151	-0.125303	-0.045935	-0.0855736	0.0525547	-1.93856	0.0441428	-0.172092	0.000944761	0.686597	0.00392611	2	171679906	GAD1	Body
cg26669793	-0.182521	9.50057e-05	-4.22864	0.0467643	-0.268607	-0.0984685	-0.183538	2.3511e-05	-4.22864	0.0434036	-0.268607	-0.0984685	0	0.524241	1	170637600	PRRX1	Body
cg04211179	0.154369	9.52464e-05	4.18113	0.0395574	0.0815493	0.225468	0.151745	0.000454487	3.50624	0.0432786	0.0669206	0.23657	0.255775	0.23359	1	16301562	ZBTB17	5'UTR
cg24039042	-0.126059	9.52836e-05	-4.22788	0.0323039	-0.185526	-0.0679973	-0.115992	0.00974014	-2.58492	0.0448725	-0.20394	-0.0280433	0.34615	0.163897	6	170580947
cg11953913	-0.122979	9.54674e-05	-4.22737	0.0315181	-0.180999	-0.0663287	-0.123664	2.36434e-05	-4.22737	0.0292531	-0.180999	-0.0663287	0	0.932156	5	139562873	C5orf32	5'UTR
cg11442326	-0.10796	9.55559e-05	-4.22713	0.0276707	-0.158898	-0.0582257	-0.10304	0.00647629	-2.72264	0.0378457	-0.177216	-0.0288639	0.436827	0.09968	5	1807695	NDUFS6	Body
cg16417416	-0.117555	9.55785e-05	-4.22707	0.0301304	-0.173021	-0.0633998	-0.126616	0.000280573	-3.63261	0.0348553	-0.194931	-0.0583005	0.206708	0.277856	4	6284031	WFS1	Body
cg01012713	0.201386	9.63106e-05	4.17823	0.0516413	0.106322	0.294204	0.188784	0.00232381	3.04539	0.0619902	0.0672856	0.310283	0.373389	0.143713	8	1960217
cg19255136	0.143695	9.68969e-05	4.17665	0.0368615	0.0758381	0.209948	0.143464	4.76525e-05	4.06685	0.0352764	0.0743235	0.212605	0	0.60218	3	179529599	PEX5L	Body
cg20427144	-0.1536	9.69062e-05	-4.22347	0.0394026	-0.226134	-0.0827786	-0.148178	0.000631305	-3.4178	0.0433549	-0.233152	-0.0632042	0.123715	0.335221	7	5518918	FBXL18	3'UTR
cg08543327	-0.131767	9.70455e-05	-4.2231	0.033805	-0.193997	-0.0710072	-0.116693	0.104287	-1.62442	0.0718366	-0.25749	0.0241045	0.341619	0.167308	5	1108651	SLC12A7	Body
cg07700233	-0.179439	9.70608e-05	-4.22306	0.0460356	-0.264183	-0.0966956	-0.180032	5.10268e-05	-4.05087	0.0444427	-0.267138	-0.0929257	0.0493625	0.38921	4	39171231
cg05726109	0.15982	9.72298e-05	4.17575	0.0410069	0.0843328	0.233525	0.160359	0.000145511	3.79861	0.0422153	0.0776189	0.2431	0.118426	0.339161	22	19709755	SEPT5;GP1BB	Body;TSS1500
cg14332367	0.0860003	9.7315e-05	4.17553	0.0220673	0.0453778	0.125663	0.0868435	0.000205771	3.71182	0.0233964	0.0409873	0.1327	0	0.444187	17	78058721	CCDC40	Body
cg13496862	-0.131841	9.7454e-05	-4.222	0.0338328	-0.194122	-0.0710311	-0.132577	2.42143e-05	-4.222	0.0314014	-0.194122	-0.0710311	0	0.683241	15	99069041
cg08336425	0.156242	9.7499e-05	4.17503	0.0400958	0.0824322	0.228309	0.155371	2.97943e-05	4.17503	0.0372143	0.0824322	0.228309	0	0.847238	12	125140167
cg06396119	0.17779	9.76004e-05	4.17476	0.0456284	0.0937952	0.259801	0.176798	2.98298e-05	4.17476	0.0423493	0.0937952	0.259801	0	0.849554	13	49792767
cg07855319	-0.137655	9.77235e-05	-4.22128	0.0353309	-0.202694	-0.0741526	-0.138624	4.07816e-05	-4.10301	0.033786	-0.204844	-0.0724048	0.0887722	0.360983	16	69123283
cg15624624	0.106541	9.77786e-05	4.17429	0.0273461	0.0562013	0.155692	0.105947	2.98923e-05	4.17429	0.0253808	0.0562013	0.155692	0	0.856993	10	114819357	TCF7L2	Body
cg13866190	-0.132062	9.78165e-05	-4.22103	0.0338973	-0.194462	-0.0711361	-0.132092	7.98333e-05	-3.9449	0.0334842	-0.19772	-0.066464	0	0.642319	8	22499776	FLJ14107;BIN3	TSS200;Body
cg17100943	0.0684403	9.78794e-05	4.17402	0.0175678	0.0361007	0.100016	0.0680583	2.99276e-05	4.17402	0.0163052	0.0361007	0.100016	0	0.810276	19	6459300	SLC25A23	Body
cg14481315	0.0981485	9.81408e-05	4.17332	0.0251977	0.0517634	0.143438	0.0984893	0.000181333	3.7437	0.026308	0.0469265	0.150052	0	0.598799	2	74227474
cg11712991	0.112807	9.81441e-05	4.17331	0.028961	0.059494	0.16486	0.118016	0.000266292	3.64606	0.032368	0.0545756	0.181456	0.184218	0.289268	1	2801389
cg26832211	0.106924	9.81521e-05	4.17329	0.0274508	0.0563912	0.156263	0.106327	3.00232e-05	4.17329	0.0254781	0.0563912	0.156263	0	0.814681	11	71259251	KRTAP5-9	TSS1500
cg07287724	-0.102453	9.82128e-05	-4.21998	0.0263041	-0.150875	-0.0551753	-0.100835	0.000218083	-3.69709	0.0272742	-0.154292	-0.0473788	0.171307	0.299193	3	138657429
cg09025210	0.114489	9.82453e-05	4.17304	0.0293947	0.0603778	0.167322	0.11385	3.00559e-05	4.17304	0.0272823	0.0603778	0.167322	0	0.773307	3	141132146	ZBTB38	5'UTR
cg25342568	0.125792	9.86161e-05	4.17206	0.0323044	0.0663248	0.183855	0.122677	0.00573839	2.76237	0.0444102	0.0356349	0.20972	0.433007	0.102182	4	1768564
cg07512993	-0.102986	9.87286e-05	-4.21861	0.0264495	-0.151676	-0.0554469	-0.102174	0.00014253	-3.80374	0.0268615	-0.154821	-0.0495264	0.123405	0.335451	16	66582592	TK2	Body
cg18214436	0.102815	9.87312e-05	4.17175	0.0264055	0.0542061	0.150275	0.102241	3.02265e-05	4.17175	0.0245078	0.0542061	0.150275	0	0.723592	12	120565257	GCN1L1	3'UTR
cg13745346	0.113411	9.91217e-05	4.17072	0.0291342	0.0597798	0.165776	0.215963	0.0334509	2.12663	0.101552	0.0169252	0.415001	0.848574	5.40107e-07	16	89044523	CBFA2T3	TSS1500
cg17745234	0.120692	9.91854e-05	4.17055	0.0310056	0.0636149	0.17642	0.120017	3.0386e-05	4.17055	0.0287773	0.0636149	0.17642	0	0.721143	22	37499649	TMPRSS6	1stExon;5'UTR
cg05404236	0.211297	9.92284e-05	4.17044	0.0542835	0.111369	0.308864	0.210117	3.04011e-05	4.17044	0.0503824	0.111369	0.308864	0	0.849282	13	110437093	IRS2	1stExon
cg01711746	-0.097067	9.92681e-05	-4.21718	0.0249377	-0.142974	-0.0522447	-0.0976091	2.47372e-05	-4.21718	0.0231456	-0.142974	-0.0522447	0	0.798359	3	138657291
cg09175485	-0.13224	9.9335e-05	-4.21701	0.0339756	-0.194784	-0.0711735	-0.13825	0.000121737	-3.8426	0.0359783	-0.208766	-0.0677341	0	0.432606	11	67020555	KDM2A	Body
cg04658038	0.0895805	0.000100009	4.16839	0.023025	0.0471948	0.130965	0.141742	0.0341352	2.11847	0.0669079	0.0106054	0.272879	0.645834	0.00950182	17	64800166	PRKCA	3'UTR
cg27004182	-0.103735	0.000100043	-4.21515	0.0266637	-0.152818	-0.0558102	-0.104314	2.4961e-05	-4.21515	0.0247475	-0.152818	-0.0558102	0	0.886862	8	56827013	LYN	5'UTR
cg21369801	0.128817	0.000100087	4.16819	0.0331116	0.0678633	0.188331	0.128941	0.000125796	3.83455	0.0336261	0.0630348	0.194847	0.166451	0.302912	17	80202961	CSNK1D	Body;3'UTR
cg16786178	-0.0928044	0.000100222	-4.21468	0.0238568	-0.136721	-0.0499248	-0.0786712	0.075842	-1.77534	0.0443134	-0.165524	0.00818138	0.435333	0.100655	14	75764329
cg02375251	-0.113226	0.000100522	-4.2139	0.029112	-0.166817	-0.0609011	-0.113859	2.50995e-05	-4.2139	0.0270198	-0.166817	-0.0609011	0	0.865194	2	101029771	CHST10	5'UTR
cg03066323	-0.107244	0.00010055	-4.21383	0.0275745	-0.158005	-0.0576829	-0.107844	2.51075e-05	-4.21383	0.0255929	-0.158005	-0.0576829	0	0.831261	7	99970779	PILRA	TSS1500
cg02195151	0.166402	0.000100592	4.16687	0.0427862	0.0876393	0.243305	0.12997	0.0518402	1.94446	0.0668414	-0.00103644	0.260977	0.600386	0.0201443	16	1069622
cg03700024	0.115825	0.00010082	4.16628	0.0297858	0.0609942	0.169362	0.115178	3.09609e-05	4.16628	0.0276452	0.0609942	0.169362	0	0.84462	2	74666700	RTKN	Body;5'UTR
cg00738345	0.122474	0.000100996	4.16583	0.031499	0.064489	0.179089	0.151504	0.000774999	3.36157	0.0450693	0.0631695	0.239838	0.427041	0.106133	17	55940530	CUEDC1	3'UTR
cg03908676	-0.157211	0.000101043	-4.21255	0.0404342	-0.231644	-0.0845359	-0.15809	2.52503e-05	-4.21255	0.0375284	-0.231644	-0.0845359	0	0.78494	11	10590282	LYVE1	1stExon;5'UTR
cg03176993	-0.170381	0.000101186	-4.21218	0.0438253	-0.251057	-0.0916108	-0.170487	6.16417e-05	-4.00644	0.0425532	-0.25389	-0.087084	0	0.53572	3	188664887
cg16561392	0.109623	0.000101287	4.16507	0.0281988	0.0577128	0.160306	0.127189	0.00064556	3.41171	0.0372802	0.0541216	0.200257	0.264167	0.227035	17	4098308	ANKFY1	Body
cg16146060	0.124219	0.000101883	4.16354	0.0319652	0.0653755	0.181672	0.129581	0.000543649	3.45827	0.0374697	0.0561412	0.20302	0.262312	0.228484	10	11487165
cg26887085	0.105971	0.000101937	4.1634	0.0272704	0.0557703	0.154986	0.10784	0.000125327	3.83546	0.0281166	0.0527328	0.162948	0.192612	0.282788	6	88861706	CNR1	5'UTR;TSS1500
cg03840289	-0.125807	0.000101964	-4.21018	0.0323755	-0.185406	-0.0676163	-0.12702	0.000436177	-3.51717	0.0361143	-0.197803	-0.0562374	0	0.460126	4	2262318	MXD4	Body
cg02246725	-0.0884316	0.000101965	-4.21017	0.0227572	-0.130324	-0.0475284	-0.0852993	0.0103579	-2.56365	0.0332727	-0.150513	-0.0200861	0.429782	0.104311	11	2014127
cg23200506	0.105743	0.000102046	4.16312	0.0272137	0.0556471	0.154656	0.107337	0.00153731	3.16755	0.0338865	0.0409207	0.173753	0.319428	0.184187	11	116694171	APOA4	TSS200
cg23111488	0.173181	0.000102211	4.1627	0.0445735	0.0911275	0.253296	0.173541	6.32359e-05	4.0004	0.0433809	0.0885158	0.258566	0.0686898	0.375483	5	144538350
cg11480762	-0.112118	0.000102308	-4.2093	0.0288589	-0.165243	-0.0602483	-0.105767	0.00379228	-2.89494	0.0365351	-0.177375	-0.0341596	0	0.599919	10	73103395	SLC29A3	Body
cg05961962	0.0946623	0.000102369	4.16229	0.0243667	0.0498069	0.138458	0.0931218	6.00221e-05	4.01272	0.0232066	0.0476376	0.138606	0	0.542222	16	72602838
cg19692322	-0.101148	0.000102761	-4.20814	0.0260425	-0.149089	-0.0543404	-0.101715	2.57483e-05	-4.20814	0.0241709	-0.149089	-0.0543404	0	0.595087	1	3621048	TP73	Body
cg12459502	-0.128977	0.000102776	-4.2081	0.0332078	-0.190108	-0.0692905	-0.129414	4.90108e-05	-4.06029	0.031873	-0.191884	-0.0669438	0.0709858	0.373837	18	60904237	BCL2	Body
cg03458695	-0.0847572	0.00010279	-4.20806	0.0218226	-0.124929	-0.0455338	-0.0727422	0.0184691	-2.35608	0.0308743	-0.133255	-0.0122297	0.431524	0.103159	10	78163703	C10orf11	Body
cg02648064	0.0784535	0.000102986	4.16072	0.020202	0.0412646	0.114764	0.085149	0.00205577	3.08205	0.0276274	0.0310004	0.139298	0.361602	0.152375	16	79614389
cg00733328	-0.0923433	0.000103092	-4.2073	0.0237802	-0.136119	-0.0496014	-0.0928603	2.58443e-05	-4.2073	0.0220712	-0.136119	-0.0496014	0	0.52098	14	101001145
cg06702537	-0.0923006	0.000103359	-4.20662	0.0237731	-0.136063	-0.0495716	-0.0933431	0.000207838	-3.70929	0.0251646	-0.142665	-0.0440213	0	0.461636	16	9053911	USP7	Body
cg04422003	0.157755	0.000103382	4.15971	0.0406322	0.0829573	0.230786	0.186721	0.000784017	3.35838	0.0555987	0.0777499	0.295693	0.170412	0.303592	7	28448295	CREB5	5'UTR
cg24375627	-0.116993	0.00010389	-4.20528	0.0301426	-0.172481	-0.0628159	-0.118988	0.00194984	-3.09777	0.0384107	-0.194271	-0.0437039	0.0504212	0.388464	1	153509284	S100A6	TSS1500
cg24788483	-0.155048	0.000103997	-4.20501	0.0399499	-0.22859	-0.0832437	-0.154255	0.00036108	-3.56701	0.043245	-0.239014	-0.0694966	0.18203	0.290954	10	114911652	TCF7L2	Body
cg06489037	-0.164687	0.00010435	-4.20412	0.0424423	-0.242817	-0.0884022	-0.167063	4.78778e-05	-4.06575	0.0410902	-0.247598	-0.0865273	0.0930064	0.357896	3	107706245
cg26700215	-0.129587	0.00010439	-4.20402	0.0333973	-0.191066	-0.0695594	-0.129174	9.89668e-05	-3.89311	0.0331802	-0.194206	-0.0641422	0	0.550215	8	67070006	TRIM55	Body
cg07016605	0.121625	0.00010461	4.15662	0.0313495	0.0639152	0.177972	0.120943	3.22992e-05	4.15662	0.0290966	0.0639152	0.177972	0	0.470837	17	80194706	SLC16A3	Body
cg13533061	-0.120417	0.000104842	-4.20289	0.0310425	-0.177562	-0.0646223	-0.109997	0.002953	-2.97259	0.0370037	-0.182523	-0.0374709	0.251809	0.23669	17	74712429	JMJD6	3'UTR
cg11338178	0.112753	0.00010491	4.15587	0.029068	0.0592434	0.164999	0.112121	3.24054e-05	4.15587	0.026979	0.0592434	0.164999	0	0.48221	3	72646997
cg00593607	-0.0938317	0.000104969	-4.20257	0.0241909	-0.138364	-0.0503518	-0.0869764	0.0151514	-2.42874	0.0358113	-0.157165	-0.0167875	0	0.537139	12	93530780
cg07679492	0.122012	0.000105062	4.15549	0.0314578	0.064103	0.178554	0.144495	0.00153595	3.1678	0.0456136	0.055094	0.233896	0.475888	0.0754803	16	85233194
cg21524899	0.107084	0.000105308	4.15488	0.0276129	0.0562524	0.156714	0.0966397	0.00914397	2.60662	0.0370746	0.0239747	0.169305	0.407633	0.11933	1	225662606
cg05683203	0.111344	0.000105758	4.15376	0.0287193	0.0584764	0.162963	0.11072	3.27058e-05	4.15376	0.0266553	0.0584764	0.162963	0	0.903154	13	111670642
cg27279876	0.0718631	0.000105847	4.15354	0.0185368	0.0377396	0.105181	0.0815935	0.000275399	3.6374	0.0224318	0.037628	0.125559	0.100847	0.352155	8	49702292
cg26756782	-0.145273	0.000106032	-4.19993	0.0374767	-0.214262	-0.0779136	-0.115059	0.0641301	-1.85127	0.0621513	-0.236874	0.00675521	0.550084	0.0380024	16	89922218	SPIRE2	Body
cg25693132	0.0941707	0.000106071	4.15298	0.0242942	0.0494487	0.137836	0.0888004	0.00114346	3.25262	0.0273012	0.0352911	0.14231	0.263449	0.227596	3	51740741	GRM2	TSS1500
cg13258131	-0.159931	0.000106252	-4.19938	0.0412635	-0.235891	-0.0857654	-0.160828	2.67643e-05	-4.19938	0.0382981	-0.235891	-0.0857654	0	0.541553	2	778688
cg17397836	-0.134749	0.000106577	-4.19858	0.0347729	-0.198761	-0.0722491	-0.153436	0.00308931	-2.95871	0.051859	-0.255077	-0.0517939	0.395368	0.127915	15	93607234	RGMA	Body
cg02771336	-0.144905	0.000106955	-4.19765	0.037402	-0.213756	-0.0776794	-0.14297	0.000313022	-3.60428	0.0396666	-0.220715	-0.0652244	0.171323	0.299181	8	131289180	ASAP1	Body
cg00310940	-0.135217	0.000107077	-4.19736	0.034904	-0.19947	-0.0724817	-0.135976	2.7005e-05	-4.19736	0.0323956	-0.19947	-0.0724817	0	0.978375	1	9129648	SLC2A5	5'UTR;1stExon;Body
cg12524428	0.176254	0.000107169	4.15028	0.0454996	0.0924965	0.258034	0.172131	0.000804144	3.35136	0.0513616	0.0714645	0.272798	0.0289791	0.403433	5	146268595	PPP2R2B	5'UTR;Body
cg12116027	0.147805	0.000107189	4.15023	0.0381558	0.0775655	0.216385	0.145112	0.000518887	3.47081	0.0418092	0.0631674	0.227056	0.0993099	0.353283	12	58130410	AGAP2	Body
cg18185648	0.133661	0.000107384	4.14976	0.0345087	0.0701361	0.195686	0.132911	3.32831e-05	4.14976	0.0320287	0.0701361	0.195686	0	0.49141	1	94561065	ABCA4	Body
cg01604883	0.102551	0.000107483	4.14951	0.026478	0.0538085	0.150141	0.10194	4.17215e-05	4.09773	0.0248771	0.0531816	0.150698	0	0.622073	5	149674905
cg17863312	0.177917	0.000107675	4.14904	0.0459424	0.0933441	0.260493	0.176397	7.59811e-05	3.95674	0.0445813	0.0890187	0.263774	0.0727257	0.372588	17	14207968	HS3ST3B1;MGC12916	Body
cg25278663	0.148825	0.000107821	4.14869	0.0384333	0.0780747	0.217904	0.14785	0.000170851	3.75862	0.0393362	0.0707524	0.224947	0	0.649173	6	89296947
cg12467090	0.123288	0.000107854	4.14861	0.0318393	0.0646769	0.180515	0.122596	3.34501e-05	4.14861	0.0295511	0.0646769	0.180515	0	0.721958	1	204459139	PIK3C2B	5'UTR
cg22835851	0.13353	0.000107877	4.14855	0.0344847	0.0700488	0.195512	0.138362	0.000514474	3.47311	0.0398381	0.0602807	0.216443	0.117705	0.339977	10	49892302	WDFY4	TSS1500
cg19004565	0.0806155	0.000107977	4.14831	0.0208205	0.0422881	0.118038	0.0836919	0.00331251	2.93714	0.0284943	0.027844	0.13954	0.48507	0.0701965	6	32086893	ATF6B	Body
cg03072665	0.165297	0.000107991	4.14827	0.0426915	0.0867084	0.242029	0.170045	0.000360556	3.56739	0.0476665	0.0766204	0.26347	0.107358	0.347361	2	242501706	BOK	Body
cg01805732	-0.110177	0.000108	-4.1951	0.0284557	-0.16256	-0.0590316	-0.110796	2.72748e-05	-4.1951	0.0264107	-0.16256	-0.0590316	0	0.718319	2	1748970	PXDN	TSS1500
cg23916205	0.15915	0.000108074	4.14807	0.0411058	0.0834802	0.233032	0.158256	3.35285e-05	4.14807	0.0381517	0.0834802	0.233032	0	0.762196	8	11614368	GATA4	Body
cg09036468	-0.124746	0.000108111	-4.19483	0.0322207	-0.18406	-0.066834	-0.125447	2.73073e-05	-4.19483	0.0299051	-0.18406	-0.066834	0	0.794483	1	151806893
cg00720845	0.14321	0.000108505	4.14703	0.0369982	0.0751023	0.20971	0.142406	3.36818e-05	4.14703	0.0343393	0.0751023	0.20971	0	0.595622	4	774393
cg22180580	0.182717	0.000108754	4.14643	0.0472116	0.095808	0.267574	0.181691	3.37703e-05	4.14643	0.0438187	0.095808	0.267574	0	0.736662	6	138867046	NHSL1	Body
cg23274951	0.140016	0.000108949	4.14596	0.0361823	0.07341	0.205049	0.139276	6.11007e-05	4.00852	0.0347451	0.0711772	0.207375	0	0.623004	1	161171632	NDUFS2	5'UTR;TSS1500
cg14236443	-0.12974	0.000108979	-4.19273	0.0335272	-0.191458	-0.0694787	-0.130468	2.75615e-05	-4.19273	0.0311178	-0.191458	-0.0694787	0	0.615122	17	943270	ABR	Body
cg02449762	0.113448	0.000109228	4.14528	0.0293213	0.0594715	0.166149	0.119065	0.0523241	1.94046	0.0613594	-0.0011969	0.239328	0.691854	0.00343747	10	5661741
cg00473916	-0.11297	0.000109326	-4.1919	0.0291995	-0.166722	-0.0604877	-0.113605	2.76634e-05	-4.1919	0.0271011	-0.166722	-0.0604877	0	0.649617	2	183878531	NCKAP1	Body
cg19653282	0.185194	0.000109381	4.14492	0.0478688	0.0970746	0.271232	0.180782	0.000147848	3.79466	0.0476411	0.0874069	0.274157	0	0.426134	12	95009858	TMCC3	Body
cg06152215	-0.108381	0.000109681	-4.19105	0.0280192	-0.159961	-0.0580206	-0.108991	2.77672e-05	-4.19105	0.0260056	-0.159961	-0.0580206	0	0.692307	12	124422259	CCDC92	Body
cg21761853	-0.114209	0.000110035	-4.1902	0.0295318	-0.168573	-0.0611296	-0.0886422	0.0922068	-1.68387	0.0526419	-0.191819	0.0145341	0.49876	0.0626346	6	30704809	FLOT1	Body
cg27269962	-0.135979	0.00011007	-4.19012	0.0351617	-0.200707	-0.0727806	-0.136744	2.78813e-05	-4.19012	0.0326348	-0.200707	-0.0727806	0	0.956027	7	127540997	SND1	Body
cg00228891	0.211515	0.000110108	4.14318	0.054695	0.110829	0.309822	0.210326	3.4253e-05	4.14318	0.0507644	0.110829	0.309822	0	0.831402	1	207818893	CR1L	Body
cg14621323	0.125986	0.000110206	4.14294	0.0325802	0.0660105	0.184544	0.125277	3.4288e-05	4.14294	0.0302388	0.0660105	0.184544	0	0.877334	5	176827161	PFN3	1stExon;3'UTR
cg08657654	0.208747	0.000110447	4.14237	0.0539897	0.10936	0.305786	0.207573	3.4374e-05	4.14237	0.0501097	0.10936	0.305786	0	0.52654	7	27138974
cg13318914	-0.107248	0.000110723	-4.18856	0.0277427	-0.158318	-0.057384	-0.10568	0.00035012	-3.57508	0.0295601	-0.163616	-0.047743	0	0.546886	6	31695061	DDAH2	Body
cg26244013	0.100397	0.000111117	4.14078	0.0259764	0.0525784	0.147086	0.0998323	3.46132e-05	4.14078	0.0241095	0.0525784	0.147086	0	0.934232	12	6470176	SCNN1A	Body
cg23348081	0.131292	0.000111273	4.14041	0.0339731	0.068753	0.192355	0.130554	3.46689e-05	4.14041	0.0315316	0.068753	0.192355	0	0.853848	12	14413690
cg11241750	-0.125971	0.000111438	-4.18687	0.0325992	-0.185981	-0.0673781	-0.125418	5.9668e-05	-4.01412	0.0312443	-0.186656	-0.0641807	0.110874	0.344762	5	125694354	GRAMD3	TSS1500
cg05252626	-0.112403	0.000111442	-4.18686	0.029088	-0.165949	-0.0601207	-0.109516	0.000670791	-3.40125	0.0321988	-0.172625	-0.0464076	0	0.642972	11	130271817
cg03610970	0.0921613	0.000111531	4.1398	0.0238511	0.048255	0.13503	0.0916526	3.49163e-05	4.13878	0.0221449	0.0482495	0.135056	0	0.704159	12	6729018	LPAR5	3'UTR
cg14082530	-0.125476	0.000111793	-4.18603	0.0324776	-0.185262	-0.0671015	-0.135137	0.00302395	-2.96529	0.0455729	-0.224458	-0.0458157	0.448633	0.0920909	1	39920611	MACF1	Body
cg23015041	0.0865468	0.000111823	4.13911	0.0224018	0.0453085	0.126811	0.0944307	0.0258011	2.22919	0.042361	0.0114048	0.177457	0	0.620028	8	8176714	PRAGMIN	Body
cg20359445	-0.108442	0.000112402	-4.1846	0.0280783	-0.16013	-0.057975	-0.109053	2.85668e-05	-4.1846	0.0260605	-0.16013	-0.057975	0	0.560902	12	56415591	IKZF4	Body
cg26657240	-0.173141	0.000112435	-4.18452	0.0448313	-0.255669	-0.0925626	-0.174116	2.85766e-05	-4.18452	0.0416094	-0.255669	-0.0925626	0	0.446644	15	81475061
cg09692695	0.0991623	0.00011266	4.13715	0.0256793	0.0518906	0.145317	0.104006	0.00150873	3.173	0.0327784	0.0397614	0.16825	0.339571	0.168854	2	74668286	RTKN	Body;TSS1500
cg11481968	0.10899	0.000112786	4.13686	0.0282261	0.0570294	0.159722	0.110006	0.000149075	3.7926	0.0290053	0.0531563	0.166855	0.20488	0.273283	11	12303499
cg16580765	0.120647	0.00011287	4.13666	0.0312466	0.0631265	0.176809	0.129363	0.0229924	2.27356	0.0568987	0.0178432	0.240882	0.593782	0.0221196	19	47216767	PRKD2	Body;5'UTR
cg21134232	0.187659	0.000112895	4.1366	0.0486029	0.0981882	0.275016	0.186602	3.52488e-05	4.1366	0.04511	0.0981882	0.275016	0	0.920124	7	27155548	HOXA3	5'UTR
cg03234777	-0.0956525	0.000112987	-4.18323	0.0247749	-0.141259	-0.0511228	-0.08618	0.0492516	-1.96641	0.0438261	-0.172078	-0.000282397	0.334155	0.172954	11	118095544	AMICA1	5'UTR
cg13349035	0.179059	0.00011309	4.13615	0.0463808	0.0936793	0.262423	0.16849	0.0145551	2.44326	0.0689612	0.0333289	0.303652	0.537785	0.0433392	6	33048310	HLA-DPB1	Body
cg18938709	-0.125573	0.000113232	-4.18266	0.032529	-0.185454	-0.0671062	-0.128207	0.000110978	-3.86524	0.0331691	-0.193217	-0.0631964	0.0175058	0.411322	15	81259981
cg17665699	0.148588	0.000113261	4.13575	0.0384917	0.0777309	0.217772	0.150018	0.00200869	3.08894	0.048566	0.0548301	0.245205	0.290683	0.206376	17	19771612	ULK2	TSS1500
cg01549377	-0.119076	0.000113399	-4.18228	0.0308488	-0.175864	-0.0636289	-0.113888	0.0158962	-2.41129	0.0472314	-0.20646	-0.0213167	0.533218	0.0454143	9	140215404	EXD3	Body
cg05697249	0.136109	0.000113883	4.13431	0.0352712	0.0711802	0.199505	0.127009	0.0247604	2.24512	0.0565712	0.0161317	0.237887	0.591559	0.0228097	11	111789693	C11orf52	1stExon;5'UTR
cg13110239	0.0949087	0.0001139	4.13427	0.0245948	0.0496334	0.139115	0.094374	3.56088e-05	4.13427	0.0228273	0.0496334	0.139115	0.0700369	0.374518	22	38711267	CSNK1E	5'UTR
cg25228737	-0.0760842	0.000114863	-4.1789	0.0197271	-0.112399	-0.0406273	-0.076513	2.92925e-05	-4.1789	0.0183094	-0.112399	-0.0406273	0	0.715277	15	82234347
cg00428382	0.166314	0.000115764	4.12999	0.0431431	0.0868935	0.243858	0.165376	3.62778e-05	4.12999	0.0400426	0.0868935	0.243858	0	0.58883	4	124427390
cg14836555	-0.0982509	0.000116142	-4.17598	0.0254924	-0.145178	-0.0524317	-0.0988051	2.96706e-05	-4.17598	0.0236603	-0.145178	-0.0524317	0	0.574254	14	24743391
cg15540623	-0.169503	0.000116493	-4.17518	0.0439881	-0.250479	-0.0904404	-0.170447	3.0292e-05	-4.17126	0.0408622	-0.250536	-0.0903585	0.0200659	0.409569	12	52388221	ACVR1B	3'UTR
cg18456331	0.127796	0.000116537	4.12824	0.0331654	0.0667438	0.187407	0.18633	0.00368464	2.90397	0.064164	0.0605711	0.312089	0.625003	0.0137534	10	77188318
cg09935388	0.145635	0.000117136	4.12688	0.0378071	0.0760374	0.213588	0.144813	3.67712e-05	4.12688	0.0350901	0.0760374	0.213588	0	0.625633	1	92947588	GFI1	Body
cg00586700	-0.122096	0.000117174	-4.17365	0.0316972	-0.180446	-0.0651249	-0.114088	0.00181978	-3.11817	0.0365881	-0.185799	-0.0423765	0.195627	0.280456	19	50015178	FCGRT	TSS1500
cg06374185	-0.130632	0.000117791	-4.17226	0.0339244	-0.193082	-0.0696573	-0.131397	3.6991e-05	-4.12551	0.0318498	-0.193821	-0.0689722	0	0.67847	3	45637480	LIMD1	1stExon
cg16903735	0.129585	0.00011784	4.1253	0.0336535	0.0676342	0.190073	0.142843	0.0082873	2.64014	0.0541045	0.0368003	0.248886	0.574879	0.0283924	11	1903176	LSP1	Body
cg04117356	0.122862	0.000117877	4.12522	0.0319081	0.064124	0.180213	0.122168	3.7038e-05	4.12522	0.029615	0.064124	0.180213	0	0.606336	17	4406024	SPNS2	Body
cg01738524	-0.0955709	0.000117971	-4.17186	0.0248217	-0.141264	-0.0509572	-0.0961106	3.02126e-05	-4.17186	0.0230378	-0.141264	-0.0509572	0	0.67836	16	68702627	CDH3	Body
cg22770815	0.10453	0.000118312	4.12425	0.0271534	0.0545444	0.153334	0.117253	0.0116385	2.52292	0.0464753	0.0261635	0.208343	0.600337	0.0201586	10	45878017	ALOX5	Body
cg05949397	-0.0939708	0.000118494	-4.17069	0.0244129	-0.138911	-0.0500917	-0.0848343	0.0271097	-2.20993	0.0383877	-0.160073	-0.00959578	0	0.677336	11	44976423
cg23083936	-0.101917	0.000118771	-4.17007	0.0264812	-0.150665	-0.0543205	-0.102493	3.045e-05	-4.17007	0.0245782	-0.150665	-0.0543205	0	0.605678	19	41915452	BCKDHA	Body
cg04321396	0.0938374	0.000118794	4.12317	0.0243822	0.0489534	0.137661	0.0933073	3.73687e-05	4.12317	0.02263	0.0489534	0.137661	0	0.71842	11	65480401	KAT5	Body
cg25979543	-0.133449	0.000118837	-4.16993	0.0346754	-0.197281	-0.0711241	-0.13377	0.000470449	-3.49704	0.0382523	-0.208743	-0.0587967	0.110807	0.344812	1	17888104	ARHGEF10L	5'UTR
cg17474422	0.175636	0.00011913	4.12243	0.0456446	0.0916113	0.257676	0.171467	0.000985338	3.29468	0.0520435	0.0694633	0.27347	0.273062	0.220092	1	36039866	TFAP2E	Body
cg23136275	-0.0908586	0.000119169	-4.16919	0.023613	-0.134327	-0.0484174	-0.0926712	0.00464722	-2.83052	0.03274	-0.15684	-0.028502	0.456342	0.0872592	5	88188704	MEF2C	5'UTR
cg07691146	0.186674	0.000119228	4.12221	0.0485156	0.0973639	0.273874	0.185619	3.75251e-05	4.12221	0.045029	0.0973639	0.273874	0	0.577282	13	51797646	FAM124A	Body
cg04276301	-0.134346	0.000119537	-4.16838	0.0349217	-0.198632	-0.0715791	-0.136702	0.00022725	-3.68662	0.0370804	-0.209378	-0.0640253	0.0813423	0.366375	2	63279693	OTX1	5'UTR
cg11606261	-0.129964	0.000119791	-4.16782	0.0337872	-0.192161	-0.0692361	-0.123512	0.00338019	-2.93087	0.0421419	-0.206109	-0.0409156	0.334947	0.172353	12	53775336	SP1	5'UTR;Body
cg21888059	-0.12245	0.000119966	-4.16743	0.0318366	-0.181056	-0.0652276	-0.122438	0.00495698	-2.80982	0.0435749	-0.207843	-0.0370323	0.424013	0.108158	6	112042632	FYN	5'UTR;TSS1500
cg12414070	0.129779	0.000120009	4.12049	0.0337431	0.0676635	0.190428	0.116974	0.00875299	2.62155	0.0446202	0.0295203	0.204428	0.454998	0.0880946	12	117627133	FBXO21	Body
cg24704077	0.080743	0.000120282	4.11989	0.0209965	0.0420916	0.118481	0.080895	0.000236054	3.67693	0.0220007	0.0377745	0.124016	0.272003	0.220919	6	159456907	TAGAP	Body
cg10540110	-0.143234	0.000120467	-4.16633	0.0372504	-0.211807	-0.0762814	-0.150587	0.00473751	-2.82436	0.053317	-0.255086	-0.0460871	0.380567	0.1385	1	202775609	KDM5B	Body
cg18137450	0.116527	0.000120796	4.11876	0.0303101	0.060731	0.171006	0.109047	0.0681997	1.82368	0.0597947	-0.00814877	0.226242	0.648729	0.00899067	1	224620806	WDR26	Body
cg23218354	0.208657	0.000120876	4.11859	0.0542765	0.108743	0.306212	0.207354	4.05772e-05	4.10417	0.0505227	0.108331	0.306376	0	0.513985	1	2885244
cg05674928	0.174613	0.00012112	4.11805	0.0454267	0.0909895	0.256262	0.180255	0.00101558	3.28617	0.0548526	0.0727461	0.287764	0.283933	0.211623	12	121410996	C12orf27	TSS1500
cg23341223	-0.10128	0.000121129	-4.16488	0.0263488	-0.149784	-0.0539217	-0.101853	3.11514e-05	-4.16488	0.0244552	-0.149784	-0.0539217	0	0.823501	17	6679254	FBXO39	TSS1500
cg01817067	0.121397	0.000121173	4.11794	0.0315829	0.0632571	0.178163	0.119282	0.000196605	3.72334	0.0320364	0.0564922	0.182073	0.200936	0.276343	12	117627223	FBXO21	Body
cg08297686	-0.116374	0.00012143	-4.16423	0.0302804	-0.172116	-0.0619492	-0.115953	0.000179487	-3.74627	0.0309517	-0.176618	-0.0552891	0	0.680609	14	68943486	RAD51L1	Body
cg07895132	-0.143469	0.00012178	-4.16346	0.0373373	-0.212201	-0.0763602	-0.137653	0.00294972	-2.97293	0.0463023	-0.228404	-0.0469026	0.358482	0.154686	17	33825172	SLFN12L	Body
cg25386676	0.155529	0.000121899	4.11636	0.0404783	0.0810143	0.228283	0.149985	0.000784319	3.35827	0.0446613	0.0624502	0.237519	0	0.46137	5	172175721
cg09549073	0.158313	0.000121903	4.11635	0.0412031	0.0824646	0.232371	0.158014	0.000385839	3.54959	0.0445163	0.070764	0.245265	0	0.689788	7	27183274	HOXA5	5'UTR;1stExon
cg09337852	0.167524	0.000122245	4.11561	0.0436081	0.087248	0.245904	0.166576	3.86157e-05	4.11561	0.0404742	0.087248	0.245904	0	0.495049	7	134464288	CALD1	5'UTR;1stExon
cg04056774	-0.103151	0.000122332	-4.16227	0.0268525	-0.152583	-0.0548875	-0.0611661	0.291872	-1.05402	0.058031	-0.174905	0.0525726	0.522291	0.0505814	16	46672846
cg04017102	0.0907447	0.000122547	4.11496	0.0236254	0.0472538	0.133208	0.0902311	3.87252e-05	4.11496	0.0219276	0.0472538	0.133208	0	0.521418	5	111405936
cg03173722	0.0798103	0.000123209	4.11353	0.0207858	0.0415467	0.11717	0.0828191	0.000785666	3.3578	0.0246647	0.0344772	0.131161	0	0.691099	4	71587640	RUFY3	Body;TSS200
cg13725899	0.166562	0.000123557	4.11279	0.0433872	0.0866923	0.244545	0.165504	6.33999e-05	3.99979	0.0413783	0.0844044	0.246604	0	0.79533	9	139422109	NOTCH1	Body
cg00591868	0.124629	0.000123609	4.11267	0.032465	0.0648653	0.18298	0.105162	0.0230059	2.27334	0.0462589	0.0144963	0.195828	0.415363	0.114013	19	19729048	PBX4	Body
cg09866695	-0.147628	0.000123837	-4.15904	0.0384609	-0.218429	-0.0784999	-0.152388	0.0003544	-3.5719	0.042663	-0.236006	-0.06877	0.151628	0.314206	1	221747446
cg10833685	0.13124	0.000123911	4.11203	0.0341925	0.0682963	0.192696	0.156739	0.000946405	3.30599	0.0474106	0.063816	0.249662	0.455125	0.0880153	11	123132564
cg05460716	0.0611262	0.000124178	4.11146	0.0159277	0.0318057	0.0897541	0.0607799	3.93168e-05	4.11146	0.0147831	0.0318057	0.0897541	0	0.59342	1	167063879	DUSP27	TSS1500
cg01027532	0.119436	0.000124878	4.10997	0.0311326	0.062125	0.175392	0.103661	0.028388	2.19188	0.0472931	0.0109681	0.196354	0.505486	0.0590642	7	27155974	HOXA3	5'UTR
cg11023456	0.148193	0.00012553	4.10859	0.0386417	0.0770598	0.217647	0.147353	3.9808e-05	4.10859	0.0358647	0.0770598	0.217647	0	0.794388	21	45758130	C21orf2	Body
cg15961105	0.176306	0.000126118	4.10736	0.0459859	0.0916531	0.25896	0.175307	4.00215e-05	4.10736	0.0426811	0.0916531	0.25896	0	0.786182	12	55370186	KIAA0748	5'UTR
cg24811290	-0.156279	0.000126168	-4.1541	0.0407632	-0.231318	-0.0830123	-0.172459	0.000261512	-3.65071	0.0472397	-0.265047	-0.0798705	0.319805	0.183898	4	159092553	FAM198B	5'UTR
cg27643022	0.0739928	0.000126404	4.10675	0.0193023	0.0384601	0.108686	0.0735732	4.01257e-05	4.10675	0.0179152	0.0384601	0.108686	0	0.69552	11	85396000	CCDC89	1stExon;3'UTR
cg23250085	-0.115026	0.000126809	-4.15275	0.0300127	-0.170275	-0.0610821	-0.11235	0.0049808	-2.80827	0.040007	-0.190763	-0.0339383	0.169287	0.300741	1	53143055
cg19214097	0.111951	0.000126844	4.10583	0.029211	0.0581781	0.164454	0.113835	0.000238264	3.67456	0.0309793	0.0531169	0.174554	0.033743	0.400133	2	202814249
cg23404330	0.151658	0.000126907	4.1057	0.0395727	0.0788103	0.222784	0.152122	0.00485143	2.81674	0.0540065	0.0462713	0.257973	0.476843	0.0749235	17	80251639
cg25974380	-0.17234	0.000127065	-4.15222	0.0449729	-0.255128	-0.0915067	-0.177274	0.000837469	-3.3401	0.0530743	-0.281298	-0.07325	0.275219	0.218411	14	105973925
cg04407470	0.181343	0.000127339	4.1048	0.047329	0.0942177	0.266411	0.222335	0.0289845	2.1837	0.101816	0.0227796	0.421891	0.744103	0.00065982	6	108489977	NR2E1	Body
cg25608041	0.113716	0.000127449	4.10457	0.0296806	0.0590788	0.167063	0.113071	4.05062e-05	4.10457	0.0275476	0.0590788	0.167063	0	0.812057	4	37891834	TBC1D1	TSS1500
cg23392845	0.190813	0.0001275	4.10447	0.0498046	0.0991305	0.280331	0.174667	0.0121872	2.50668	0.0696807	0.0380953	0.311239	0.504713	0.0594695	7	2660962
cg24598993	0.131456	0.000127977	4.10348	0.0343199	0.0682784	0.193142	0.179586	0.0413698	2.0398	0.0880409	0.00702922	0.352143	0.573238	0.0388913	6	4923095	CDYL	Body
cg22626168	0.183745	0.000128116	4.10319	0.0479745	0.095431	0.269973	0.182702	4.07492e-05	4.10319	0.0445268	0.095431	0.269973	0	0.90759	15	101513246	LRRK1	Body
cg03068030	-0.144537	0.000128379	-4.14949	0.0377425	-0.214015	-0.0766995	-0.126406	0.00800761	-2.65175	0.047669	-0.219836	-0.0329767	0.432041	0.102818	22	46688823	TTC38	3'UTR
cg07428907	0.123675	0.000128384	4.10264	0.032295	0.0642247	0.181721	0.131133	0.000531693	3.46426	0.0378532	0.0569424	0.205324	0.332119	0.1745	17	78165917	CARD14	Body
[truncated: 401,765+ more rows]
