# Supplementary material for: DNA methylation signatures of Alzheimer’s disease neuropathology in the cortex are primarily driven by variation in non-neuronal cell-types
Source: Nat Commun. 2022 Sep 24;13:5620. doi: 10.1038/s41467-022-33394-7 (PMC9509387; doi:10.1038/s41467-022-33394-7)
Supplement: Supplementary file 13 — Supplementary Data 10 [file 41467_2022_33394_MOESM13_ESM.xlsx]

## Sheet: Table S10
Table S10: Significant gene ontology (GO) categories associated with genes annotated to cross-cortex meta-analysis DMPs.
GO pathway ID	Description	Size	pvalue	padj
GO:0004222	metalloendopeptidase activity	162	5.09349e-08	1.23093e-05
GO:0006839	mitochondrial transport	381	5.09349e-08	1.23093e-05
GO:0007006	mitochondrial membrane organization	187	5.09349e-08	1.23093e-05
GO:0008237	metallopeptidase activity	314	5.09349e-08	1.23093e-05
GO:0051082	unfolded protein binding	144	5.09349e-08	1.23093e-05
GO:0090559	regulation of membrane permeability	106	5.09349e-08	1.23093e-05
GO:1901136	carbohydrate derivative catabolic process	291	3.29452e-06	0.000682436
GO:1902936	phosphatidylinositol bisphosphate binding	125	1.45078e-05	0.00262953
GO:0001653	peptide receptor activity	250	2.17369e-05	0.00350206
GO:0009416	response to light stimulus	388	2.48691e-05	0.00360602
GO:0002761	regulation of myeloid leukocyte differentiation	129	5.65426e-05	0.00745335
GO:0007219	Notch signaling pathway	267	7.79354e-05	0.00856098
GO:0033866	nucleoside bisphosphate biosynthetic process	100	9.4466e-05	0.00856098
GO:0034030	ribonucleoside bisphosphate biosynthetic process	100	9.4466e-05	0.00856098
GO:0034033	purine nucleoside bisphosphate biosynthetic process	100	9.4466e-05	0.00856098
GO:0044272	sulfur compound biosynthetic process	288	9.4466e-05	0.00856098
GO:0045471	response to ethanol	127	0.00012951	0.0110465
GO:0003073	regulation of systemic arterial blood pressure	113	0.000230735	0.012031
GO:0007188	adenylate cyclase-modulating G protein-coupled receptor signaling pathway	335	0.000230735	0.012031
GO:0007193	adenylate cyclase-inhibiting G protein-coupled receptor signaling pathway	105	0.000230735	0.012031
GO:0007224	smoothened signaling pathway	168	0.000230735	0.012031
GO:0008217	regulation of blood pressure	216	0.000230735	0.012031
GO:0008528	G protein-coupled peptide receptor activity	241	0.000230735	0.012031
GO:0010721	negative regulation of cell development	183	0.000230735	0.012031
GO:0050768	negative regulation of neurogenesis	142	0.000230735	0.012031
GO:0051961	negative regulation of nervous system development	147	0.000230735	0.012031
GO:1902882	regulation of response to oxidative stress	108	0.000230735	0.012031
GO:0061351	neural precursor cell proliferation	147	0.000289785	0.012031
GO:0000079	regulation of cyclin-dependent protein serine/threonine kinase activity	125	0.000306999	0.012031
GO:0008584	male gonad development	147	0.000306999	0.012031
GO:0009411	response to UV	168	0.000306999	0.012031
GO:0032355	response to estradiol	128	0.000306999	0.012031
GO:0046546	development of primary male sexual characteristics	148	0.000306999	0.012031
GO:0046661	male sex differentiation	171	0.000306999	0.012031
GO:1902554	serine/threonine protein kinase complex	130	0.000306999	0.012031
GO:1902911	protein kinase complex	153	0.000306999	0.012031
GO:1904029	regulation of cyclin-dependent protein kinase activity	132	0.000306999	0.012031
GO:0051048	negative regulation of secretion	185	0.000358974	0.0126954
GO:0051224	negative regulation of protein transport	127	0.000358974	0.0126954
GO:1903531	negative regulation of secretion by cell	163	0.000358974	0.0126954
GO:1904950	negative regulation of establishment of protein localization	132	0.000358974	0.0126954
GO:0008593	regulation of Notch signaling pathway	128	0.000506656	0.0174917
GO:0005200	structural constituent of cytoskeleton	114	0.00100295	0.0330518
GO:0030674	protein-macromolecule adaptor activity	313	0.00100295	0.0330518
