# Supplementary material for: DNA methylation signatures of Alzheimer’s disease neuropathology in the cortex are primarily driven by variation in non-neuronal cell-types
Source: Nat Commun. 2022 Sep 24;13:5620. doi: 10.1038/s41467-022-33394-7 (PMC9509387; doi:10.1038/s41467-022-33394-7)
Supplement: Supplementary file 14 — Supplementary Data 11 [file 41467_2022_33394_MOESM14_ESM.xlsx]

## Sheet: Table S11
Table S11: Differentially methylated positions (DMPs) associated with tau pathology in the PFC meta-analysis
DNAm site	Effect_fixed (%)	P_fixed	Z_fixed	SE.fixed (%)	lower.fixed_CI (%)	upper.fixed_CI (%)	Effect_random (%)	P_random	Z_random	SE.random (%)	lower.random_CI (%)	upper.random_CI (%)	I2	Het.P	CHR	BP	UCSC Nearest Gene	UCSC Ref Gene Group
cg22962123	0.710351	2.77e-18	9.28438	0.0814573	0.56079	0.860918	0.723442	5.4e-16	8.10214	0.0892902	0.548436	0.898447	0.25312	0.259665	7	27153605	HOXA3	5'UTR;1stExon
cg07061298	0.460645	2.31e-17	9.02519	0.0543411	0.360871	0.561089	0.462091	5.37e-19	8.9044	0.0518946	0.360379	0.563802	0.0781095	0.354071	7	27153847	HOXA3	5'UTR;TSS1500
cg16215084	0.342728	6.55e-15	8.29745	0.0439796	0.261979	0.424021	0.34147	6.23e-11	6.53808	0.0522278	0.239105	0.443834	0.279114	0.24454	6	30853948	DDR1	5'UTR
cg01301319	0.456091	1.65e-14	8.17229	0.0594237	0.346986	0.565931	0.457346	9.28e-16	8.03606	0.0569116	0.345801	0.56889	0.0248862	0.37997	7	27153580	HOXA3	5'UTR;1stExon
cg16406967	0.616743	3.25e-14	8.07951	0.0812783	0.467511	0.766978	0.68848	6.96e-07	4.96247	0.138737	0.41656	0.9604	0.642401	0.0386157	7	27155036	HOXA3	5'UTR;TSS1500
cg26199857	0.496758	4.03e-14	8.04961	0.0657093	0.376111	0.618216	0.499001	1.53e-11	6.74531	0.0739776	0.354008	0.643995	0.272981	0.24813	12	54764265	ZNF385A	Body
cg17824906	0.406681	5.38e-14	8.00955	0.0540637	0.307417	0.506613	0.407015	1.15e-15	8.00955	0.0508163	0.307417	0.506613	0	0.91877	12	1700011	FBXL14	Body
cg18680977	0.69399	7.55e-14	7.96231	0.0928058	0.523592	0.865533	0.72558	4.12e-09	5.87923	0.123414	0.483693	0.967467	0.459998	0.135355	7	27155039	HOXA3	5'UTR;TSS1500
cg09490371	0.569197	2.52e-13	7.79185	0.0777841	0.42638	0.712974	0.569677	6.6e-15	7.79185	0.0731119	0.42638	0.712974	0	0.664304	2	233253024	ECEL1P2	TSS1500
cg12307200	-0.338284	4.75e-13	-7.6879	0.0467741	-0.424164	-0.251826	-0.337804	6.49e-11	-6.53205	0.0517148	-0.439163	-0.236445	0.23293	0.271238	3	188664632
cg04874795	-0.500538	4.85e-13	-7.68475	0.0692372	-0.627662	-0.37256	-0.513202	7.19e-11	-6.51669	0.078752	-0.667553	-0.358851	0.277495	0.24549	16	86477638
cg08813888	-0.354592	5.85e-13	-7.65776	0.0492219	-0.444967	-0.26361	-0.354184	2.27e-14	-7.63459	0.046392	-0.445111	-0.263257	0.0553656	0.365302	2	662396
cg00921266	0.662562	7.26e-13	7.63945	0.0923509	0.493	0.833265	0.855002	3.53e-05	4.13632	0.206706	0.449866	1.26014	0.786432	0.00284183	7	27153663	HOXA3	5'UTR;TSS200
cg21806242	0.773706	8.88e-13	7.61011	0.108259	0.574937	0.973813	0.809041	6.44e-07	4.97758	0.162537	0.490474	1.12761	0.511405	0.129162	11	72532891	ATG16L2	Body
cg18757087	0.327882	4.78e-12	7.36013	0.0474376	0.240784	0.415566	0.328175	1.84e-13	7.36013	0.0445882	0.240784	0.415566	0	0.527614	5	173317332	CPEB4	1stExon
cg08230957	0.355657	4.96e-12	7.35455	0.0514951	0.261109	0.450841	0.372507	3.64e-09	5.89966	0.0631405	0.248754	0.496261	0.328606	0.215134	19	39087186	MAP4K1	Body
cg09502865	0.399612	5.65e-12	7.33484	0.0580149	0.293093	0.506847	0.402921	3.8e-12	6.94453	0.0580198	0.289204	0.516637	0	0.55051	16	88600155	ZFPM1	Body
cg14103343	0.310969	9.59e-12	7.25443	0.0456467	0.227159	0.395342	0.351819	1.52e-05	4.32535	0.0813388	0.192398	0.51124	0.683708	0.0234925	19	49220223	MAMSTR	TSS200;Body
cg14216068	0.521831	9.88e-12	7.24996	0.0766462	0.381104	0.663505	0.549298	7.47e-10	6.15575	0.0892334	0.374404	0.724192	0.2142	0.281826	7	27146445	HOXA3	3'UTR
cg05731218	-0.201061	9.95e-12	-7.23569	0.0295363	-0.255292	-0.146466	-0.186672	1.52e-06	-4.80881	0.0388187	-0.262755	-0.110589	0.137671	0.323502	2	216769199
cg04157161	0.567347	9.99e-12	7.24817	0.0833523	0.414307	0.721417	0.566177	8.05e-12	6.83763	0.082803	0.403886	0.728468	0	0.417352	17	7906847	GUCY2D	Body
cg13935577	0.669605	1.14e-11	7.22779	0.0986532	0.488472	0.851957	0.770707	0.000185703	3.73771	0.206198	0.366567	1.17485	0.764529	0.005233	12	107974897	BTBD11	Body
cg13172549	0.618761	1.54e-11	7.1812	0.0917543	0.450295	0.788361	0.619328	6.91e-13	7.1812	0.0862429	0.450295	0.788361	0	0.404192	7	27153636	HOXA3	5'UTR;TSS200
cg23859635	0.317316	1.65e-11	7.17102	0.0471207	0.230799	0.404414	0.333929	5.33e-09	5.83668	0.0572122	0.221795	0.446063	0.346987	0.20405	2	42795262	MTA3	TSS1500
cg18535415	0.283842	1.73e-11	7.16329	0.0421955	0.206369	0.361837	0.284103	7.88e-13	7.16329	0.0396609	0.206369	0.361837	0	0.5399	1	200983238	KIF21B	Body
cg25432336	0.336267	2.09e-11	7.13394	0.0501947	0.244106	0.429047	0.336577	9.75e-13	7.13394	0.0471797	0.244106	0.429047	0	0.882843	2	20648580	RHOB	1stExon;3'UTR
cg00510320	0.508566	2.15e-11	7.12975	0.0759584	0.369101	0.648968	0.576099	8.65e-06	4.44834	0.129509	0.322267	0.829932	0.594338	0.0603101	16	67686943	RLTPR	Body
cg17775899	0.37782	2.31e-11	7.11887	0.0565168	0.274052	0.482286	0.378169	1.09e-12	7.11887	0.0531221	0.274052	0.482286	0	0.903547	7	27179426
cg05895618	-0.327334	2.79e-11	-7.07639	0.0491677	-0.417609	-0.236452	-0.337851	5.52e-10	-6.20351	0.0544613	-0.444593	-0.231109	0.132905	0.32601	11	19222395	CSRP3	5'UTR
cg23245942	0.353697	3.36e-11	7.05998	0.0533501	0.255743	0.45231	0.361727	1.59e-08	5.65109	0.0640102	0.23627	0.487185	0.277682	0.24538	17	46698973	HOXB9	3'UTR
cg02317313	0.404411	3.38e-11	7.05925	0.0610059	0.292401	0.517175	0.427167	4e-07	5.06918	0.0842676	0.262006	0.592329	0.447769	0.142731	12	122235206	LOC338799	Body
cg14557202	0.54558	3.53e-11	7.05237	0.0823818	0.394322	0.697855	0.563203	7.64e-07	4.94438	0.113908	0.339948	0.786458	0.456463	0.137483	12	54764371	ZNF385A	Body
cg15033653	0.228129	4.33e-11	7.02017	0.0346053	0.164592	0.292094	0.224115	3.2e-08	5.53017	0.0405259	0.144686	0.303544	0.30824	0.227321	12	113587581	CCDC42B	TSS200
cg05157625	0.440706	4.38e-11	7.01843	0.066868	0.317932	0.564306	0.441119	2.24e-12	7.01843	0.0628515	0.317932	0.564306	0	0.651168	14	93153553	RIN3	Body
cg06889108	0.329399	5.3e-11	6.98812	0.0501965	0.237235	0.422183	0.357239	1.28e-06	4.84279	0.0737672	0.212658	0.50182	0.494601	0.11477	5	173317342	CPEB4	1stExon
cg06800235	-0.372826	5.83e-11	-6.95992	0.0569371	-0.477366	-0.267583	-0.372474	3.4e-12	-6.95992	0.0535171	-0.477366	-0.267583	0	0.94621	1	7692367	CAMTA1	Body
cg01478234	0.405764	5.92e-11	6.97074	0.061988	0.291951	0.520344	0.406147	3.15e-12	6.97074	0.0582646	0.291951	0.520344	0	0.723134	12	107975299	BTBD11	Body
cg19240213	0.450093	5.92e-11	6.97071	0.0687601	0.323845	0.577189	0.466726	6.86e-07	4.96517	0.0940001	0.28249	0.650963	0.445629	0.144026	7	27163095	HOXA3	5'UTR
cg12305431	0.404704	6.25e-11	6.96197	0.061904	0.291045	0.519128	0.426545	1.8e-08	5.62981	0.0757653	0.278048	0.575042	0.336166	0.210584	7	27157855	HOXA3	5'UTR
cg03169557	0.241134	6.42e-11	6.95765	0.036907	0.17337	0.309353	0.241361	3.46e-12	6.95765	0.0346901	0.17337	0.309353	0	0.732276	16	89598950	SPG7	Body
cg20864214	0.481338	7.02e-11	6.94337	0.0738233	0.345794	0.617793	0.528664	3.94e-06	4.61434	0.11457	0.304111	0.753217	0.594558	0.0602022	11	73054121	ARHGEF17	Body
cg06635946	0.256685	8.32e-11	6.91637	0.0395218	0.18412	0.329737	0.275023	7.5e-07	4.94799	0.0555827	0.166083	0.383963	0.497093	0.11331	22	46470016
cg11724984	0.329002	8.86e-11	6.90622	0.0507311	0.235856	0.422774	0.334449	1.52e-09	6.04233	0.055351	0.225963	0.442935	0	0.402697	12	121890864	KDM2B	Body
cg25251478	0.282996	9.31e-11	6.89831	0.0436872	0.202784	0.363748	0.283301	6.04e-12	6.87872	0.0411852	0.20258	0.364023	0	0.500989	6	30853959	DDR1	5'UTR
cg13390284	0.300845	1.03e-10	6.88191	0.0465533	0.21537	0.386894	0.294848	6.45e-05	3.99573	0.0737908	0.150221	0.439475	0.640612	0.0393498	1	65531864
cg13076843	0.416218	1.18e-10	6.86054	0.0646072	0.297595	0.535639	0.425257	3.49e-10	6.27548	0.0677649	0.29244	0.558074	0.169733	0.306362	17	74475294	RHBDF2	Body
cg02798280	0.566297	1.3e-10	6.84459	0.0881083	0.404525	0.729158	0.566841	7.67e-12	6.84459	0.082816	0.404525	0.729158	0	0.960106	19	39087135	MAP4K1	Body
cg07963670	0.259151	1.44e-10	6.82773	0.0404202	0.184937	0.333864	0.266836	5.93e-09	5.81881	0.0458576	0.176957	0.356715	0.0184883	0.382994	8	23161764	LOXL2	Body
cg23120601	0.391789	1.47e-10	6.82491	0.061133	0.279545	0.504787	0.443659	2.92e-05	4.17996	0.10614	0.235629	0.651689	0.553162	0.0816	15	40583227	PLCB2	Body
cg25840926	0.357927	1.57e-10	6.81374	0.0559411	0.255216	0.46133	0.400256	8.78e-06	4.44524	0.0900415	0.223778	0.576734	0.434169	0.150977	2	20647987	RHOB	1stExon;3'UTR
cg25015038	-0.304046	1.59e-10	-6.79849	0.0475346	-0.391323	-0.216183	-0.312019	1.29e-06	-4.84105	0.0644526	-0.438343	-0.185694	0.379101	0.184544	14	89604062
cg09144964	0.371866	1.59e-10	6.81175	0.0581367	0.265124	0.479327	0.388401	1.47e-08	5.66482	0.0685636	0.254018	0.522783	0.192663	0.293818	7	27150262	HOXA3	5'UTR
cg17826679	0.498739	1.59e-10	6.81151	0.0779743	0.355573	0.642868	0.499221	9.66e-12	6.81151	0.0732907	0.355573	0.642868	0	0.722501	19	10736038	SLC44A2	TSS200;Body
cg11839415	0.714422	1.59e-10	6.81197	0.111687	0.509358	0.920866	0.715112	9.63e-12	6.81197	0.104979	0.509358	0.920866	0	0.530357	1	43814764	MPL	Body
cg00979931	0.470333	1.7e-10	6.80089	0.0736482	0.33511	0.606465	0.461979	1e-05	4.41633	0.104607	0.256954	0.667005	0.464994	0.132354	11	72533664	ATG16L2	Body
cg24041556	0.509273	1.81e-10	6.7903	0.0798701	0.362626	0.656905	0.509766	1.12e-11	6.7903	0.0750726	0.362626	0.656905	0	0.724543	19	10736059	SLC44A2	TSS200;Body
cg15645660	0.648463	1.89e-10	6.78331	0.101805	0.461544	0.83664	0.649092	1.17e-11	6.78331	0.0956895	0.461544	0.83664	0	0.598452	1	55247356	TTC22	Body
cg02106682	0.323388	1.91e-10	6.78237	0.0507769	0.230159	0.417245	0.323702	1.18e-11	6.78237	0.047727	0.230159	0.417245	0	0.541179	7	27184461	HOXA5	TSS1500
cg19803550	0.236785	1.94e-10	6.77979	0.0371931	0.168496	0.305533	0.240292	9.29e-10	6.12113	0.0392562	0.163352	0.317233	0.0759854	0.35513	17	1637391	WDR81	Body
cg25143652	-0.291173	2.2e-10	-6.74575	0.0458776	-0.375407	-0.206372	-0.312913	2.06e-07	-5.19424	0.0602423	-0.430986	-0.19484	0.104182	0.340895	20	62168670	PTK6	1stExon;5'UTR
cg12234455	0.302652	2.22e-10	6.75757	0.0476956	0.21508	0.390813	0.341276	7.13e-05	3.97185	0.0859237	0.172869	0.509683	0.65097	0.0351857	19	49220235	MAMSTR	TSS200;Body
cg09109520	0.28879	2.43e-10	6.74286	0.0456104	0.205046	0.373096	0.295686	9.38e-06	4.43105	0.0667305	0.164897	0.426476	0.524239	0.0976489	16	57673258	GPR56	5'UTR;1stExon
cg24670552	0.345736	2.55e-10	6.73454	0.0546717	0.245355	0.446792	0.346073	1.64e-11	6.73454	0.0513878	0.245355	0.446792	0	0.740823	13	110436780	IRS2	1stExon
cg11601000	0.219977	2.66e-10	6.72753	0.0348216	0.156042	0.284341	0.222057	4.03e-10	6.25305	0.0355118	0.152455	0.291659	0	0.470835	22	42348013	LOC339674	TSS200
cg08101036	0.564819	2.74e-10	6.72257	0.0894749	0.400537	0.730205	0.757828	0.00037381	3.55792	0.212998	0.34036	1.1753	0.821495	0.000774641	7	27153655	HOXA3	5'UTR;TSS200
cg22904711	0.494066	2.88e-10	6.71487	0.0783565	0.350199	0.638901	0.501384	1.78e-09	6.01708	0.0833269	0.338067	0.664702	0	0.513842	19	44278628	KCNN4	Body
cg09596958	0.538668	2.96e-10	6.70997	0.0854927	0.381698	0.696694	0.671401	2.07e-05	4.2576	0.157695	0.362324	0.980477	0.627933	0.0447264	12	58132105	AGAP2	TSS200;Body
cg22507723	0.430852	3.21e-10	6.69648	0.068519	0.305047	0.557504	0.483113	2.02e-06	4.75138	0.101678	0.283827	0.682398	0.512002	0.104647	12	58131768	AGAP2	1stExon;Body
cg26884773	0.368006	3.27e-10	6.69384	0.0585475	0.260509	0.476226	0.368368	2.17e-11	6.69384	0.0550308	0.260509	0.476226	0	0.814033	1	235256863
cg02506717	0.242799	3.39e-10	6.68763	0.0386638	0.17181	0.314265	0.243038	2.27e-11	6.68763	0.0363414	0.17181	0.314265	0	0.59968	7	28338790	CREB5	TSS200
cg19411952	0.357834	3.64e-10	6.67588	0.0570826	0.253027	0.463346	0.358187	2.46e-11	6.67588	0.0536539	0.253027	0.463346	0	0.995154	8	61936514
cg21663431	0.489109	3.69e-10	6.67342	0.0780527	0.3458	0.633383	0.519439	5.54e-08	5.43296	0.0956087	0.332049	0.706828	0.341187	0.207555	19	10736355	SLC44A2	Body
cg01753263	0.218219	3.7e-10	6.67331	0.0348242	0.154279	0.282588	0.218447	2.66e-11	6.66428	0.0327789	0.154202	0.282693	0	0.433641	5	171879957	SH3PXD2B	Body
cg01111041	0.186085	3.76e-10	6.67074	0.0297077	0.13154	0.240997	0.186269	2.55e-11	6.67074	0.0279232	0.13154	0.240997	0	0.622843	6	32121055	PPT2;PRRT1	TSS1500
cg16988611	0.236685	3.85e-10	6.66675	0.0378084	0.167267	0.306571	0.237253	1.63e-10	6.39315	0.0371106	0.164518	0.309989	0	0.449603	10	82224946	TSPAN14	5'UTR
cg08760493	-0.216677	3.9e-10	-6.65147	0.0346234	-0.280248	-0.152679	-0.275428	7.92e-05	-3.94669	0.0697872	-0.412209	-0.138648	0.653155	0.0343344	4	109994039	COL25A1	Body
cg15911153	0.465841	4.07e-10	6.65754	0.074517	0.329023	0.603579	0.468409	1.14e-10	6.44694	0.0726561	0.326006	0.610813	0	0.502537	5	138730783	LOC389333	1stExon;5'UTR
cg20145009	0.331408	4.24e-10	6.65067	0.0530675	0.233972	0.429498	0.331451	1.76e-10	6.38054	0.0519472	0.229637	0.433266	0	0.478105	14	105399175	PLD4	Body
cg08706567	0.379138	4.34e-10	6.64671	0.0607467	0.267603	0.491423	0.376954	3.78e-09	5.89367	0.063959	0.251596	0.502311	0.0901646	0.348019	1	43814983	MPL	Body
cg05066959	0.502372	4.36e-10	6.64581	0.0805026	0.354564	0.651174	0.502869	3.02e-11	6.64581	0.0756671	0.354564	0.651174	0	0.902018	8	41519308	ANK1;MIR486	Body;TSS1500
cg27624319	0.413236	4.37e-10	6.64553	0.0662217	0.291649	0.535641	0.423818	1.47e-07	5.256	0.0806351	0.265776	0.58186	0.227933	0.274077	20	33147017	MAP1LC3A	Body
cg19048532	0.455555	4.45e-10	6.64265	0.0730351	0.321458	0.590554	0.489011	8.87e-06	4.44314	0.11006	0.273298	0.704724	0.49027	0.117317	7	27148002	HOXA3	Body
cg03308399	0.444362	5.18e-10	6.61734	0.0715135	0.313059	0.576548	0.444804	3.66e-11	6.61734	0.0672179	0.313059	0.576548	0	0.598141	7	27146237	HOXA3	3'UTR
cg07807757	-0.222048	5.72e-10	-6.58746	0.035826	-0.287826	-0.155826	-0.260368	0.000145925	-3.7979	0.0685558	-0.394735	-0.126001	0.632724	0.0426595	7	50894570
cg13374901	0.310315	5.74e-10	6.59996	0.0500722	0.218379	0.402869	0.310624	4.11e-11	6.59996	0.0470645	0.218379	0.402869	0	0.713929	20	60639404	TAF4	Body
cg12695465	0.304378	6.45e-10	6.58039	0.0492605	0.213933	0.395432	0.30967	2.3e-09	5.9754	0.0518241	0.208096	0.411243	0.223444	0.276619	6	10556147	GCNT2	5'UTR;1stExon;Body
cg26321999	0.269455	6.58e-10	6.57711	0.0436303	0.189347	0.350102	0.269725	4.8e-11	6.57711	0.0410096	0.189347	0.350102	0	0.589908	6	30854011	DDR1	5'UTR
cg13928306	0.32247	7.07e-10	6.56499	0.052311	0.226424	0.419163	0.347697	2.23e-07	5.17888	0.0671375	0.21611	0.479284	0.37571	0.186609	16	3162397	ZNF205;MGC3771	TSS200;Body
cg17965690	0.551252	7.09e-10	6.56451	0.0894305	0.387053	0.716557	0.551805	5.22e-11	6.56451	0.0840587	0.387053	0.716557	0	0.711229	19	10736049	SLC44A2	TSS200;Body
cg14010720	-0.36287	7.3e-10	-6.54638	0.0589138	-0.47104	-0.253973	-0.388801	4.91e-07	-5.0296	0.0773026	-0.540311	-0.237291	0.393823	0.175566	20	62168878	PTK6	TSS200
cg15614119	0.396022	7.51e-10	6.55485	0.0643421	0.277886	0.514953	0.410122	3.03e-07	5.12132	0.0800813	0.253166	0.567079	0.218552	0.279379	2	11925153	LPIN1	Body
cg04301614	-0.23274	7.53e-10	-6.54124	0.0378162	-0.302173	-0.16284	-0.232623	6.66e-11	-6.52816	0.0356338	-0.302464	-0.162782	0	0.437917	4	37585993	C4orf19	5'UTR;1stExon
cg15821544	0.289409	7.53e-10	6.55436	0.047024	0.20307	0.376329	0.291715	1.67e-09	6.02748	0.0483976	0.196858	0.386573	0.0170688	0.383663	1	43473840
cg15751131	-0.288009	8.01e-10	-6.53091	0.0468704	-0.374066	-0.201373	-0.325456	3.35e-05	-4.14844	0.0784528	-0.479221	-0.171692	0.603536	0.0558643	7	140090416	SLC37A3	5'UTR
cg01353646	0.371308	8.41e-10	6.53564	0.0605042	0.260218	0.483144	0.423983	1.71e-05	4.30031	0.0985935	0.230743	0.617223	0.594563	0.0601998	12	58132733	AGAP2	TSS1500;Body
cg19645616	0.378598	8.57e-10	6.53251	0.0617217	0.265273	0.492685	0.378979	6.47e-11	6.53251	0.0580143	0.265273	0.492685	0	0.941611	19	10444917	RAVER1;ICAM3	TSS1500;Body
cg06784824	0.285882	8.97e-10	6.52483	0.0466613	0.200209	0.372131	0.28617	6.81e-11	6.52483	0.0438586	0.200209	0.372131	0	0.487749	11	47376985	SPI1	Body
cg05851442	0.396594	9.18e-10	6.52095	0.0647703	0.277672	0.516316	0.418838	8.3e-08	5.36043	0.0781352	0.265696	0.57198	0.164395	0.309249	7	27153212	HOXA3	5'UTR
cg17693222	0.24027	9.37e-10	6.51746	0.0392611	0.168184	0.312841	0.240512	7.15e-11	6.51746	0.0369028	0.168184	0.312841	0	0.982902	8	42033472	PLAT	3'UTR
cg02124912	0.359842	9.89e-10	6.5082	0.0588834	0.251729	0.468683	0.370628	3.2e-08	5.53021	0.0670187	0.239273	0.501982	0.288345	0.239112	1	202091933	GPR37L1	TSS200
cg08027484	0.30039	1e-09	6.50556	0.0491748	0.210102	0.391286	0.308348	1.61e-07	5.23922	0.0588539	0.192997	0.4237	0.316446	0.222424	6	10556523	GCNT2	5'UTR;1stExon;Body
cg05109569	0.401328	1.02e-09	6.50304	0.0657242	0.280655	0.522814	0.411491	9.77e-09	5.73474	0.0717541	0.270855	0.552126	0.229119	0.273404	7	27146430	HOXA3	3'UTR
cg03218479	-0.280978	1.06e-09	-6.48256	0.0460668	-0.365559	-0.195827	-0.281846	6.22e-10	-6.18469	0.0455716	-0.371165	-0.192527	0	0.449446	8	140945782	TRAPPC9	Body
cg16258854	0.468223	1.13e-09	6.48568	0.0768847	0.327058	0.610337	0.468698	8.83e-11	6.48568	0.0722665	0.327058	0.610337	0	0.66044	2	20648194	RHOB	1stExon;3'UTR
cg16129132	0.259909	1.14e-09	6.48368	0.0426916	0.181525	0.338821	0.264172	9.52e-09	5.73914	0.0460299	0.173955	0.354389	0	0.409605	11	3182119	OSBPL5	5'UTR
cg05417607	0.274051	1.15e-09	6.4828	0.0450206	0.19139	0.357267	0.274329	9e-11	6.4828	0.0423164	0.19139	0.357267	0	0.916391	17	1373605	MYO1C	Body
cg13106389	0.266826	1.2e-09	6.47518	0.0438854	0.18625	0.347944	0.267097	9.47e-11	6.47518	0.0412494	0.18625	0.347944	0	0.64044	1	25257626	RUNX3	TSS1500;Body
cg13771313	0.370195	1.33e-09	6.45835	0.0610455	0.258112	0.483032	0.375752	4.28e-08	5.47877	0.0685833	0.241331	0.510173	0.270396	0.24964	11	72533295	ATG16L2	Body
cg03984375	0.228501	1.35e-09	6.45514	0.0376987	0.159284	0.298184	0.228734	1.08e-10	6.45514	0.0354343	0.159284	0.298184	0	0.488983	22	46484046	LOC400931	Body
cg14430943	0.306924	1.37e-09	6.45252	0.0506578	0.213913	0.400561	0.307106	2.32e-10	6.33824	0.0484528	0.21214	0.402072	0	0.518078	7	155556652	RBM33	Body
cg10822172	0.246773	1.39e-09	6.45033	0.0407437	0.171965	0.322084	0.247025	1.12e-10	6.45033	0.0382964	0.171965	0.322084	0	0.408583	7	28338757	CREB5	TSS200
cg20695936	0.253086	1.4e-09	6.44943	0.0417919	0.176353	0.330334	0.275137	0.000116468	3.85344	0.0714002	0.135195	0.415079	0.567867	0.0737598	1	25257624	RUNX3	TSS1500;Body
cg04520340	0.375745	1.48e-09	6.43938	0.0621434	0.261645	0.490611	0.380935	1.88e-09	6.00791	0.0634055	0.256662	0.505207	0.13223	0.326364	1	2005132	PRKCZ	1stExon;Body;5'UTR
cg12461930	-0.292492	1.6e-09	-6.41264	0.0484769	-0.381498	-0.202886	-0.292192	1.43e-10	-6.41264	0.0455651	-0.381498	-0.202886	0	0.982768	1	228345378	GJC2	5'UTR
cg15626350	0.460986	1.69e-09	6.41713	0.0765059	0.320517	0.602401	0.461459	1.39e-10	6.41713	0.0719105	0.320517	0.602401	0	0.587536	6	152130207	ESR1	Body
cg08659179	0.273714	1.76e-09	6.40978	0.0454781	0.190214	0.357776	0.273995	1.46e-10	6.40978	0.0427464	0.190214	0.357776	0	0.75356	5	27038707	CDH9	TSS200
cg01287088	0.404556	1.81e-09	6.40478	0.0672702	0.281044	0.528899	0.404971	1.51e-10	6.40478	0.0632295	0.281044	0.528899	0	0.595279	5	176827392	PFN3	1stExon
cg08688548	0.33005	1.84e-09	6.4025	0.0549009	0.229249	0.43153	0.330389	1.53e-10	6.4025	0.0516032	0.229249	0.43153	0	0.867762	15	83317398	CPEB1	TSS1500
cg24550149	0.385715	1.9e-09	6.39619	0.0642234	0.267796	0.504426	0.412044	6.68e-07	4.97057	0.0828968	0.24957	0.574519	0.421555	0.158652	1	55246954	TTC22	Body
cg12163800	0.339626	1.94e-09	6.39316	0.0565762	0.235748	0.444202	0.35996	2.14e-06	4.73986	0.0759432	0.211114	0.508806	0.448272	0.142427	17	74475355	RHBDF2	Body
cg00502509	-0.236004	1.98e-09	-6.37618	0.0393381	-0.308231	-0.163291	-0.235761	1.82e-10	-6.37618	0.0369752	-0.308231	-0.163291	0	0.530356	7	1956121	MAD1L1	Body
cg03672272	0.209046	1.98e-09	6.38918	0.0348455	0.145068	0.273455	0.233804	2.06e-05	4.25826	0.0549059	0.12619	0.341417	0.608318	0.0536042	22	46470191
cg25738176	0.486128	2.04e-09	6.38401	0.0810974	0.337228	0.636029	0.486629	1.73e-10	6.38401	0.0762262	0.337228	0.636029	0	0.934698	17	3848506	ATP2A3	Body
cg02803819	0.282763	2.18e-09	6.37242	0.0472573	0.195996	0.370114	0.285703	1.75e-09	6.01949	0.0474631	0.192678	0.378729	0	0.476285	7	27141067	HOXA2	Body
cg17104258	-0.451966	2.21e-09	-6.35754	0.0755564	-0.590692	-0.312307	-0.4515	2.05e-10	-6.35754	0.071018	-0.590692	-0.312307	0	0.864939	1	167090646	DUSP27	Body
cg05783384	0.517273	2.35e-09	6.3596	0.0866247	0.358225	0.677391	0.582166	0.000147258	3.79565	0.153377	0.281552	0.88278	0.692455	0.0207708	2	218843735
cg17113856	0.2611	2.64e-09	6.33956	0.0438632	0.180564	0.342177	0.292129	2.81e-05	4.18844	0.0697464	0.155428	0.428829	0.534227	0.0920224	6	32120895	PPT2;PRRT1	TSS1500
cg00582562	0.333825	2.67e-09	6.33778	0.0560964	0.230829	0.437514	0.340734	3.51e-08	5.51385	0.0617961	0.219616	0.461853	0.258435	0.256593	17	46388465	SKAP1	Body
cg04587220	0.517776	2.71e-09	6.33507	0.087045	0.357956	0.678671	0.563601	1.55e-06	4.80509	0.117292	0.333712	0.79349	0.401748	0.170731	19	1071208	HMHA1	Body
cg20079298	0.344159	2.78e-09	6.33021	0.0579021	0.237847	0.451186	0.400558	1.99e-05	4.26606	0.0938941	0.216529	0.584587	0.455349	0.138154	15	40572326
cg04027736	0.455329	2.79e-09	6.33014	0.0766065	0.314675	0.596929	0.462356	7.09e-09	5.78872	0.079872	0.30581	0.618902	0	0.395637	7	27143403	HOXA2	TSS1500
cg07737292	-0.220901	2.83e-09	-6.31449	0.0371801	-0.289166	-0.152177	-0.225156	8.6e-06	-4.44965	0.0506009	-0.324332	-0.12598	0.473673	0.127161	16	56892460	MIR138-2	Body
cg05287480	0.238749	2.86e-09	6.32557	0.0401972	0.164944	0.31305	0.262311	2.31e-05	4.2323	0.0619783	0.140835	0.383786	0.557291	0.0793744	7	27176127
cg07264048	0.265551	2.9e-09	6.32319	0.0447265	0.18343	0.348224	0.273284	1.7e-08	5.63972	0.048457	0.17831	0.368258	0.220037	0.278542	6	10556326	GCNT2	5'UTR;1stExon;Body
cg09470754	-0.260947	3.22e-09	-6.29166	0.0440796	-0.34188	-0.17947	-0.260675	3.14e-10	-6.29166	0.0414319	-0.34188	-0.17947	0	0.533189	19	55838021	TMEM150B	TSS1500
cg23377551	0.414691	3.32e-09	6.29926	0.0701118	0.285961	0.544286	0.437855	0.000130771	3.825	0.114472	0.213494	0.662215	0.608409	0.0535617	12	58130154	AGAP2	Body
cg01588592	-0.209176	3.44e-09	-6.28007	0.0353994	-0.274171	-0.143743	-0.208957	3.38e-10	-6.28007	0.0332731	-0.274171	-0.143743	0	0.931949	1	157069325	ETV3L	1stExon;5'UTR
cg16744741	-0.254598	3.85e-09	-6.26017	0.0432231	-0.333958	-0.174704	-0.260296	2.26e-08	-5.59099	0.0465564	-0.351545	-0.169048	0	0.439148	4	82126025	PRKG2	1stExon
cg17006136	-0.353661	4.04e-09	-6.25192	0.0601202	-0.464046	-0.242534	-0.401145	0.000268385	-3.64405	0.110082	-0.616902	-0.185387	0.549542	0.0835658	4	186559412	SORBS2	Body
cg25018458	0.147006	4.16e-09	6.25998	0.0250104	0.101085	0.193235	0.152109	5.71e-08	5.4278	0.0280241	0.097183	0.207035	0.25163	0.260525	17	980014	ABR	Body
cg27560367	0.185833	4.21e-09	6.25787	0.0316267	0.127764	0.244292	0.207665	2.59e-05	4.20692	0.0493626	0.110916	0.304414	0.343471	0.206175	13	114144049	DCUN1D2;TMCO3	Body;TSS1500
cg13579486	-0.250383	4.25e-09	-6.24305	0.0426241	-0.328644	-0.171597	-0.25635	4.61e-08	-5.46558	0.0469027	-0.348278	-0.164423	0.227743	0.274185	20	39314091
cg01964852	0.329585	4.43e-09	6.24862	0.0561749	0.226444	0.433419	0.329931	4.14e-10	6.24862	0.0528007	0.226444	0.433419	0	0.642001	7	27146262	HOXA3	3'UTR
cg15974867	0.367429	4.45e-09	6.24785	0.0626328	0.252431	0.4832	0.367815	4.16e-10	6.24785	0.0588707	0.252431	0.4832	0	0.92643	11	69464012	CCND1	Body
cg27409802	-0.249099	4.52e-09	-6.23226	0.0424787	-0.327092	-0.17058	-0.220379	0.00106783	-3.27202	0.0673526	-0.352388	-0.0883702	0.47922	0.123857	3	188664928
cg06977285	0.208641	4.62e-09	6.24126	0.0356031	0.143272	0.27445	0.238008	0.00529023	2.78881	0.0853438	0.0707368	0.405278	0.751105	0.00720287	7	18127468
cg10469774	0.229737	4.64e-09	6.24046	0.0392079	0.157749	0.302209	0.229979	4.36e-10	6.24046	0.0368529	0.157749	0.302209	0	0.860279	11	44642932
cg01226614	0.217039	4.83e-09	6.23346	0.0370825	0.148953	0.285583	0.217268	4.56e-10	6.23346	0.0348551	0.148953	0.285583	0	0.858853	13	44947593	SERP2	TSS1500
cg20864568	-0.247353	4.94e-09	-6.21646	0.042288	-0.324996	-0.169187	-0.248426	3.07e-07	-5.11904	0.0485299	-0.343543	-0.15331	0.261014	0.255098	17	43391599	MAP3K14	5'UTR
cg12253175	0.443973	5.03e-09	6.22624	0.0759437	0.304536	0.584348	0.553033	0.000121783	3.84251	0.143925	0.270945	0.83512	0.55797	0.0790104	12	58132093	AGAP2	TSS200;Body
cg22952459	-0.238758	5.35e-09	-6.20239	0.0409111	-0.313873	-0.163137	-0.238505	5.56e-10	-6.20239	0.0384537	-0.313873	-0.163137	0	0.881846	10	85932784	C10orf99	TSS1500
cg25915539	0.192612	5.45e-09	6.21203	0.0330227	0.13198	0.253651	0.196166	8.09e-08	5.36501	0.0365641	0.124502	0.267831	0.236571	0.269163	4	114214080	ANK2	Body
cg23618477	-0.520217	5.6e-09	-6.19429	0.0892556	-0.684095	-0.355236	-0.567747	4.04e-05	-4.10509	0.138303	-0.838816	-0.296677	0.504551	0.108959	6	169334872
cg04252044	-0.365031	5.89e-09	-6.18513	0.0627224	-0.480193	-0.249094	-0.364644	6.21e-10	-6.18513	0.0589549	-0.480193	-0.249094	0	0.942921	3	188664747
cg18264562	0.226139	6.07e-09	6.1931	0.0388894	0.154736	0.298023	0.226488	7.68e-10	6.15142	0.0368188	0.154325	0.298652	0	0.68833	1	26253412
cg03871267	0.336202	6.32e-09	6.18579	0.0578854	0.22992	0.443198	0.336559	6.18e-10	6.18579	0.0544085	0.22992	0.443198	0	0.923479	5	67483475
cg10752406	-0.389512	6.59e-09	-6.16524	0.0671446	-0.512794	-0.265401	-0.389625	8.97e-10	-6.12676	0.0635939	-0.514267	-0.264983	0.069443	0.358379	19	827776	AZU1	TSS200
cg07522913	0.30532	7.6e-09	6.15296	0.0528492	0.208286	0.403007	0.305646	7.61e-10	6.15296	0.0496747	0.208286	0.403007	0	0.590186	7	27150403	HOXA3	5'UTR
cg19647567	-0.281722	7.97e-09	-6.13119	0.048833	-0.371382	-0.191458	-0.28142	8.72e-10	-6.13119	0.0458998	-0.371382	-0.191458	0	0.476666	5	176935305	DOK3	Body
cg11859982	0.236968	8e-09	6.1436	0.0410803	0.161542	0.312901	0.285392	0.000202977	3.71528	0.0768157	0.134836	0.435948	0.6901	0.0214863	7	127907529
cg16402452	0.23534	8.41e-09	6.13463	0.0408577	0.160322	0.310861	0.243763	5.94e-08	5.42048	0.0449707	0.155622	0.331904	0.16549	0.308658	12	58129855	AGAP2	Body
cg12070987	-0.268231	8.47e-09	-6.12029	0.0465772	-0.353749	-0.182137	-0.267943	9.34e-10	-6.12029	0.0437795	-0.353749	-0.182137	0	0.91814	11	67804055	NDUFS8	Body
cg01463828	0.657564	8.78e-09	6.12704	0.114303	0.447698	0.868843	0.698343	1.69e-05	4.30281	0.162299	0.380242	1.01644	0.480924	0.145657	8	22446721	PDLIM2	Body
cg13639901	0.24187	8.79e-09	6.12678	0.0420454	0.164672	0.319588	0.24213	8.97e-10	6.12678	0.0395199	0.164672	0.319588	0	0.754937	7	155556590	RBM33	Body
cg06811467	0.16953	8.96e-09	6.12325	0.0294872	0.11539	0.224035	0.161682	1.39e-05	4.34486	0.0372124	0.0887475	0.234617	0.311854	0.225166	1	154299179	ATP8B2	TSS1500;5'UTR
cg18346707	0.259976	9.16e-09	6.11938	0.0452476	0.176899	0.343613	0.260256	9.39e-10	6.11938	0.0425298	0.176899	0.343613	0	0.891868	2	231732249	ITM2C	Body
cg05928290	0.342721	9.73e-09	6.10841	0.0597561	0.233005	0.453175	0.34309	1.01e-09	6.10841	0.0561668	0.233005	0.453175	0	0.493679	14	54418728	BMP4	Body
cg27217474	0.21606	9.84e-09	6.10646	0.0376839	0.14687	0.285716	0.216293	1.02e-09	6.10646	0.0354204	0.14687	0.285716	0	0.829625	17	46697543
cg14871225	-0.318782	1.06e-08	-6.08064	0.0557158	-0.42108	-0.215796	-0.353124	1.29e-05	-4.36171	0.0809601	-0.511803	-0.194445	0.513432	0.103824	5	139040820	CXXC5	5'UTR
cg22957360	0.32359	1.06e-08	6.09312	0.0565622	0.219739	0.42814	0.323939	1.11e-09	6.09312	0.0531648	0.219739	0.42814	0	0.689677	10	101282572
cg01987516	0.337892	1.08e-08	6.08976	0.0590948	0.229391	0.447124	0.338746	1.6e-09	6.03381	0.0561413	0.228711	0.448781	0	0.511257	10	101282726
cg25599198	0.368754	1.08e-08	6.09029	0.0644867	0.250352	0.487951	0.429905	0.000222862	3.69158	0.116455	0.201656	0.658153	0.684771	0.0231524	17	3848156	ATP2A3	Body
cg07110356	-0.270795	1.09e-08	-6.07553	0.0473685	-0.357767	-0.183239	-0.27208	3.87e-09	-5.88983	0.0461949	-0.36262	-0.181539	0.0639721	0.361081	17	56355431	MPO	Body
cg19256813	0.333403	1.1e-08	6.08663	0.0583397	0.226287	0.441238	0.347817	1.91e-07	5.20755	0.066791	0.216909	0.478725	0.257701	0.257018	12	117627286	FBXO21	Body
cg24861866	-0.189317	1.14e-08	-6.06709	0.0331621	-0.250205	-0.12802	-0.244752	0.000565164	-3.4478	0.0709879	-0.383886	-0.105619	0.527094	0.0960325	10	135106684	TUBGCP2	Body
cg17531288	0.186689	1.16e-08	6.07734	0.0327173	0.126618	0.247164	0.186891	1.22e-09	6.07734	0.0307521	0.126618	0.247164	0	0.507581	2	11482819	ROCK2	Body
cg17907520	0.1727	1.18e-08	6.07381	0.0302833	0.117098	0.228676	0.195334	0.000137047	3.81344	0.0512226	0.0949398	0.295729	0.599104	0.0579906	15	31680189
cg14023009	-0.296016	1.24e-08	-6.05174	0.0519836	-0.391461	-0.199929	-0.295539	3.24e-09	-5.91903	0.0499304	-0.393401	-0.197678	0.0171653	0.383617	8	1870798	ARHGEF10	Body
cg06962918	0.410695	1.25e-08	6.06261	0.0721496	0.278224	0.544058	0.411141	1.34e-09	6.06261	0.0678159	0.278224	0.544058	0	0.824623	7	18127112
cg02827029	0.366514	1.31e-08	6.05515	0.0644673	0.248148	0.485676	0.366912	1.4e-09	6.05515	0.060595	0.248148	0.485676	0	0.668263	12	121890907	KDM2B	Body
cg07248223	-0.287322	1.34e-08	-6.03697	0.0505802	-0.38019	-0.193829	-0.28701	1.57e-09	-6.03697	0.047542	-0.38019	-0.193829	0	0.744795	17	38717275	CCR7	Body
cg14034325	0.299812	1.34e-08	6.05116	0.0527697	0.202923	0.397352	0.303306	1.84e-08	5.6261	0.0539105	0.197643	0.408968	0	0.465876	10	43891459	HNRNPF	5'UTR
cg13348944	0.225673	1.43e-08	6.03862	0.0398031	0.152592	0.299245	0.228801	0.00102629	3.28322	0.0696879	0.0922149	0.365386	0.578828	0.0680795	11	118047121	SCN2B	1stExon
cg11236550	-0.365372	1.44e-08	-6.02449	0.0644532	-0.483712	-0.246236	-0.380107	9.23e-08	-5.34133	0.0711633	-0.519585	-0.240629	0	0.416041	1	167090757	DUSP27	Body
cg13185177	-0.212437	1.45e-08	-6.02325	0.0374825	-0.281258	-0.143154	-0.212206	1.71e-09	-6.02325	0.0352311	-0.281258	-0.143154	0	0.588846	3	194119885	GP5	5'UTR
cg23387569	0.362547	1.52e-08	6.02706	0.0640671	0.244916	0.480969	0.402783	5.92e-06	4.52916	0.0889309	0.228481	0.577084	0.432634	0.151909	12	58120011	AGAP2;LOC100130776	3'UTR;TSS200
cg00233028	0.32513	1.55e-08	6.02408	0.0574834	0.219587	0.431383	0.335598	0.00153575	3.16784	0.105939	0.127962	0.543235	0.572108	0.0715443	11	44642914
cg07877900	-0.244929	1.58e-08	-6.00744	0.043329	-0.324483	-0.164839	-0.244661	1.88e-09	-6.00744	0.0407264	-0.324483	-0.164839	0	0.664102	16	57576862	GPR114	1stExon;5'UTR
cg22568423	0.396045	1.66e-08	6.01195	0.0701628	0.267222	0.525735	0.396479	1.83e-09	6.01195	0.0659484	0.267222	0.525735	0	0.665239	19	8590567	MYO1F	Body
cg23968456	0.171156	1.73e-08	6.00397	0.0303622	0.115409	0.227278	0.171344	1.93e-09	6.00397	0.0285384	0.115409	0.227278	0	0.730046	10	73521631	CDH23;C10orf54	Body
cg06119452	-0.222608	1.77e-08	-5.98646	0.0395183	-0.295166	-0.149562	-0.253267	6.51e-05	-3.99353	0.0634193	-0.377566	-0.128967	0.593266	0.0608365	6	169621662	THBS2	Body
cg21042919	0.238166	1.87e-08	5.98938	0.0423524	0.160405	0.316451	0.238428	2.11e-09	5.98938	0.0398084	0.160405	0.316451	0	0.53884	17	36621139	ARHGAP23	Body
cg20558230	-0.203091	1.9e-08	-5.97341	0.0361322	-0.269432	-0.136304	-0.202868	2.32e-09	-5.97341	0.0339618	-0.269432	-0.136304	0	0.921468	5	484149	SLC9A3	Body
cg14798653	0.355814	1.97e-08	5.97968	0.063376	0.239452	0.472959	0.384259	2.65e-06	4.6961	0.0818252	0.223884	0.544633	0.394566	0.175113	19	6475497	DENND1C	Body
cg21207436	0.223116	1.98e-08	5.97941	0.0397422	0.150147	0.296576	0.220528	0.00219525	3.06246	0.07201	0.0793909	0.361665	0.581823	0.0665539	14	74815316	C14orf115	1stExon;5'UTR
cg22122808	-0.296027	2.02e-08	-5.96257	0.0527622	-0.392902	-0.198501	-0.295701	2.48e-09	-5.96257	0.0495929	-0.392902	-0.198501	0	0.719198	17	61511683	CYB561	3'UTR
cg23201812	-0.271827	2.02e-08	-5.96247	0.0484497	-0.360784	-0.182272	-0.271528	2.48e-09	-5.96247	0.0455395	-0.360784	-0.182272	0	0.566891	11	34771918
cg11113066	0.377339	2.08e-08	5.97035	0.0673151	0.253744	0.501765	0.383101	2.97e-08	5.54348	0.0691084	0.247651	0.518551	0	0.551981	10	101281981
cg17970299	0.4851	2.11e-08	5.96723	0.0865845	0.326126	0.645144	0.527833	1.29e-06	4.84094	0.109035	0.314128	0.741538	0	0.429533	12	54772804	ZNF385A	Body
cg04006327	0.389093	2.13e-08	5.96532	0.0694705	0.261541	0.517503	0.382881	0.000173893	3.7542	0.101987	0.18299	0.582773	0.449252	0.141835	11	72533487	ATG16L2	Body
cg06108383	0.224687	2.2e-08	5.95995	0.0401529	0.150963	0.298906	0.240209	2.61e-06	4.69965	0.0511122	0.140031	0.340387	0.324236	0.217758	6	32120899	PPT2;PRRT1	TSS1500
cg10045881	-0.263653	2.22e-08	-5.94473	0.0471328	-0.350191	-0.176532	-0.263362	2.77e-09	-5.94473	0.0443017	-0.350191	-0.176532	0	0.869808	1	111770291	CHI3L2	1stExon;5'UTR
cg24075175	0.352905	2.26e-08	5.95436	0.0631255	0.237003	0.469587	0.360888	5.01e-08	5.45112	0.0662044	0.23113	0.490647	0.141897	0.32127	11	128560240
cg05141695	-0.305285	2.27e-08	-5.94086	0.0546108	-0.405553	-0.204341	-0.317087	6.89e-07	-4.96457	0.06387	-0.44227	-0.191904	0	0.432824	6	341180	DUSP22	Body
cg26022064	0.232978	2.31e-08	5.95063	0.0416998	0.156414	0.310056	0.296682	0.000943955	3.30672	0.0897209	0.120832	0.472531	0.695973	0.0197264	7	98739782	SMURF1	Body
cg00162806	0.243551	2.31e-08	5.95089	0.0435904	0.163517	0.324124	0.244811	4.78e-09	5.85476	0.041814	0.162857	0.326765	0.0472921	0.36923	10	135051929	VENTX	Body
cg24524285	0.29945	2.31e-08	5.95052	0.0535984	0.20104	0.398522	0.299781	2.67e-09	5.95052	0.0503789	0.20104	0.398522	0	0.830871	11	64405919	NRXN2	Body
cg15472403	0.112471	2.32e-08	5.95004	0.0201327	0.0755057	0.149684	0.112595	2.68e-09	5.95004	0.0189234	0.0755057	0.149684	0	0.415308	19	54599455	OSCAR	Body
cg08140459	-0.20935	2.39e-08	-5.93128	0.0375099	-0.27822	-0.140016	-0.206075	1.73e-05	-4.29664	0.0479618	-0.300078	-0.112071	0.275759	0.246506	14	75086513
cg08414108	0.355984	2.46e-08	5.93932	0.0638377	0.238774	0.473983	0.4206	0.000190799	3.7309	0.112734	0.199645	0.641555	0.663353	0.0304924	6	158438202	SYNJ2	Body
cg08898775	0.276975	2.52e-08	5.93416	0.0497124	0.1857	0.368864	0.292016	4.36e-05	4.08738	0.0714433	0.15199	0.432042	0.461523	0.134438	15	59042684	ADAM10	TSS1500
cg00807464	-0.278274	2.62e-08	-5.91397	0.0500051	-0.370086	-0.185844	-0.277965	3.34e-09	-5.91397	0.0470015	-0.370086	-0.185844	0	0.838705	12	111618977	CUX2	Body
cg05810363	0.343102	2.64e-08	5.92574	0.0616687	0.229874	0.457091	0.343483	3.11e-09	5.92574	0.0579645	0.229874	0.457091	0	0.786139	17	74475270	RHBDF2	Body
cg27090409	-0.201859	2.7e-08	-5.90875	0.0363055	-0.268518	-0.134752	-0.201635	3.45e-09	-5.90875	0.0341248	-0.268518	-0.134752	0	0.656306	15	46589259
cg16748008	0.245792	2.72e-08	5.92005	0.0442208	0.1646	0.32753	0.260109	3e-06	4.6705	0.055692	0.150955	0.369263	0.381451	0.183112	7	27155002	HOXA3	5'UTR;TSS1500
cg07349815	0.291045	2.77e-08	5.9167	0.0523921	0.19485	0.387887	0.338664	0.00302204	2.96549	0.114202	0.114833	0.562496	0.726968	0.0117924	3	123751269
cg10091752	0.254383	2.8e-08	5.91513	0.0458045	0.170283	0.339048	0.254665	3.32e-09	5.91513	0.0430532	0.170283	0.339048	0	0.554523	6	3455459	SLC22A23	Body
cg19011001	-0.264353	3.18e-08	-5.87812	0.0477929	-0.352104	-0.176012	-0.264058	4.15e-09	-5.87812	0.0449222	-0.352104	-0.176012	0	0.571271	14	93539613	ITPK1	Body
cg02956248	0.150071	3.18e-08	5.89136	0.0271311	0.100256	0.20022	0.150238	3.83e-09	5.89136	0.0255015	0.100256	0.20022	0	0.477441	6	32120901	PPT2;PRRT1	TSS1500
cg08578641	0.320884	3.21e-08	5.88955	0.0580302	0.214337	0.428148	0.355074	0.000379125	3.5542	0.0999025	0.159269	0.550879	0.591664	0.0616259	9	34457440	C9orf25;DNAI1	Body;TSS1500
cg17007896	-0.286404	3.22e-08	-5.87601	0.0517982	-0.381509	-0.19066	-0.286084	4.2e-09	-5.87601	0.0486868	-0.381509	-0.19066	0	0.736214	11	69261044
cg15610437	-0.240722	3.23e-08	-5.87514	0.0435427	-0.320669	-0.160237	-0.297066	0.000197705	-3.72193	0.079815	-0.4535	-0.140631	0.479633	0.123612	19	827821	AZU1	TSS200
cg21696012	-0.295839	3.38e-08	-5.86661	0.0535902	-0.394234	-0.196782	-0.318106	5.46e-05	-4.03514	0.078834	-0.472618	-0.163594	0.518449	0.100947	1	24131000	HMGCL	Body
cg14019523	-0.230044	3.4e-08	-5.86557	0.0416789	-0.306569	-0.153004	-0.229786	4.48e-09	-5.86557	0.0391754	-0.306569	-0.153004	0	0.664092	14	94407033	ASB2	Body
cg10095954	0.364948	3.47e-08	5.87493	0.0661631	0.243468	0.487244	0.4273	0.00011855	3.84911	0.111013	0.209719	0.644881	0.577739	0.0686371	17	3848324	ATP2A3	Body
cg15967278	-0.260577	3.49e-08	-5.86053	0.0472515	-0.347334	-0.173237	-0.260286	4.61e-09	-5.86053	0.0444133	-0.347334	-0.173237	0	0.552552	8	29886272
cg23950714	-0.360382	3.6e-08	-5.85493	0.0654121	-0.480483	-0.239474	-0.429659	0.000986697	-3.29429	0.130425	-0.685288	-0.17403	0.73628	0.00985846	5	176935364	DOK3	Body
cg21691065	-0.233016	3.62e-08	-5.85368	0.0423031	-0.310687	-0.154822	-0.278842	9.31e-05	-3.90801	0.0713516	-0.418689	-0.138996	0.531139	0.0937529	1	2804835
cg14325837	0.227357	3.69e-08	5.86338	0.0412999	0.151527	0.303696	0.194717	0.00649682	2.72159	0.0715451	0.0544908	0.334943	0.569501	0.0729033	10	49731563	ARHGAP22	Body
cg08570034	-0.261682	3.7e-08	-5.84982	0.0475387	-0.348966	-0.173811	-0.269155	0.000311696	-3.60538	0.0746538	-0.415474	-0.122837	0.515348	0.102723	5	175227702	CPLX2	5'UTR
cg01291088	0.385122	3.83e-08	5.85657	0.0700398	0.256525	0.514584	0.385554	4.73e-09	5.85657	0.0658328	0.256525	0.514584	0	0.765319	16	67687648	RLTPR	Body
cg11041817	0.306784	3.84e-08	5.85596	0.0557988	0.204334	0.409923	0.307129	4.74e-09	5.85596	0.0524471	0.204334	0.409923	0	0.688407	17	46685327	HOXB7	Body
cg21386414	0.263865	3.85e-08	5.85553	0.047996	0.175741	0.352581	0.259494	3.04e-07	5.12107	0.0506718	0.160179	0.358809	0.188269	0.29624	1	26421349
cg02637537	0.370965	3.9e-08	5.85297	0.0675068	0.247019	0.495746	0.406711	7.16e-05	3.97092	0.102422	0.205966	0.607455	0.419025	0.160193	8	22447181	PDLIM2	Body
cg20991420	-0.20162	3.95e-08	-5.83761	0.0367039	-0.26901	-0.133776	-0.214082	2.75e-06	-4.68851	0.045661	-0.303576	-0.124588	0	0.401439	2	173061715
cg23953831	-0.209393	3.96e-08	-5.83686	0.038124	-0.279391	-0.138925	-0.214379	5.59e-08	-5.43147	0.0394697	-0.291738	-0.137019	0	0.467919	1	117544416	CD101	5'UTR;1stExon
cg25426302	0.246438	3.96e-08	5.85042	0.0448654	0.164063	0.329368	0.248527	2.1e-08	5.60353	0.0443518	0.161599	0.335455	0.15124	0.316306	6	32120826	PPT2;PRRT1	TSS1500
cg13879455	0.323302	4e-08	5.84834	0.0588799	0.215195	0.432137	0.352637	6.26e-05	4.00282	0.0880969	0.17997	0.525303	0.563884	0.0758591	12	58133008	AGAP2	TSS1500;Body
cg26549330	0.18352	4.14e-08	5.84197	0.0334591	0.122087	0.245366	0.183726	5.16e-09	5.84197	0.0314494	0.122087	0.245366	0	0.70916	22	46471442
cg14795572	0.379544	4.32e-08	5.83386	0.0692945	0.252315	0.507629	0.41664	2.16e-05	4.2474	0.0980928	0.224381	0.608898	0.491584	0.116543	12	58131681	AGAP2	1stExon;Body
cg22090150	0.304988	4.39e-08	5.83092	0.0557106	0.2027	0.407964	0.305332	5.51e-09	5.83092	0.0523643	0.2027	0.407964	0	0.726301	17	4098227	ANKFY1	Body
cg00215182	-0.275066	4.48e-08	-5.814	0.0502775	-0.367378	-0.182132	-0.274755	6.1e-09	-5.814	0.0472575	-0.367378	-0.182132	0	0.792049	1	22979495	C1QB	TSS200
cg09889997	-0.214744	4.58e-08	-5.80981	0.0392799	-0.286864	-0.142138	-0.260934	0.000114799	-3.85697	0.0676524	-0.39353	-0.128337	0.564622	0.0754687	1	7692321	CAMTA1	Body
cg02293044	0.2536	4.69e-08	5.81826	0.0464248	0.168362	0.339413	0.256891	5.93e-08	5.42082	0.0473896	0.164009	0.349772	0.0841872	0.351028	22	29703543	GAS2L1	5'UTR
cg22088368	-0.222185	4.7e-08	-5.80478	0.0406762	-0.296869	-0.146999	-0.240801	2.4e-06	-4.71644	0.0510556	-0.340868	-0.140734	0.131144	0.326934	22	37404888	C22orf33	TSS1500
cg15951469	0.198607	4.79e-08	5.81452	0.036381	0.131809	0.265854	0.198832	6.08e-09	5.81452	0.0341958	0.131809	0.265854	0	0.844728	6	153536198
cg17694130	-0.269457	4.91e-08	-5.79641	0.0494016	-0.360161	-0.178142	-0.269152	6.77e-09	-5.79641	0.0464342	-0.360161	-0.178142	0	0.508674	4	14858290
cg01080902	0.218505	4.99e-08	5.80657	0.0400807	0.144914	0.29259	0.218752	6.38e-09	5.80657	0.0376732	0.144914	0.29259	0	0.888426	19	44039870	ZNF575	3'UTR
cg22514173	-0.205452	5.28e-08	-5.78271	0.0377562	-0.274774	-0.135663	-0.246695	4.56e-05	-4.07699	0.0605091	-0.36529	-0.128099	0.480154	0.123302	22	20146278
cg08379738	0.400343	5.31e-08	5.79496	0.073583	0.26524	0.536355	0.512492	0.00054195	3.45912	0.148157	0.22211	0.802875	0.621453	0.0475867	19	6477033	DENND1C	Body
cg14913610	-0.196032	5.7e-08	-5.76829	0.0361151	-0.262342	-0.129276	-0.215049	5.08e-05	-4.05188	0.053074	-0.319072	-0.111026	0.514227	0.103367	12	9142341	KLRG1	Body
cg11080456	-0.198604	6.36e-08	-5.74734	0.0367221	-0.266028	-0.130726	-0.198377	9.07e-09	-5.74734	0.0345164	-0.266028	-0.130726	0	0.93654	14	69125124
cg03223072	-0.224032	6.81e-08	-5.73424	0.0415182	-0.300262	-0.147289	-0.23356	2.99e-07	-5.12399	0.0455817	-0.322898	-0.144222	0	0.434091	10	116398913	ABLIM1	Body
cg18046677	0.311734	6.91e-08	5.7447	0.0577985	0.205613	0.418569	0.312091	9.21e-09	5.7447	0.0543267	0.205613	0.418569	0	0.605824	19	49220142	MAMSTR	1stExon;Body;5'UTR
cg20225999	0.400277	7.18e-08	5.73745	0.0743091	0.263841	0.53763	0.400736	9.61e-09	5.73745	0.0698456	0.263841	0.53763	0	0.805914	2	218843435
cg26360402	-0.213174	7.24e-08	-5.72265	0.039586	-0.285857	-0.140003	-0.23659	3.39e-05	-4.14588	0.0570664	-0.348438	-0.124742	0.496689	0.113546	14	105973994
cg06093152	-0.237354	7.46e-08	-5.71686	0.0441208	-0.318363	-0.155801	-0.237082	1.09e-08	-5.71686	0.0414707	-0.318363	-0.155801	0	0.593328	1	212662017
cg10513118	0.253048	7.56e-08	5.72759	0.0470578	0.166647	0.34003	0.253338	1.02e-08	5.72759	0.0442312	0.166647	0.34003	0	0.73011	11	118047203	SCN2B	1stExon;5'UTR
cg07561747	0.289827	7.59e-08	5.72675	0.0539054	0.190854	0.389466	0.292429	1.99e-07	5.20006	0.0562357	0.182209	0.402649	0	0.442653	1	200983313	KIF21B	Body
cg12864235	0.30447	7.75e-08	5.72285	0.0566674	0.200425	0.409214	0.341437	0.000118604	3.84899	0.0887082	0.167573	0.515302	0.401478	0.170895	5	27038782	CDH9	TSS200
cg15286094	0.311687	7.8e-08	5.72164	0.058023	0.205153	0.418937	0.317438	2.83e-07	5.1344	0.0618258	0.196262	0.438615	0.147583	0.318254	7	116660213	ST7	Body
cg14736365	0.319734	7.88e-08	5.71965	0.0595418	0.210412	0.429792	0.326037	3.5e-05	4.13802	0.0787905	0.17161	0.480463	0.46149	0.134457	5	173947646
cg08056778	0.210695	8.1e-08	5.71431	0.0392728	0.138587	0.283287	0.225579	7.91e-06	4.46769	0.0504913	0.126618	0.324541	0.436592	0.149505	4	38139045	TBC1D1	3'UTR
cg07813031	-0.234265	8.28e-08	-5.69683	0.0436995	-0.3145	-0.15349	-0.234269	5.97e-05	-4.01393	0.058364	-0.34866	-0.119878	0.448102	0.14253	1	61298421
cg21876001	0.0844461	8.3e-08	5.70954	0.0157537	0.0555214	0.113565	0.0845434	1.13e-08	5.70954	0.0148074	0.0555214	0.113565	0	0.728938	19	11594640	ZNF653	Body
cg05923197	0.348636	8.3e-08	5.7096	0.0650382	0.229222	0.468853	0.376323	6.5e-06	4.50943	0.0834524	0.212759	0.539886	0.36002	0.196151	14	54418804	BMP4	Body
cg12309456	0.244328	8.32e-08	5.70924	0.0455824	0.160636	0.328583	0.244609	1.13e-08	5.70924	0.0428445	0.160636	0.328583	0	0.933725	17	74475402	RHBDF2	Body
cg26757820	0.268979	8.57e-08	5.70355	0.0502316	0.176751	0.361828	0.325439	0.000332045	3.58892	0.0906789	0.147712	0.503167	0.695753	0.0197907	10	76349278	ADK	Body
cg15572436	-0.206063	8.59e-08	-5.68996	0.0384851	-0.276724	-0.134927	-0.265702	0.000905	-3.31851	0.0800668	-0.42263	-0.108774	0.657985	0.0324876	11	62767169	SLC22A8	Body
cg22729726	-0.219564	8.61e-08	-5.68951	0.0410098	-0.29486	-0.143761	-0.24018	0.000640328	-3.41393	0.0703531	-0.37807	-0.102291	0.517072	0.101735	1	3123854	PRDM16	Body
cg09448088	0.258809	8.63e-08	5.70221	0.0483437	0.170047	0.348168	0.259107	1.18e-08	5.70221	0.0454399	0.170047	0.348168	0	0.509504	13	113635690	MCF2L	Body
cg02308560	0.428012	8.74e-08	5.69958	0.0799866	0.281152	0.57586	0.428506	1.2e-08	5.69958	0.0751821	0.281152	0.57586	0	0.773086	19	1071176	HMHA1	Body
cg21488617	0.211646	8.79e-08	5.69864	0.0395587	0.139013	0.284766	0.21189	1.21e-08	5.69864	0.0371826	0.139013	0.284766	0	0.574819	1	38022586	DNALI1	1stExon
cg03536885	0.206675	8.8e-08	5.69847	0.0386307	0.135746	0.27808	0.206913	1.21e-08	5.69847	0.0363103	0.135746	0.27808	0	0.775697	7	27163820	HOXA3	5'UTR
cg19402991	0.320701	8.83e-08	5.6978	0.0599511	0.210627	0.431515	0.330483	2.78e-06	4.68665	0.0705158	0.192274	0.468691	0.0971139	0.344499	2	164204915
cg26619671	-0.226804	9.21e-08	-5.67645	0.0424594	-0.304762	-0.148321	-0.226542	1.38e-08	-5.67645	0.039909	-0.304762	-0.148321	0	0.774915	16	89638625
cg10959668	-0.232446	9.27e-08	-5.6753	0.0435244	-0.312359	-0.151995	-0.241315	6.72e-07	-4.96925	0.0485616	-0.336494	-0.146136	0	0.372875	3	195897912
cg15475323	0.317817	9.53e-08	5.68294	0.0595674	0.208447	0.427922	0.327865	2.56e-05	4.20943	0.0778881	0.175207	0.480523	0.465885	0.131819	19	49220102	MAMSTR	1stExon;Body;5'UTR
cg20347666	0.263106	9.54e-08	5.68282	0.0493142	0.172562	0.354259	0.265161	4.95e-07	5.02816	0.0527353	0.161802	0.36852	0.0249388	0.379946	7	137505606	DGKI	Body
cg03193328	-0.232669	9.82e-08	-5.66399	0.0436531	-0.312819	-0.15198	-0.232273	2.1e-08	-5.60358	0.0414508	-0.313515	-0.151031	0	0.48274	7	65746852	TPST1	Body
cg24338091	0.350998	9.82e-08	5.67719	0.0658531	0.230087	0.472721	0.347748	3.3e-06	4.65141	0.074762	0.201218	0.494279	0.301788	0.231158	19	46270244	SIX5	Body
cg25059899	-0.181985	9.84e-08	-5.66359	0.0341462	-0.24468	-0.118869	-0.181774	1.48e-08	-5.66359	0.0320952	-0.24468	-0.118869	0	0.821053	18	60904328	BCL2	Body
cg16021126	0.223367	1e-07	5.6735	0.0419347	0.146372	0.300879	0.223626	1.4e-08	5.6735	0.0394158	0.146372	0.300879	0	0.659213	13	44947611	SERP2	TSS1500
cg08820801	0.246122	1e-07	5.67283	0.0462123	0.161274	0.331542	0.246408	1.4e-08	5.67283	0.0434365	0.161274	0.331542	0	0.631887	19	39465821	FBXO17	5'UTR
cg06988336	-0.227142	1.03e-07	-5.65461	0.0426868	-0.305518	-0.148239	-0.226879	1.56e-08	-5.65461	0.0401228	-0.305518	-0.148239	0	0.845918	16	89922397	SPIRE2	Body
cg24360871	0.40184	1.03e-07	5.66799	0.0755146	0.263191	0.541422	0.402307	1.44e-08	5.66799	0.0709787	0.263191	0.541422	0	0.786101	7	27163929	HOXA3	5'UTR
cg22331200	-0.220084	1.05e-07	-5.65124	0.0413849	-0.296069	-0.143587	-0.219828	1.59e-08	-5.65124	0.0388991	-0.296069	-0.143587	0	0.677423	17	56355362	MPO	Body
cg02690013	0.217473	1.05e-07	5.66406	0.0408964	0.142385	0.293067	0.217726	1.48e-08	5.66406	0.0384399	0.142385	0.293067	0	0.766341	8	1650309	DLGAP2	3'UTR
cg00982521	0.272351	1.05e-07	5.66407	0.0512162	0.178315	0.36702	0.272668	1.48e-08	5.66407	0.0481399	0.178315	0.36702	0	0.704359	6	41374806
cg08202399	0.323108	1.05e-07	5.66502	0.0607509	0.211565	0.4354	0.323483	1.47e-08	5.66502	0.0571018	0.211565	0.4354	0	0.498009	16	14280512	MKL2	Body
cg09498948	0.273901	1.08e-07	5.65901	0.0515537	0.179245	0.369193	0.312036	0.000135456	3.81632	0.0817635	0.151782	0.472289	0.578411	0.0682931	8	93116100
cg15262954	-0.562492	1.1e-07	-5.64191	0.105947	-0.757017	-0.366659	-0.561838	1.68e-08	-5.64191	0.0995829	-0.757017	-0.366659	0	0.474566	20	62198872	PRIC285	Body;1stExon
cg14938587	-0.295184	1.14e-07	-5.63468	0.0556699	-0.397397	-0.192283	-0.29484	1.75e-08	-5.63468	0.052326	-0.397397	-0.192283	0	0.583604	7	155790392
cg08308032	0.246006	1.14e-07	5.64805	0.0463934	0.160825	0.331761	0.246293	1.62e-08	5.64805	0.0436067	0.160825	0.331761	0	0.973679	2	75005912
cg27660627	0.269762	1.14e-07	5.64899	0.0508649	0.176371	0.363781	0.274602	2.55e-06	4.70396	0.0583767	0.160186	0.389018	0.0342578	0.375507	16	89461803	ANKRD11	5'UTR
cg09809672	-0.1749	1.18e-07	-5.62832	0.0330223	-0.235531	-0.113861	-0.198775	2.97e-05	-4.17548	0.0476054	-0.29208	-0.10547	0.466931	0.131192	1	236557682	EDARADD	TSS1500;5'UTR;1stExon
cg11624345	0.239622	1.2e-07	5.63858	0.0452654	0.156512	0.323292	0.239902	1.71e-08	5.63858	0.0425465	0.156512	0.323292	0	0.732304	19	44278551	KCNN4	Body
cg00682096	0.317375	1.21e-07	5.63594	0.0599812	0.207245	0.428244	0.318688	2.95e-08	5.54448	0.0574785	0.206032	0.431344	0.122552	0.33142	17	46672924	LOC404266	Body;TSS1500
cg08481112	0.192782	1.23e-07	5.63317	0.0364522	0.125854	0.260161	0.207226	6.47e-05	3.995	0.0518713	0.10556	0.308892	0.430184	0.153399	19	2544100	GNG7	5'UTR
cg04351734	0.295836	1.23e-07	5.63403	0.0559296	0.193146	0.399217	0.29718	0.000197036	3.72279	0.0798274	0.140721	0.453639	0.51908	0.100586	7	27155173	HOXA3	5'UTR
