# Supplementary material for: DNA methylation signatures of Alzheimer’s disease neuropathology in the cortex are primarily driven by variation in non-neuronal cell-types
Source: Nat Commun. 2022 Sep 24;13:5620. doi: 10.1038/s41467-022-33394-7 (PMC9509387; doi:10.1038/s41467-022-33394-7)
Supplement: Supplementary file 15 — Supplementary Data 12 [file 41467_2022_33394_MOESM15_ESM.xlsx]

## Sheet: Table S12
Supplementary Table S12: Results from the dorsolateral prefrontal cortex meta-analysis of Braak NFT stage.
DNAm site	Effect_fixed (%)	P_fixed	Z_fixed	SE.fixed (%)	lower.fixed_CI (%)	upper.fixed_CI (%)	Effect_random (%)	P_random	Z_random	SE.random (%)	lower.random_CI (%)	upper.random_CI (%)	I2	Het.P	CHR	BP	UCSC Nearest Gene	UCSC Ref Gene Group
cg22962123	0.710351	2.76899e-18	9.28438	0.0814573	0.56079	0.860918	0.723442	5.40012e-16	8.10214	0.0892902	0.548436	0.898447	0.25312	0.259665	7	27153605	HOXA3	5'UTR;1stExon
cg07061298	0.460645	2.31254e-17	9.02519	0.0543411	0.360871	0.561089	0.46209	5.36752e-19	8.9044	0.0518946	0.360379	0.563802	0.0781095	0.354071	7	27153847	HOXA3	5'UTR;TSS1500
cg16215084	0.342728	6.54987e-15	8.29745	0.0439796	0.261979	0.424021	0.34147	6.2315e-11	6.53808	0.0522278	0.239105	0.443834	0.279114	0.24454	6	30853948	DDR1	5'UTR
cg01301319	0.456091	1.65111e-14	8.17229	0.0594237	0.346986	0.565931	0.457345	9.27708e-16	8.03606	0.0569116	0.345801	0.56889	0.0248862	0.37997	7	27153580	HOXA3	5'UTR;1stExon
cg16406967	0.616743	3.24795e-14	8.07951	0.0812783	0.467511	0.766978	0.68848	6.96015e-07	4.96247	0.138737	0.41656	0.9604	0.642401	0.0386157	7	27155036	HOXA3	5'UTR;TSS1500
cg26199857	0.496758	4.03293e-14	8.04961	0.0657093	0.376111	0.618216	0.499002	1.52701e-11	6.74531	0.0739776	0.354008	0.643995	0.272981	0.24813	12	54764265	ZNF385A	Body
cg17824906	0.406681	5.38341e-14	8.00955	0.0540637	0.307417	0.506613	0.407015	1.15133e-15	8.00955	0.0508163	0.307417	0.506613	0	0.91877	12	1700011	FBXL14	Body
cg18680977	0.69399	7.55383e-14	7.96231	0.0928058	0.523592	0.865533	0.72558	4.12175e-09	5.87923	0.123414	0.483693	0.967467	0.459998	0.135355	7	27155039	HOXA3	5'UTR;TSS1500
cg09490371	0.569197	2.52347e-13	7.79185	0.0777841	0.42638	0.712974	0.569677	6.60333e-15	7.79185	0.0731119	0.42638	0.712974	0	0.664304	2	233253024	ECEL1P2	TSS1500
cg12307200	-0.338284	4.74905e-13	-7.6879	0.0467741	-0.424164	-0.251826	-0.337804	6.48735e-11	-6.53205	0.0517148	-0.439163	-0.236445	0.23293	0.271238	3	188664632
cg04874795	-0.500538	4.85381e-13	-7.68475	0.0692372	-0.627662	-0.37256	-0.513202	7.18762e-11	-6.51669	0.078752	-0.667553	-0.358851	0.277495	0.24549	16	86477638
cg08813888	-0.354592	5.84867e-13	-7.65776	0.0492219	-0.444967	-0.26361	-0.354184	2.26542e-14	-7.63459	0.046392	-0.445111	-0.263257	0.0553656	0.365302	2	662396
cg00921266	0.662562	7.26254e-13	7.63945	0.0923509	0.493	0.833265	0.855002	3.52915e-05	4.13632	0.206706	0.449866	1.26014	0.786432	0.00284183	7	27153663	HOXA3	5'UTR;TSS200
cg21806242	0.773706	8.88065e-13	7.61011	0.108259	0.574937	0.973813	0.809041	6.43856e-07	4.97758	0.162537	0.490474	1.12761	0.511405	0.129162	11	72532891	ATG16L2	Body
cg18757087	0.327882	4.78345e-12	7.36013	0.0474376	0.240784	0.415566	0.328175	1.83735e-13	7.36013	0.0445882	0.240784	0.415566	0	0.527614	5	173317332	CPEB4	1stExon
cg08230957	0.355657	4.96354e-12	7.35455	0.0514951	0.261109	0.450841	0.372507	3.64261e-09	5.89966	0.0631405	0.248754	0.496261	0.328606	0.215134	19	39087186	MAP4K1	Body
cg09502865	0.399612	5.65472e-12	7.33484	0.0580149	0.293093	0.506847	0.402921	3.79724e-12	6.94453	0.0580198	0.289204	0.516637	0	0.55051	16	88600155	ZFPM1	Body
cg14103343	0.310969	9.59078e-12	7.25443	0.0456467	0.227159	0.395342	0.351819	1.52288e-05	4.32535	0.0813388	0.192398	0.51124	0.683708	0.0234925	19	49220223	MAMSTR	TSS200;Body
cg14216068	0.521831	9.87564e-12	7.24996	0.0766462	0.381104	0.663505	0.549298	7.47249e-10	6.15575	0.0892334	0.374404	0.724192	0.2142	0.281826	7	27146445	HOXA3	3'UTR
cg05731218	-0.201061	9.94844e-12	-7.23569	0.0295363	-0.255292	-0.146466	-0.186672	1.51828e-06	-4.80881	0.0388187	-0.262755	-0.110589	0.137671	0.323502	2	216769199
cg04157161	0.567347	9.99166e-12	7.24817	0.0833523	0.414307	0.721417	0.566177	8.05117e-12	6.83763	0.082803	0.403886	0.728468	0	0.417352	17	7906847	GUCY2D	Body
cg13935577	0.669606	1.14116e-11	7.22779	0.0986532	0.488472	0.851957	0.770707	0.000185703	3.73771	0.206198	0.366567	1.17485	0.764529	0.005233	12	107974897	BTBD11	Body
cg13172549	0.618761	1.54423e-11	7.1812	0.0917543	0.450295	0.788361	0.619328	6.91006e-13	7.1812	0.0862429	0.450295	0.788361	0	0.404192	7	27153636	HOXA3	5'UTR;TSS200
cg23859635	0.317316	1.64938e-11	7.17102	0.0471207	0.230799	0.404414	0.333929	5.32528e-09	5.83668	0.0572122	0.221795	0.446063	0.346987	0.20405	2	42795262	MTA3	TSS1500
cg18535415	0.283842	1.73388e-11	7.16329	0.0421955	0.206369	0.361837	0.284103	7.87661e-13	7.16329	0.0396609	0.206369	0.361837	0	0.5399	1	200983238	KIF21B	Body
cg25432336	0.336267	2.09485e-11	7.13394	0.0501947	0.244106	0.429047	0.336577	9.75374e-13	7.13394	0.0471797	0.244106	0.429047	0	0.882843	2	20648580	RHOB	1stExon;3'UTR
cg00510320	0.508566	2.15206e-11	7.12975	0.0759584	0.369101	0.648968	0.576099	8.65358e-06	4.44834	0.129509	0.322267	0.829932	0.594338	0.0603101	16	67686943	RLTPR	Body
cg17775899	0.37782	2.30786e-11	7.11887	0.0565168	0.274052	0.482286	0.378169	1.08819e-12	7.11887	0.0531221	0.274052	0.482286	0	0.903547	7	27179426
cg05895618	-0.327334	2.78506e-11	-7.07639	0.0491677	-0.417609	-0.236452	-0.337851	5.52179e-10	-6.20351	0.0544613	-0.444593	-0.231109	0.132905	0.32601	11	19222395	CSRP3	5'UTR
cg23245942	0.353697	3.36272e-11	7.05998	0.0533501	0.255743	0.45231	0.361727	1.59431e-08	5.65109	0.0640102	0.23627	0.487185	0.277682	0.24538	17	46698973	HOXB9	3'UTR
cg02317313	0.404411	3.37849e-11	7.05925	0.0610059	0.2924	0.517175	0.427167	3.99533e-07	5.06918	0.0842676	0.262006	0.592329	0.447769	0.142731	12	122235206	LOC338799	Body
cg14557202	0.54558	3.52973e-11	7.05237	0.0823818	0.394322	0.697855	0.563203	7.63854e-07	4.94438	0.113908	0.339948	0.786457	0.456463	0.137483	12	54764371	ZNF385A	Body
cg15033653	0.228129	4.3301e-11	7.02017	0.0346053	0.164591	0.292094	0.224115	3.19919e-08	5.53017	0.0405259	0.144686	0.303544	0.30824	0.227321	12	113587581	CCDC42B	TSS200
cg05157625	0.440706	4.37799e-11	7.01843	0.066868	0.317932	0.564306	0.441119	2.24374e-12	7.01843	0.0628515	0.317932	0.564306	0	0.651168	14	93153553	RIN3	Body
cg06889108	0.329399	5.30223e-11	6.98812	0.0501965	0.237235	0.422183	0.357239	1.28028e-06	4.84279	0.0737672	0.212658	0.50182	0.494601	0.11477	5	173317342	CPEB4	1stExon
cg06800235	-0.372826	5.82991e-11	-6.95992	0.0569371	-0.477366	-0.267583	-0.372474	3.40475e-12	-6.95992	0.0535171	-0.477366	-0.267583	0	0.94621	1	7692367	CAMTA1	Body
cg01478234	0.405764	5.91549e-11	6.97074	0.061988	0.291951	0.520344	0.406147	3.15283e-12	6.97074	0.0582646	0.291951	0.520344	0	0.723134	12	107975299	BTBD11	Body
cg19240213	0.450092	5.91636e-11	6.97071	0.0687601	0.323845	0.577189	0.466726	6.86411e-07	4.96517	0.0940001	0.28249	0.650963	0.445629	0.144026	7	27163095	HOXA3	5'UTR
cg12305431	0.404704	6.25077e-11	6.96197	0.061904	0.291045	0.519128	0.426545	1.80403e-08	5.62981	0.0757653	0.278048	0.575042	0.336166	0.210584	7	27157855	HOXA3	5'UTR
cg03169557	0.241134	6.42278e-11	6.95765	0.036907	0.17337	0.309353	0.241361	3.46005e-12	6.95765	0.0346901	0.17337	0.309353	0	0.732276	16	89598950	SPG7	Body
cg20864214	0.481338	7.0244e-11	6.94337	0.0738233	0.345794	0.617793	0.528664	3.94347e-06	4.61434	0.11457	0.304111	0.753217	0.594558	0.0602022	11	73054121	ARHGEF17	Body
cg06635946	0.256685	8.31683e-11	6.91637	0.0395218	0.18412	0.329737	0.275023	7.4983e-07	4.94799	0.0555827	0.166083	0.383963	0.497093	0.11331	22	46470016
cg11724984	0.329002	8.86061e-11	6.90622	0.0507311	0.235856	0.422774	0.334449	1.51909e-09	6.04233	0.055351	0.225963	0.442935	0	0.402697	12	121890864	KDM2B	Body
cg25251478	0.282996	9.30836e-11	6.89831	0.0436872	0.202784	0.363748	0.283301	6.03934e-12	6.87872	0.0411852	0.20258	0.364023	0	0.500989	6	30853959	DDR1	5'UTR
cg13390284	0.300845	1.03078e-10	6.88191	0.0465533	0.21537	0.386894	0.294848	6.44962e-05	3.99573	0.0737908	0.15022	0.439475	0.640612	0.0393498	1	65531864
cg13076843	0.416218	1.17691e-10	6.86054	0.0646072	0.297595	0.535639	0.425257	3.48557e-10	6.27548	0.0677649	0.29244	0.558074	0.169733	0.306362	17	74475294	RHBDF2	Body
cg02798280	0.566297	1.29903e-10	6.84459	0.0881083	0.404525	0.729158	0.566841	7.66962e-12	6.84459	0.082816	0.404525	0.729158	0	0.960106	19	39087135	MAP4K1	Body
cg07963670	0.259151	1.44154e-10	6.82773	0.0404202	0.184937	0.333864	0.266836	5.92695e-09	5.81881	0.0458576	0.176957	0.356715	0.0184883	0.382994	8	23161764	LOXL2	Body
cg23120601	0.391789	1.46676e-10	6.82491	0.061133	0.279545	0.504788	0.443659	2.91562e-05	4.17996	0.10614	0.23563	0.651689	0.553162	0.0816	15	40583227	PLCB2	Body
cg25840926	0.357927	1.57129e-10	6.81374	0.0559411	0.255216	0.461329	0.400256	8.77941e-06	4.44524	0.0900415	0.223778	0.576734	0.434169	0.150977	2	20647987	RHOB	1stExon;3'UTR
cg11839415	0.714422	1.58844e-10	6.81197	0.111687	0.509358	0.920866	0.715112	9.6269e-12	6.81197	0.104979	0.509358	0.920866	0	0.530357	1	43814764	MPL	Body
cg09144964	0.371866	1.59062e-10	6.81175	0.0581367	0.265124	0.479327	0.388401	1.4718e-08	5.66482	0.0685636	0.254018	0.522783	0.192663	0.293818	7	27150262	HOXA3	5'UTR
cg25015038	-0.304046	1.59179e-10	-6.79849	0.0475346	-0.391323	-0.216183	-0.312019	1.29152e-06	-4.84105	0.0644526	-0.438343	-0.185694	0.379101	0.184544	14	89604062
cg17826679	0.498739	1.59294e-10	6.81151	0.0779743	0.355573	0.642868	0.499221	9.65776e-12	6.81151	0.0732907	0.355573	0.642868	0	0.722501	19	10736038	SLC44A2	TSS200;Body
cg00979931	0.470333	1.70045e-10	6.80089	0.0736482	0.33511	0.606465	0.461979	1.00389e-05	4.41633	0.104607	0.256953	0.667005	0.464994	0.132354	11	72533664	ATG16L2	Body
cg24041556	0.509273	1.81468e-10	6.7903	0.0798701	0.362626	0.656905	0.509766	1.11901e-11	6.7903	0.0750726	0.362626	0.656905	0	0.724543	19	10736059	SLC44A2	TSS200;Body
cg15645660	0.648463	1.89412e-10	6.78331	0.101805	0.461544	0.83664	0.649092	1.17453e-11	6.78331	0.0956895	0.461544	0.83664	0	0.598452	1	55247356	TTC22	Body
cg02106682	0.323388	1.90511e-10	6.78237	0.0507769	0.230159	0.417245	0.323702	1.18223e-11	6.78237	0.047727	0.230159	0.417245	0	0.541179	7	27184461	HOXA5	TSS1500
cg19803550	0.236785	1.9354e-10	6.77979	0.0371931	0.168497	0.305533	0.240292	9.29118e-10	6.12113	0.0392562	0.163352	0.317233	0.0759854	0.35513	17	1637391	WDR81	Body
cg25143652	-0.291173	2.19942e-10	-6.74575	0.0458776	-0.375407	-0.206372	-0.312913	2.05559e-07	-5.19424	0.0602423	-0.430986	-0.19484	0.104182	0.340895	20	62168670	PTK6	1stExon;5'UTR
cg12234455	0.302652	2.21715e-10	6.75757	0.0476956	0.21508	0.390813	0.341276	7.13166e-05	3.97185	0.0859237	0.172869	0.509683	0.65097	0.0351857	19	49220235	MAMSTR	TSS200;Body
cg09109520	0.28879	2.42524e-10	6.74286	0.0456104	0.205046	0.373096	0.295686	9.37764e-06	4.43105	0.0667305	0.164897	0.426476	0.524239	0.0976489	16	57673258	GPR56	5'UTR;1stExon
cg24670552	0.345736	2.55124e-10	6.73454	0.0546717	0.245355	0.446792	0.346073	1.64445e-11	6.73454	0.0513878	0.245355	0.446792	0	0.740823	13	110436780	IRS2	1stExon
cg11601000	0.219977	2.6625e-10	6.72753	0.0348216	0.156042	0.284341	0.222057	4.02515e-10	6.25305	0.0355118	0.152455	0.291659	0	0.470835	22	42348013	LOC339674	TSS200
cg08101036	0.564818	2.74396e-10	6.72257	0.0894749	0.400537	0.730205	0.757828	0.00037381	3.55792	0.212998	0.34036	1.1753	0.821495	0.000774641	7	27153655	HOXA3	5'UTR;TSS200
cg22904711	0.494066	2.8753e-10	6.71487	0.0783565	0.350198	0.638901	0.501384	1.77592e-09	6.01708	0.0833269	0.338067	0.664702	0	0.513842	19	44278628	KCNN4	Body
cg09596958	0.538668	2.96209e-10	6.70997	0.0854927	0.381698	0.696694	0.671401	2.06638e-05	4.2576	0.157695	0.362324	0.980477	0.627933	0.0447264	12	58132105	AGAP2	TSS200;Body
cg22507723	0.430852	3.21436e-10	6.69648	0.068519	0.305047	0.557504	0.483112	2.02032e-06	4.75138	0.101678	0.283827	0.682398	0.512002	0.104647	12	58131768	AGAP2	1stExon;Body
cg26884773	0.368006	3.26602e-10	6.69384	0.0585475	0.260509	0.476226	0.368368	2.17386e-11	6.69384	0.0550308	0.260509	0.476226	0	0.814033	1	235256863
cg02506717	0.242799	3.39103e-10	6.68763	0.0386638	0.17181	0.314266	0.243038	2.26811e-11	6.68763	0.0363414	0.17181	0.314266	0	0.59968	7	28338790	CREB5	TSS200
cg19411952	0.357834	3.64056e-10	6.67588	0.0570826	0.253027	0.463347	0.358187	2.45758e-11	6.67588	0.0536539	0.253027	0.463347	0	0.995154	8	61936514
cg21663431	0.48911	3.69483e-10	6.67342	0.0780527	0.3458	0.633383	0.519438	5.54263e-08	5.43296	0.0956087	0.332049	0.706828	0.341187	0.207555	19	10736355	SLC44A2	Body
cg01753263	0.218219	3.69733e-10	6.67331	0.0348242	0.154279	0.282588	0.218447	2.6597e-11	6.66428	0.0327789	0.154202	0.282693	0	0.433641	5	171879957	SH3PXD2B	Body
cg01111041	0.186085	3.75504e-10	6.67074	0.0297077	0.13154	0.240997	0.186269	2.54508e-11	6.67074	0.0279232	0.13154	0.240997	0	0.622843	6	32121055	PPT2;PRRT1	TSS1500
cg16988611	0.236686	3.84655e-10	6.66675	0.0378084	0.167267	0.306571	0.237253	1.62508e-10	6.39315	0.0371106	0.164518	0.309989	0	0.449603	10	82224946	TSPAN14	5'UTR
cg08760493	-0.216677	3.89658e-10	-6.65147	0.0346234	-0.280248	-0.152679	-0.275428	7.92405e-05	-3.94669	0.0697872	-0.412209	-0.138648	0.653155	0.0343344	4	109994039	COL25A1	Body
cg15911153	0.465841	4.06592e-10	6.65754	0.074517	0.329023	0.603579	0.468409	1.14134e-10	6.44694	0.0726561	0.326006	0.610813	0	0.502537	5	138730783	LOC389333	1stExon;5'UTR
cg20145009	0.331407	4.23765e-10	6.65067	0.0530675	0.233972	0.429498	0.331451	1.76463e-10	6.38054	0.0519472	0.229637	0.433266	0	0.478105	14	105399175	PLD4	Body
cg08706567	0.379138	4.33966e-10	6.64671	0.0607467	0.267603	0.491423	0.376954	3.77704e-09	5.89367	0.063959	0.251596	0.502311	0.0901646	0.348019	1	43814983	MPL	Body
cg05066959	0.502372	4.36334e-10	6.64581	0.0805026	0.354564	0.651174	0.502869	3.01563e-11	6.64581	0.0756671	0.354564	0.651174	0	0.902018	8	41519308	ANK1;MIR486	Body;TSS1500
cg27624319	0.413236	4.37049e-10	6.64553	0.0662217	0.291649	0.535641	0.423818	1.47225e-07	5.256	0.0806351	0.265776	0.58186	0.227933	0.274077	20	33147017	MAP1LC3A	Body
cg19048532	0.455555	4.44696e-10	6.64265	0.0730351	0.321458	0.590554	0.489011	8.86539e-06	4.44314	0.11006	0.273298	0.704724	0.49027	0.117317	7	27148002	HOXA3	Body
cg03308399	0.444362	5.1756e-10	6.61734	0.0715135	0.313059	0.576548	0.444804	3.65724e-11	6.61734	0.0672179	0.313059	0.576548	0	0.598141	7	27146237	HOXA3	3'UTR
cg07807757	-0.222048	5.72035e-10	-6.58746	0.035826	-0.287826	-0.155826	-0.260368	0.000145925	-3.7979	0.0685558	-0.394735	-0.126001	0.632724	0.0426595	7	50894570
cg13374901	0.310315	5.74203e-10	6.59996	0.0500722	0.218379	0.402869	0.310624	4.11261e-11	6.59996	0.0470645	0.218379	0.402869	0	0.713929	20	60639404	TAF4	Body
cg12695465	0.304378	6.4527e-10	6.58039	0.0492605	0.213933	0.395432	0.30967	2.29531e-09	5.9754	0.0518241	0.208096	0.411243	0.223444	0.276619	6	10556147	GCNT2	5'UTR;1stExon;Body
cg26321999	0.269455	6.57995e-10	6.57711	0.0436303	0.189347	0.350102	0.269725	4.79687e-11	6.57711	0.0410096	0.189347	0.350102	0	0.589908	6	30854011	DDR1	5'UTR
cg13928306	0.322471	7.07131e-10	6.56499	0.052311	0.226424	0.419163	0.347697	2.23219e-07	5.17888	0.0671375	0.21611	0.479284	0.37571	0.186609	16	3162397	ZNF205;MGC3771	TSS200;Body
cg17965690	0.551252	7.09142e-10	6.56451	0.0894305	0.387053	0.716557	0.551805	5.22025e-11	6.56451	0.0840587	0.387053	0.716557	0	0.711229	19	10736049	SLC44A2	TSS200;Body
cg14010720	-0.36287	7.30479e-10	-6.54638	0.0589138	-0.47104	-0.253973	-0.388801	4.91496e-07	-5.0296	0.0773026	-0.540311	-0.237291	0.393823	0.175566	20	62168878	PTK6	TSS200
cg15614119	0.396022	7.51011e-10	6.55485	0.0643421	0.277886	0.514953	0.410122	3.03398e-07	5.12132	0.0800813	0.253166	0.567079	0.218552	0.279379	2	11925153	LPIN1	Body
cg04301614	-0.23274	7.53108e-10	-6.54124	0.0378162	-0.302173	-0.16284	-0.232623	6.65831e-11	-6.52816	0.0356338	-0.302464	-0.162782	0	0.437917	4	37585993	C4orf19	5'UTR;1stExon
cg15821544	0.289409	7.53205e-10	6.55436	0.047024	0.20307	0.376328	0.291715	1.66536e-09	6.02748	0.0483976	0.196858	0.386573	0.0170688	0.383663	1	43473840
cg15751131	-0.288009	8.00675e-10	-6.53091	0.0468704	-0.374066	-0.201373	-0.325457	3.34752e-05	-4.14844	0.0784528	-0.479221	-0.171692	0.603536	0.0558643	7	140090416	SLC37A3	5'UTR
cg01353646	0.371308	8.41492e-10	6.53564	0.0605042	0.260218	0.483144	0.423983	1.70557e-05	4.30031	0.0985935	0.230743	0.617223	0.594563	0.0601998	12	58132733	AGAP2	TSS1500;Body
cg19645616	0.378598	8.57223e-10	6.53251	0.0617217	0.265273	0.492685	0.378979	6.46767e-11	6.53251	0.0580143	0.265273	0.492685	0	0.941611	19	10444917	RAVER1;ICAM3	TSS1500;Body
cg06784824	0.285882	8.96989e-10	6.52483	0.0466613	0.200209	0.372131	0.28617	6.80766e-11	6.52483	0.0438586	0.200209	0.372131	0	0.487749	11	47376985	SPI1	Body
cg05851442	0.396594	9.17808e-10	6.52095	0.0647703	0.277672	0.516316	0.418838	8.30247e-08	5.36043	0.0781352	0.265696	0.57198	0.164395	0.309249	7	27153212	HOXA3	5'UTR
cg17693222	0.24027	9.36909e-10	6.51746	0.0392611	0.168184	0.312841	0.240512	7.15096e-11	6.51746	0.0369028	0.168184	0.312841	0	0.982902	8	42033472	PLAT	3'UTR
cg02124912	0.359842	9.89478e-10	6.5082	0.0588834	0.251729	0.468683	0.370628	3.19844e-08	5.53021	0.0670187	0.239273	0.501982	0.288345	0.239112	1	202091933	GPR37L1	TSS200
cg08027484	0.30039	1.00498e-09	6.50556	0.0491748	0.210102	0.391285	0.308348	1.6126e-07	5.23922	0.0588539	0.192997	0.4237	0.316446	0.222424	6	10556523	GCNT2	5'UTR;1stExon;Body
cg05109569	0.401328	1.01996e-09	6.50304	0.0657242	0.280655	0.522814	0.411491	9.76643e-09	5.73474	0.0717541	0.270855	0.552126	0.229119	0.273404	7	27146430	HOXA3	3'UTR
cg03218479	-0.280978	1.06499e-09	-6.48256	0.0460668	-0.365559	-0.195827	-0.281846	6.22243e-10	-6.18469	0.0455716	-0.371165	-0.192528	0	0.449446	8	140945782	TRAPPC9	Body
cg16258854	0.468223	1.12954e-09	6.48568	0.0768847	0.327058	0.610337	0.468698	8.83309e-11	6.48568	0.0722665	0.327058	0.610337	0	0.66044	2	20648194	RHOB	1stExon;3'UTR
cg16129132	0.259909	1.1429e-09	6.48368	0.0426916	0.181525	0.338821	0.264172	9.51608e-09	5.73914	0.0460299	0.173955	0.354389	0	0.409605	11	3182119	OSBPL5	5'UTR
cg05417607	0.274051	1.14885e-09	6.4828	0.0450206	0.19139	0.357267	0.274329	9.00384e-11	6.4828	0.0423164	0.19139	0.357267	0	0.916391	17	1373605	MYO1C	Body
cg13106389	0.266826	1.20136e-09	6.47518	0.0438854	0.18625	0.347944	0.267097	9.47016e-11	6.47518	0.0412494	0.18625	0.347944	0	0.64044	1	25257626	RUNX3	TSS1500;Body
cg13771313	0.370195	1.32572e-09	6.45835	0.0610455	0.258112	0.483032	0.375752	4.28304e-08	5.47877	0.0685833	0.241331	0.510173	0.270396	0.24964	11	72533295	ATG16L2	Body
cg03984375	0.228501	1.35081e-09	6.45514	0.0376987	0.159284	0.298184	0.228734	1.08116e-10	6.45514	0.0354343	0.159284	0.298184	0	0.488983	22	46484046	LOC400931	Body
cg14430943	0.306924	1.37167e-09	6.45252	0.0506578	0.213913	0.400561	0.307106	2.32397e-10	6.33824	0.0484528	0.21214	0.402072	0	0.518078	7	155556652	RBM33	Body
cg10822172	0.246773	1.38931e-09	6.45033	0.0407437	0.171965	0.322084	0.247025	1.11604e-10	6.45033	0.0382964	0.171965	0.322084	0	0.408583	7	28338757	CREB5	TSS200
cg20695936	0.253086	1.39669e-09	6.44943	0.0417919	0.176353	0.330334	0.275137	0.000116468	3.85344	0.0714002	0.135195	0.415079	0.567867	0.0737598	1	25257624	RUNX3	TSS1500;Body
cg04520340	0.375745	1.48106e-09	6.43938	0.0621434	0.261645	0.490611	0.380935	1.87929e-09	6.00791	0.0634055	0.256662	0.505207	0.13223	0.326364	1	2005132	PRKCZ	1stExon;Body;5'UTR
cg12461930	-0.292492	1.60318e-09	-6.41264	0.0484769	-0.381498	-0.202886	-0.292192	1.43023e-10	-6.41264	0.0455651	-0.381498	-0.202886	0	0.982768	1	228345378	GJC2	5'UTR
cg15626350	0.460986	1.68585e-09	6.41713	0.0765059	0.320517	0.602401	0.461459	1.38868e-10	6.41713	0.0719105	0.320517	0.602401	0	0.587536	6	152130207	ESR1	Body
cg08659179	0.273714	1.75938e-09	6.40978	0.0454781	0.190214	0.357776	0.273995	1.4573e-10	6.40978	0.0427464	0.190214	0.357776	0	0.75356	5	27038707	CDH9	TSS200
cg01287088	0.404556	1.81115e-09	6.40478	0.0672702	0.281044	0.528899	0.404972	1.50583e-10	6.40478	0.0632295	0.281044	0.528899	0	0.595279	5	176827392	PFN3	1stExon
cg08688548	0.33005	1.8353e-09	6.4025	0.0549009	0.229249	0.43153	0.330389	1.52854e-10	6.4025	0.0516032	0.229249	0.43153	0	0.867762	15	83317398	CPEB1	TSS1500
cg24550149	0.385715	1.90363e-09	6.39619	0.0642234	0.267796	0.504426	0.412044	6.67567e-07	4.97057	0.0828968	0.24957	0.574519	0.421555	0.158652	1	55246954	TTC22	Body
cg12163800	0.339626	1.93733e-09	6.39316	0.0565762	0.235748	0.444202	0.35996	2.13864e-06	4.73986	0.0759432	0.211114	0.508806	0.448272	0.142427	17	74475355	RHBDF2	Body
cg00502509	-0.236004	1.98095e-09	-6.37618	0.0393381	-0.308231	-0.163291	-0.235761	1.81559e-10	-6.37618	0.0369752	-0.308231	-0.163291	0	0.530356	7	1956121	MAD1L1	Body
cg03672272	0.209046	1.98256e-09	6.38918	0.0348455	0.145068	0.273455	0.233804	2.06025e-05	4.25826	0.0549059	0.12619	0.341417	0.608318	0.0536042	22	46470191
cg25738176	0.486128	2.04276e-09	6.38401	0.0810974	0.337228	0.636029	0.486629	1.72513e-10	6.38401	0.0762262	0.337228	0.636029	0	0.934698	17	3848506	ATP2A3	Body
cg02803819	0.282763	2.18416e-09	6.37242	0.0472573	0.195996	0.370114	0.285704	1.74971e-09	6.01949	0.0474631	0.192678	0.37873	0	0.476285	7	27141067	HOXA2	Body
cg17104258	-0.451966	2.20625e-09	-6.35754	0.0755564	-0.590693	-0.312307	-0.4515	2.05006e-10	-6.35754	0.071018	-0.590693	-0.312307	0	0.864939	1	167090646	DUSP27	Body
cg05783384	0.517273	2.35185e-09	6.3596	0.0866247	0.358225	0.677391	0.582166	0.000147258	3.79565	0.153377	0.281552	0.88278	0.692455	0.0207708	2	218843735
cg17113856	0.2611	2.63922e-09	6.33956	0.0438632	0.180564	0.342177	0.292129	2.80876e-05	4.18844	0.0697464	0.155428	0.428829	0.534227	0.0920224	6	32120895	PPT2;PRRT1	TSS1500
cg00582562	0.333825	2.66638e-09	6.33778	0.0560964	0.230829	0.437514	0.340734	3.51072e-08	5.51385	0.0617961	0.219616	0.461853	0.258435	0.256593	17	46388465	SKAP1	Body
cg04587220	0.517776	2.70817e-09	6.33507	0.087045	0.357956	0.678671	0.563601	1.54678e-06	4.80509	0.117292	0.333712	0.793491	0.401748	0.170731	19	1071208	HMHA1	Body
cg20079298	0.344159	2.78483e-09	6.33021	0.0579021	0.237847	0.451186	0.400558	1.98955e-05	4.26606	0.0938941	0.216529	0.584587	0.455349	0.138154	15	40572326
cg04027736	0.455329	2.78597e-09	6.33014	0.0766065	0.314675	0.596929	0.462356	7.0926e-09	5.78872	0.079872	0.30581	0.618902	0	0.395637	7	27143403	HOXA2	TSS1500
cg07737292	-0.220901	2.82637e-09	-6.31449	0.0371801	-0.289166	-0.152177	-0.225156	8.60118e-06	-4.44965	0.0506009	-0.324332	-0.12598	0.473673	0.127161	16	56892460	MIR138-2	Body
cg05287480	0.238749	2.85992e-09	6.32557	0.0401972	0.164944	0.31305	0.262311	2.31314e-05	4.2323	0.0619783	0.140835	0.383786	0.557291	0.0793744	7	27176127
cg07264048	0.265551	2.89919e-09	6.32319	0.0447265	0.18343	0.348224	0.273284	1.70328e-08	5.63972	0.048457	0.17831	0.368258	0.220037	0.278542	6	10556326	GCNT2	5'UTR;1stExon;Body
cg09470754	-0.260947	3.22108e-09	-6.29166	0.0440796	-0.34188	-0.17947	-0.260675	3.14095e-10	-6.29166	0.0414319	-0.34188	-0.17947	0	0.533189	19	55838021	TMEM150B	TSS1500
cg23377551	0.414691	3.32461e-09	6.29926	0.0701118	0.285961	0.544286	0.437855	0.000130771	3.825	0.114472	0.213494	0.662215	0.608409	0.0535617	12	58130154	AGAP2	Body
cg01588592	-0.209176	3.44137e-09	-6.28007	0.0353994	-0.274171	-0.143743	-0.208957	3.38417e-10	-6.28007	0.0332731	-0.274171	-0.143743	0	0.931949	1	157069325	ETV3L	1stExon;5'UTR
cg16744741	-0.254598	3.85458e-09	-6.26017	0.0432231	-0.333958	-0.174704	-0.260296	2.25772e-08	-5.59099	0.0465564	-0.351545	-0.169048	0	0.439148	4	82126025	PRKG2	1stExon
cg17006136	-0.353661	4.03945e-09	-6.25192	0.0601202	-0.464046	-0.242534	-0.401145	0.000268385	-3.64405	0.110082	-0.616902	-0.185387	0.549542	0.0835658	4	186559412	SORBS2	Body
cg25018458	0.147006	4.15778e-09	6.25998	0.0250104	0.101085	0.193235	0.152109	5.7052e-08	5.4278	0.0280241	0.097183	0.207035	0.25163	0.260525	17	980014	ABR	Body
cg27560367	0.185833	4.20776e-09	6.25787	0.0316267	0.127764	0.244292	0.207665	2.58872e-05	4.20692	0.0493626	0.110916	0.304413	0.343471	0.206175	13	114144049	DCUN1D2;TMCO3	Body;TSS1500
cg13579486	-0.250383	4.24816e-09	-6.24305	0.0426241	-0.328644	-0.171597	-0.25635	4.61401e-08	-5.46558	0.0469027	-0.348278	-0.164423	0.227743	0.274185	20	39314091
cg01964852	0.329585	4.43438e-09	6.24862	0.0561749	0.226444	0.433419	0.329931	4.14089e-10	6.24862	0.0528007	0.226444	0.433419	0	0.642001	7	27146262	HOXA3	3'UTR
cg15974867	0.367429	4.45372e-09	6.24785	0.0626328	0.252431	0.4832	0.367815	4.1613e-10	6.24785	0.0588707	0.252431	0.4832	0	0.92643	11	69464012	CCND1	Body
cg27409802	-0.249099	4.51614e-09	-6.23226	0.0424787	-0.327092	-0.170581	-0.220379	0.00106783	-3.27202	0.0673526	-0.352388	-0.0883702	0.47922	0.123857	3	188664928
cg06977285	0.208641	4.62319e-09	6.24126	0.0356031	0.143272	0.27445	0.238008	0.00529023	2.78881	0.0853438	0.0707368	0.405278	0.751105	0.00720287	7	18127468
cg10469774	0.229737	4.64423e-09	6.24046	0.0392079	0.157748	0.302209	0.229979	4.36293e-10	6.24046	0.0368529	0.157748	0.302209	0	0.860279	11	44642932
cg01226614	0.217039	4.8318e-09	6.23346	0.0370825	0.148953	0.285582	0.217268	4.56249e-10	6.23346	0.0348551	0.148953	0.285582	0	0.858853	13	44947593	SERP2	TSS1500
cg20864568	-0.247352	4.93834e-09	-6.21646	0.042288	-0.324996	-0.169187	-0.248427	3.07095e-07	-5.11904	0.0485299	-0.343543	-0.15331	0.261014	0.255098	17	43391599	MAP3K14	5'UTR
cg12253175	0.443973	5.03294e-09	6.22624	0.0759437	0.304536	0.584348	0.553033	0.000121783	3.84251	0.143925	0.270945	0.83512	0.55797	0.0790104	12	58132093	AGAP2	TSS200;Body
cg22952459	-0.238757	5.34648e-09	-6.20239	0.0409111	-0.313873	-0.163137	-0.238505	5.56111e-10	-6.20239	0.0384537	-0.313873	-0.163137	0	0.881846	10	85932784	C10orf99	TSS1500
cg25915539	0.192612	5.45307e-09	6.21203	0.0330227	0.13198	0.253652	0.196167	8.09448e-08	5.36501	0.0365641	0.124502	0.267831	0.236571	0.269163	4	114214080	ANK2	Body
cg23618477	-0.520217	5.59636e-09	-6.19429	0.0892556	-0.684095	-0.355236	-0.567747	4.04163e-05	-4.10509	0.138303	-0.838816	-0.296677	0.504551	0.108959	6	169334872
cg04252044	-0.365031	5.89242e-09	-6.18513	0.0627224	-0.480193	-0.249094	-0.364644	6.20531e-10	-6.18513	0.0589549	-0.480193	-0.249094	0	0.942921	3	188664747
cg18264562	0.226139	6.06581e-09	6.1931	0.0388894	0.154736	0.298023	0.226488	7.67901e-10	6.15142	0.0368188	0.154325	0.298652	0	0.68833	1	26253412
cg03871267	0.336202	6.32028e-09	6.18579	0.0578854	0.22992	0.443198	0.336559	6.17938e-10	6.18579	0.0544085	0.22992	0.443198	0	0.923479	5	67483475
cg10752406	-0.389512	6.58842e-09	-6.16524	0.0671446	-0.512794	-0.265401	-0.389625	8.96839e-10	-6.12676	0.0635939	-0.514267	-0.264983	0.069443	0.358379	19	827776	AZU1	TSS200
cg07522913	0.30532	7.59557e-09	6.15296	0.0528492	0.208286	0.403007	0.305646	7.60524e-10	6.15296	0.0496747	0.208286	0.403007	0	0.590186	7	27150403	HOXA3	5'UTR
cg19647567	-0.281722	7.97044e-09	-6.13119	0.048833	-0.371382	-0.191458	-0.28142	8.72268e-10	-6.13119	0.0458998	-0.371382	-0.191458	0	0.476666	5	176935305	DOK3	Body
cg11859982	0.236968	8.00263e-09	6.1436	0.0410803	0.161542	0.312901	0.285392	0.000202977	3.71528	0.0768157	0.134836	0.435948	0.6901	0.0214863	7	127907529
cg16402452	0.235339	8.41268e-09	6.13463	0.0408577	0.160322	0.310861	0.243763	5.94385e-08	5.42048	0.0449707	0.155622	0.331904	0.16549	0.308658	12	58129855	AGAP2	Body
cg12070987	-0.268231	8.46941e-09	-6.12029	0.0465772	-0.353749	-0.182137	-0.267943	9.34064e-10	-6.12029	0.0437795	-0.353749	-0.182137	0	0.91814	11	67804055	NDUFS8	Body
cg01463828	0.657564	8.77581e-09	6.12704	0.114303	0.447698	0.868843	0.698343	1.68646e-05	4.30281	0.162299	0.380242	1.01644	0.480924	0.145657	8	22446721	PDLIM2	Body
cg13639901	0.24187	8.78834e-09	6.12678	0.0420454	0.164672	0.319588	0.24213	8.96738e-10	6.12678	0.0395199	0.164672	0.319588	0	0.754937	7	155556590	RBM33	Body
cg06811467	0.16953	8.96256e-09	6.12325	0.0294872	0.11539	0.224035	0.161682	1.39367e-05	4.34486	0.0372124	0.0887475	0.234617	0.311854	0.225166	1	154299179	ATP8B2	TSS1500;5'UTR
cg18346707	0.259976	9.1575e-09	6.11938	0.0452476	0.176899	0.343613	0.260256	9.39399e-10	6.11938	0.0425298	0.176899	0.343613	0	0.891868	2	231732249	ITM2C	Body
cg05928290	0.342721	9.73239e-09	6.10841	0.0597561	0.233005	0.453175	0.34309	1.00628e-09	6.10841	0.0561668	0.233005	0.453175	0	0.493679	14	54418728	BMP4	Body
cg27217474	0.21606	9.83845e-09	6.10646	0.0376839	0.14687	0.285716	0.216293	1.01867e-09	6.10646	0.0354204	0.14687	0.285716	0	0.829625	17	46697543
cg14871225	-0.318782	1.05543e-08	-6.08064	0.0557158	-0.42108	-0.215796	-0.353124	1.29052e-05	-4.36171	0.0809601	-0.511803	-0.194445	0.513432	0.103824	5	139040820	CXXC5	5'UTR
cg22957360	0.32359	1.05925e-08	6.09312	0.0565622	0.219738	0.428141	0.32394	1.10728e-09	6.09312	0.0531648	0.219738	0.428141	0	0.689677	10	101282572
cg25599198	0.368754	1.076e-08	6.09029	0.0644867	0.250352	0.487952	0.429905	0.000222862	3.69158	0.116455	0.201657	0.658153	0.684771	0.0231524	17	3848156	ATP2A3	Body
cg01987516	0.337892	1.07912e-08	6.08976	0.0590948	0.229391	0.447124	0.338746	1.60143e-09	6.03381	0.0561413	0.228711	0.448781	0	0.511257	10	101282726
cg07110356	-0.270795	1.08566e-08	-6.07553	0.0473685	-0.357767	-0.183239	-0.27208	3.866e-09	-5.88983	0.0461949	-0.36262	-0.181539	0.0639721	0.361081	17	56355431	MPO	Body
cg19256813	0.333403	1.09799e-08	6.08663	0.0583397	0.226287	0.441238	0.347817	1.91352e-07	5.20755	0.066791	0.216909	0.478725	0.257701	0.257018	12	117627286	FBXO21	Body
cg24861866	-0.189317	1.13748e-08	-6.06709	0.0331621	-0.250205	-0.12802	-0.244752	0.000565164	-3.4478	0.0709879	-0.383886	-0.105619	0.527094	0.0960325	10	135106684	TUBGCP2	Body
cg17531288	0.186689	1.1558e-08	6.07734	0.0327173	0.126618	0.247164	0.186891	1.22194e-09	6.07734	0.0307521	0.126618	0.247164	0	0.507581	2	11482819	ROCK2	Body
cg17907520	0.1727	1.17851e-08	6.07381	0.0302833	0.117098	0.228676	0.195334	0.000137047	3.81344	0.0512226	0.0949398	0.295729	0.599104	0.0579906	15	31680189
cg14023009	-0.296016	1.23797e-08	-6.05174	0.0519836	-0.391461	-0.199929	-0.295539	3.23847e-09	-5.91903	0.0499304	-0.393401	-0.197678	0.0171653	0.383617	8	1870798	ARHGEF10	Body
cg06962918	0.410695	1.25359e-08	6.06261	0.0721496	0.278224	0.544058	0.411141	1.33934e-09	6.06261	0.0678159	0.278224	0.544058	0	0.824623	7	18127112
cg02827029	0.366514	1.30613e-08	6.05515	0.0644673	0.248148	0.485676	0.366912	1.40291e-09	6.05515	0.060595	0.248148	0.485676	0	0.668263	12	121890907	KDM2B	Body
cg14034325	0.299812	1.33509e-08	6.05116	0.0527697	0.202923	0.397352	0.303306	1.84331e-08	5.6261	0.0539105	0.197643	0.408968	0	0.465876	10	43891459	HNRNPF	5'UTR
cg07248223	-0.287322	1.3428e-08	-6.03697	0.0505802	-0.38019	-0.193829	-0.28701	1.57034e-09	-6.03697	0.047542	-0.38019	-0.193829	0	0.744795	17	38717275	CCR7	Body
cg13348944	0.225673	1.43024e-08	6.03862	0.0398031	0.152592	0.299245	0.228801	0.00102629	3.28322	0.0696879	0.0922149	0.365386	0.578828	0.0680795	11	118047121	SCN2B	1stExon
cg11236550	-0.365372	1.43806e-08	-6.02449	0.0644532	-0.483712	-0.246236	-0.380107	9.22665e-08	-5.34133	0.0711633	-0.519585	-0.240629	0	0.416041	1	167090757	DUSP27	Body
cg13185177	-0.212437	1.44783e-08	-6.02325	0.0374825	-0.281258	-0.143154	-0.212206	1.70945e-09	-6.02325	0.0352311	-0.281258	-0.143154	0	0.588846	3	194119885	GP5	5'UTR
cg23387569	0.362547	1.52376e-08	6.02706	0.0640671	0.244916	0.480969	0.402783	5.9218e-06	4.52916	0.0889309	0.228481	0.577084	0.432634	0.151909	12	58120011	AGAP2;LOC100130776	3'UTR;TSS200
cg00233028	0.32513	1.54884e-08	6.02408	0.0574834	0.219587	0.431383	0.335598	0.00153574	3.16784	0.105939	0.127961	0.543235	0.572108	0.0715443	11	44642914
cg07877900	-0.244929	1.57881e-08	-6.00744	0.043329	-0.324483	-0.164839	-0.244661	1.88474e-09	-6.00744	0.0407264	-0.324483	-0.164839	0	0.664102	16	57576862	GPR114	1stExon;5'UTR
cg22568423	0.396045	1.65504e-08	6.01195	0.0701628	0.267222	0.525735	0.396479	1.833e-09	6.01195	0.0659484	0.267222	0.525735	0	0.665239	19	8590567	MYO1F	Body
cg23968456	0.171156	1.7288e-08	6.00397	0.0303622	0.11541	0.227278	0.171344	1.92554e-09	6.00397	0.0285384	0.11541	0.227278	0	0.730046	10	73521631	CDH23;C10orf54	Body
cg06119452	-0.222608	1.7705e-08	-5.98646	0.0395183	-0.295167	-0.149562	-0.253267	6.50979e-05	-3.99353	0.0634193	-0.377566	-0.128967	0.593266	0.0608365	6	169621662	THBS2	Body
cg21042919	0.238166	1.87184e-08	5.98938	0.0423524	0.160405	0.316451	0.238428	2.10642e-09	5.98938	0.0398084	0.160405	0.316451	0	0.53884	17	36621139	ARHGAP23	Body
cg20558230	-0.203091	1.90097e-08	-5.97341	0.0361322	-0.269432	-0.136304	-0.202868	2.32351e-09	-5.97341	0.0339618	-0.269432	-0.136304	0	0.921468	5	484149	SLC9A3	Body
cg14798653	0.355814	1.97321e-08	5.97968	0.063376	0.239452	0.472959	0.384259	2.65181e-06	4.6961	0.0818252	0.223885	0.544633	0.394566	0.175113	19	6475497	DENND1C	Body
cg21207436	0.223116	1.97613e-08	5.97941	0.0397422	0.150147	0.296576	0.220528	0.00219525	3.06246	0.07201	0.0793909	0.361665	0.581823	0.0665539	14	74815316	C14orf115	1stExon;5'UTR
cg22122808	-0.296027	2.01634e-08	-5.96257	0.0527622	-0.392902	-0.198501	-0.295701	2.48305e-09	-5.96257	0.0495929	-0.392902	-0.198501	0	0.719198	17	61511683	CYB561	3'UTR
cg23201812	-0.271827	2.01737e-08	-5.96247	0.0484497	-0.360784	-0.182272	-0.271528	2.48447e-09	-5.96247	0.0455395	-0.360784	-0.182272	0	0.566891	11	34771918
cg11113066	0.377339	2.07589e-08	5.97035	0.0673151	0.253744	0.501765	0.383101	2.96516e-08	5.54348	0.0691084	0.247651	0.518551	0	0.551981	10	101281981
cg17970299	0.4851	2.1113e-08	5.96723	0.0865845	0.326126	0.645144	0.527833	1.29228e-06	4.84094	0.109035	0.314128	0.741538	0	0.429533	12	54772804	ZNF385A	Body
cg04006327	0.389093	2.13323e-08	5.96532	0.0694705	0.261541	0.517503	0.382881	0.000173893	3.7542	0.101987	0.18299	0.582773	0.449252	0.141835	11	72533487	ATG16L2	Body
cg06108383	0.224687	2.19633e-08	5.95995	0.0401529	0.150963	0.298906	0.240209	2.60609e-06	4.69965	0.0511122	0.140031	0.340387	0.324236	0.217758	6	32120899	PPT2;PRRT1	TSS1500
cg10045881	-0.263652	2.22121e-08	-5.94473	0.0471328	-0.350191	-0.176532	-0.263361	2.76916e-09	-5.94473	0.0443017	-0.350191	-0.176532	0	0.869808	1	111770291	CHI3L2	1stExon;5'UTR
cg24075175	0.352905	2.26372e-08	5.95436	0.0631255	0.237003	0.469587	0.360888	5.00539e-08	5.45112	0.0662044	0.23113	0.490647	0.141897	0.32127	11	128560240
cg05141695	-0.305284	2.26823e-08	-5.94086	0.0546108	-0.405553	-0.204341	-0.317087	6.88522e-07	-4.96457	0.06387	-0.44227	-0.191904	0	0.432824	6	341180	DUSP22	Body
cg00162806	0.243551	2.30671e-08	5.95089	0.0435904	0.163517	0.324124	0.244811	4.77694e-09	5.85476	0.041814	0.162857	0.326765	0.0472921	0.36923	10	135051929	VENTX	Body
cg26022064	0.232978	2.30992e-08	5.95063	0.0416998	0.156414	0.310056	0.296682	0.000943955	3.30672	0.0897209	0.120832	0.472532	0.695973	0.0197264	7	98739782	SMURF1	Body
cg24524285	0.29945	2.31131e-08	5.95052	0.0535984	0.20104	0.398522	0.299781	2.67292e-09	5.95052	0.0503789	0.20104	0.398522	0	0.830871	11	64405919	NRXN2	Body
cg15472403	0.112471	2.31734e-08	5.95004	0.0201327	0.0755057	0.149684	0.112595	2.68079e-09	5.95004	0.0189234	0.0755057	0.149684	0	0.415308	19	54599455	OSCAR	Body
cg08140459	-0.20935	2.38885e-08	-5.93128	0.0375099	-0.27822	-0.140016	-0.206075	1.73403e-05	-4.29664	0.0479618	-0.300078	-0.112071	0.275759	0.246506	14	75086513
cg08414108	0.355984	2.45558e-08	5.93932	0.0638377	0.238774	0.473983	0.4206	0.000190799	3.7309	0.112734	0.199645	0.641555	0.663353	0.0304924	6	158438202	SYNJ2	Body
cg08898775	0.276975	2.52498e-08	5.93416	0.0497124	0.1857	0.368864	0.292016	4.36267e-05	4.08738	0.0714433	0.15199	0.432042	0.461523	0.134438	15	59042684	ADAM10	TSS1500
cg00807464	-0.278274	2.62286e-08	-5.91397	0.0500051	-0.370086	-0.185844	-0.277965	3.33966e-09	-5.91397	0.0470015	-0.370086	-0.185844	0	0.838705	12	111618977	CUX2	Body
cg05810363	0.343102	2.64218e-08	5.92574	0.0616687	0.229874	0.457091	0.343483	3.1089e-09	5.92574	0.0579645	0.229874	0.457091	0	0.786139	17	74475270	RHBDF2	Body
cg27090409	-0.201859	2.69758e-08	-5.90875	0.0363055	-0.268518	-0.134752	-0.201635	3.44707e-09	-5.90875	0.0341248	-0.268518	-0.134752	0	0.656306	15	46589259
cg16748008	0.245792	2.72451e-08	5.92005	0.0442208	0.164599	0.32753	0.260109	3.00474e-06	4.6705	0.055692	0.150955	0.369263	0.381451	0.183112	7	27155002	HOXA3	5'UTR;TSS1500
cg07349815	0.291045	2.774e-08	5.9167	0.0523921	0.19485	0.387887	0.338664	0.00302204	2.96549	0.114202	0.114833	0.562496	0.726968	0.0117924	3	123751269
cg10091752	0.254383	2.79755e-08	5.91513	0.0458045	0.170283	0.339048	0.254665	3.31613e-09	5.91513	0.0430532	0.170283	0.339048	0	0.554523	6	3455459	SLC22A23	Body
cg02956248	0.150071	3.17836e-08	5.89136	0.0271311	0.100256	0.20022	0.150238	3.83024e-09	5.89136	0.0255015	0.100256	0.20022	0	0.477441	6	32120901	PPT2;PRRT1	TSS1500
cg19011001	-0.264353	3.1801e-08	-5.87812	0.0477929	-0.352104	-0.176012	-0.264058	4.14944e-09	-5.87812	0.0449222	-0.352104	-0.176012	0	0.571271	14	93539613	ITPK1	Body
cg08578641	0.320884	3.20946e-08	5.88955	0.0580302	0.214337	0.428148	0.355074	0.000379125	3.5542	0.0999025	0.159269	0.550879	0.591664	0.0616259	9	34457440	C9orf25;DNAI1	Body;TSS1500
cg17007896	-0.286404	3.21637e-08	-5.87601	0.0517982	-0.381509	-0.19066	-0.286084	4.20281e-09	-5.87601	0.0486868	-0.381509	-0.19066	0	0.736214	11	69261044
cg15610437	-0.240722	3.23137e-08	-5.87514	0.0435427	-0.320669	-0.160237	-0.297066	0.000197705	-3.72193	0.079815	-0.4535	-0.140631	0.479633	0.123612	19	827821	AZU1	TSS200
cg21696012	-0.295839	3.38234e-08	-5.86661	0.0535902	-0.394234	-0.196782	-0.318106	5.45704e-05	-4.03514	0.078834	-0.472618	-0.163594	0.518449	0.100947	1	24131000	HMGCL	Body
cg14019523	-0.230044	3.40113e-08	-5.86557	0.0416789	-0.306569	-0.153004	-0.229786	4.47586e-09	-5.86557	0.0391754	-0.306569	-0.153004	0	0.664092	14	94407033	ASB2	Body
cg10095954	0.364948	3.47051e-08	5.87493	0.0661631	0.243468	0.487244	0.4273	0.00011855	3.84911	0.111013	0.209719	0.644881	0.577739	0.0686371	17	3848324	ATP2A3	Body
cg15967278	-0.260577	3.49402e-08	-5.86053	0.0472515	-0.347334	-0.173237	-0.260286	4.61386e-09	-5.86053	0.0444133	-0.347334	-0.173237	0	0.552552	8	29886272
cg23950714	-0.360383	3.60017e-08	-5.85493	0.0654121	-0.480483	-0.239474	-0.429659	0.000986697	-3.29429	0.130425	-0.685288	-0.17403	0.73628	0.00985846	5	176935364	DOK3	Body
cg21691065	-0.233016	3.62421e-08	-5.85368	0.0423031	-0.310687	-0.154822	-0.278842	9.30612e-05	-3.90801	0.0713516	-0.418689	-0.138996	0.531139	0.0937529	1	2804835
cg14325837	0.227357	3.69142e-08	5.86338	0.0412999	0.151527	0.303696	0.194717	0.00649682	2.72159	0.0715451	0.0544908	0.334943	0.569501	0.0729033	10	49731563	ARHGAP22	Body
cg08570034	-0.261682	3.6997e-08	-5.84982	0.0475387	-0.348966	-0.173811	-0.269155	0.000311696	-3.60538	0.0746538	-0.415474	-0.122837	0.515348	0.102723	5	175227702	CPLX2	5'UTR
cg01291088	0.385122	3.8278e-08	5.85657	0.0700398	0.256525	0.514584	0.385554	4.72513e-09	5.85657	0.0658328	0.256525	0.514584	0	0.765319	16	67687648	RLTPR	Body
cg11041817	0.306784	3.84031e-08	5.85596	0.0557988	0.204334	0.409923	0.307128	4.74256e-09	5.85596	0.0524471	0.204334	0.409923	0	0.688407	17	46685327	HOXB7	Body
cg21386414	0.263865	3.8491e-08	5.85553	0.047996	0.175741	0.352581	0.259494	3.038e-07	5.12107	0.0506718	0.160179	0.358809	0.188269	0.29624	1	26421349
cg02637537	0.370965	3.9021e-08	5.85297	0.0675068	0.247019	0.495746	0.406711	7.15966e-05	3.97092	0.102422	0.205967	0.607455	0.419025	0.160193	8	22447181	PDLIM2	Body
cg20991420	-0.201619	3.94845e-08	-5.83761	0.0367039	-0.26901	-0.133776	-0.214082	2.75206e-06	-4.68851	0.045661	-0.303576	-0.124588	0	0.401439	2	173061715
cg25426302	0.246438	3.95531e-08	5.85042	0.0448654	0.164063	0.329368	0.248527	2.10028e-08	5.60353	0.0443518	0.161599	0.335455	0.15124	0.316306	6	32120826	PPT2;PRRT1	TSS1500
cg23953831	-0.209393	3.96431e-08	-5.83686	0.038124	-0.279391	-0.138925	-0.214379	5.58908e-08	-5.43147	0.0394697	-0.291738	-0.13702	0	0.467919	1	117544416	CD101	5'UTR;1stExon
cg13879455	0.323302	3.99942e-08	5.84834	0.0588799	0.215195	0.432137	0.352637	6.2591e-05	4.00282	0.0880969	0.17997	0.525303	0.563884	0.0758591	12	58133008	AGAP2	TSS1500;Body
cg26549330	0.18352	4.13729e-08	5.84197	0.0334591	0.122087	0.245366	0.183726	5.15877e-09	5.84197	0.0314494	0.122087	0.245366	0	0.70916	22	46471442
cg14795572	0.379544	4.31952e-08	5.83386	0.0692945	0.252315	0.507629	0.41664	2.16261e-05	4.2474	0.0980928	0.224381	0.608898	0.491584	0.116543	12	58131681	AGAP2	1stExon;Body
cg22090150	0.304988	4.38732e-08	5.83092	0.0557106	0.2027	0.407964	0.305332	5.51218e-09	5.83092	0.0523643	0.2027	0.407964	0	0.726301	17	4098227	ANKFY1	Body
cg00215182	-0.275066	4.47637e-08	-5.814	0.0502775	-0.367378	-0.182132	-0.274755	6.09982e-09	-5.814	0.0472575	-0.367378	-0.182132	0	0.792049	1	22979495	C1QB	TSS200
cg09889997	-0.214744	4.57697e-08	-5.80981	0.0392799	-0.286864	-0.142138	-0.260934	0.000114799	-3.85697	0.0676524	-0.39353	-0.128337	0.564622	0.0754687	1	7692321	CAMTA1	Body
cg02293044	0.2536	4.69187e-08	5.81826	0.0464248	0.168362	0.339412	0.256891	5.93272e-08	5.42082	0.0473896	0.164009	0.349773	0.0841872	0.351028	22	29703543	GAS2L1	5'UTR
cg22088368	-0.222185	4.70038e-08	-5.80478	0.0406762	-0.296869	-0.146999	-0.240801	2.40007e-06	-4.71644	0.0510556	-0.340868	-0.140734	0.131144	0.326934	22	37404888	C22orf33	TSS1500
cg15951469	0.198607	4.78581e-08	5.81452	0.036381	0.13181	0.265854	0.198832	6.08079e-09	5.81452	0.0341958	0.13181	0.265854	0	0.844728	6	153536198
cg17694130	-0.269457	4.9134e-08	-5.79641	0.0494016	-0.360161	-0.178142	-0.269152	6.77493e-09	-5.79641	0.0464342	-0.360161	-0.178142	0	0.508674	4	14858290
cg01080902	0.218505	4.9915e-08	5.80657	0.0400807	0.144914	0.29259	0.218752	6.37672e-09	5.80657	0.0376732	0.144914	0.29259	0	0.888426	19	44039870	ZNF575	3'UTR
cg22514173	-0.205451	5.28234e-08	-5.78271	0.0377562	-0.274774	-0.135663	-0.246695	4.56232e-05	-4.07699	0.0605091	-0.36529	-0.128099	0.480154	0.123302	22	20146278
cg08379738	0.400343	5.30706e-08	5.79496	0.073583	0.26524	0.536355	0.512492	0.00054195	3.45912	0.148157	0.22211	0.802875	0.621453	0.0475867	19	6477033	DENND1C	Body
cg14913610	-0.196032	5.69945e-08	-5.76829	0.0361151	-0.262341	-0.129276	-0.215049	5.08078e-05	-4.05188	0.053074	-0.319073	-0.111026	0.514227	0.103367	12	9142341	KLRG1	Body
cg11080456	-0.198604	6.36284e-08	-5.74734	0.0367221	-0.266028	-0.130726	-0.198377	9.06588e-09	-5.74734	0.0345164	-0.266028	-0.130726	0	0.93654	14	69125124
cg03223072	-0.224032	6.8149e-08	-5.73424	0.0415182	-0.300262	-0.147289	-0.23356	2.99143e-07	-5.12399	0.0455817	-0.322899	-0.144222	0	0.434091	10	116398913	ABLIM1	Body
cg18046677	0.311734	6.91111e-08	5.7447	0.0577985	0.205613	0.41857	0.312091	9.20821e-09	5.7447	0.0543267	0.205613	0.41857	0	0.605824	19	49220142	MAMSTR	1stExon;Body;5'UTR
cg20225999	0.400277	7.17846e-08	5.73745	0.0743091	0.263841	0.53763	0.400735	9.61143e-09	5.73745	0.0698456	0.263841	0.53763	0	0.805914	2	218843435
cg26360402	-0.213174	7.24094e-08	-5.72265	0.039586	-0.285857	-0.140003	-0.23659	3.38517e-05	-4.14588	0.0570664	-0.348438	-0.124742	0.496689	0.113546	14	105973994
cg06093152	-0.237354	7.46329e-08	-5.71686	0.0441208	-0.318363	-0.155801	-0.237082	1.0851e-08	-5.71686	0.0414707	-0.318363	-0.155801	0	0.593328	1	212662017
cg10513118	0.253048	7.55759e-08	5.72759	0.0470578	0.166647	0.34003	0.253338	1.01866e-08	5.72759	0.0442312	0.166647	0.34003	0	0.73011	11	118047203	SCN2B	1stExon;5'UTR
cg07561747	0.289827	7.59107e-08	5.72675	0.0539054	0.190853	0.389466	0.292429	1.9922e-07	5.20006	0.0562357	0.182209	0.402649	0	0.442653	1	200983313	KIF21B	Body
cg12864235	0.30447	7.74702e-08	5.72285	0.0566674	0.200425	0.409214	0.341437	0.000118604	3.84899	0.0887082	0.167572	0.515302	0.401478	0.170895	5	27038782	CDH9	TSS200
cg15286094	0.311687	7.79597e-08	5.72164	0.058023	0.205153	0.418937	0.317438	2.83044e-07	5.1344	0.0618258	0.196262	0.438615	0.147583	0.318254	7	116660213	ST7	Body
cg14736365	0.319734	7.87744e-08	5.71965	0.0595418	0.210412	0.429792	0.326037	3.5032e-05	4.13802	0.0787905	0.17161	0.480463	0.46149	0.134457	5	173947646
cg08056778	0.210695	8.09939e-08	5.71431	0.0392728	0.138587	0.283287	0.225579	7.90691e-06	4.46769	0.0504913	0.126618	0.32454	0.436592	0.149505	4	38139045	TBC1D1	3'UTR
cg07813031	-0.234265	8.28483e-08	-5.69683	0.0436995	-0.3145	-0.15349	-0.234269	5.97159e-05	-4.01393	0.058364	-0.34866	-0.119878	0.448102	0.14253	1	61298421
cg05923197	0.348636	8.30033e-08	5.7096	0.0650382	0.229222	0.468853	0.376323	6.50031e-06	4.50943	0.0834524	0.212759	0.539886	0.36002	0.196151	14	54418804	BMP4	Body
cg21876001	0.0844461	8.30309e-08	5.70954	0.0157537	0.0555214	0.113565	0.0845434	1.13282e-08	5.70954	0.0148074	0.0555214	0.113565	0	0.728938	19	11594640	ZNF653	Body
cg12309456	0.244328	8.31615e-08	5.70924	0.0455824	0.160636	0.328583	0.244609	1.13483e-08	5.70924	0.0428445	0.160636	0.328583	0	0.933725	17	74475402	RHBDF2	Body
cg26757820	0.268979	8.56571e-08	5.70355	0.0502316	0.176751	0.361828	0.32544	0.000332045	3.58892	0.0906789	0.147712	0.503167	0.695753	0.0197907	10	76349278	ADK	Body
cg15572436	-0.206063	8.58593e-08	-5.68996	0.0384851	-0.276724	-0.134927	-0.265702	0.000905	-3.31851	0.0800668	-0.42263	-0.108774	0.657985	0.0324876	11	62767169	SLC22A8	Body
cg22729726	-0.219564	8.60596e-08	-5.68951	0.0410098	-0.29486	-0.143761	-0.24018	0.000640328	-3.41393	0.0703531	-0.37807	-0.102291	0.517072	0.101735	1	3123854	PRDM16	Body
cg09448088	0.258809	8.62588e-08	5.70221	0.0483437	0.170047	0.348168	0.259108	1.18267e-08	5.70221	0.0454399	0.170047	0.348168	0	0.509504	13	113635690	MCF2L	Body
cg02308560	0.428012	8.74451e-08	5.69958	0.0799866	0.281152	0.57586	0.428506	1.20105e-08	5.69958	0.0751821	0.281152	0.57586	0	0.773086	19	1071176	HMHA1	Body
cg21488617	0.211646	8.78726e-08	5.69864	0.0395587	0.139013	0.284766	0.21189	1.20768e-08	5.69864	0.0371826	0.139013	0.284766	0	0.574819	1	38022586	DNALI1	1stExon
cg03536885	0.206675	8.79508e-08	5.69847	0.0386307	0.135746	0.27808	0.206913	1.2089e-08	5.69847	0.0363103	0.135746	0.27808	0	0.775697	7	27163820	HOXA3	5'UTR
cg19402991	0.320701	8.82552e-08	5.6978	0.0599511	0.210627	0.431515	0.330483	2.77712e-06	4.68665	0.0705158	0.192274	0.468691	0.0971139	0.344499	2	164204915
cg26619671	-0.226804	9.20962e-08	-5.67645	0.0424594	-0.304762	-0.148321	-0.226542	1.37515e-08	-5.67645	0.039909	-0.304762	-0.148321	0	0.774915	16	89638625
cg10959668	-0.232446	9.26507e-08	-5.6753	0.0435244	-0.312359	-0.151995	-0.241315	6.7212e-07	-4.96925	0.0485616	-0.336494	-0.146136	0	0.372875	3	195897912
cg15475323	0.317817	9.53257e-08	5.68294	0.0595674	0.208447	0.427922	0.327865	2.56011e-05	4.20943	0.0778881	0.175207	0.480523	0.465885	0.131819	19	49220102	MAMSTR	1stExon;Body;5'UTR
cg20347666	0.263106	9.53889e-08	5.68282	0.0493142	0.172562	0.354259	0.265161	4.95212e-07	5.02816	0.0527353	0.161802	0.36852	0.0249388	0.379946	7	137505606	DGKI	Body
cg24338091	0.350998	9.82064e-08	5.67719	0.0658531	0.230087	0.472721	0.347748	3.29679e-06	4.65141	0.074762	0.201218	0.494279	0.301788	0.231158	19	46270244	SIX5	Body
cg03193328	-0.232669	9.82424e-08	-5.66399	0.0436531	-0.312819	-0.15198	-0.232273	2.09967e-08	-5.60358	0.0414508	-0.313515	-0.151031	0	0.48274	7	65746852	TPST1	Body
cg25059899	-0.181985	9.8443e-08	-5.66359	0.0341462	-0.24468	-0.118869	-0.181774	1.48238e-08	-5.66359	0.0320952	-0.24468	-0.118869	0	0.821053	18	60904328	BCL2	Body
cg16021126	0.223367	1.00099e-07	5.6735	0.0419347	0.146372	0.300879	0.223626	1.39906e-08	5.6735	0.0394158	0.146372	0.300879	0	0.659213	13	44947611	SERP2	TSS1500
cg08820801	0.246122	1.0045e-07	5.67283	0.0462123	0.161274	0.331542	0.246408	1.4046e-08	5.67283	0.0434365	0.161274	0.331542	0	0.631887	19	39465821	FBXO17	5'UTR
cg24360871	0.40184	1.02994e-07	5.66799	0.0755146	0.263191	0.541422	0.402307	1.44483e-08	5.66799	0.0709787	0.263191	0.541422	0	0.786101	7	27163929	HOXA3	5'UTR
cg06988336	-0.227142	1.03124e-07	-5.65461	0.0426868	-0.305518	-0.148239	-0.226879	1.56203e-08	-5.65461	0.0401228	-0.305518	-0.148239	0	0.845918	16	89922397	SPIRE2	Body
cg08202399	0.323108	1.04587e-07	5.66502	0.0607509	0.211565	0.4354	0.323483	1.47009e-08	5.66502	0.0571018	0.211565	0.4354	0	0.498009	16	14280512	MKL2	Body
cg22331200	-0.220084	1.04932e-07	-5.65124	0.0413849	-0.296069	-0.143587	-0.219828	1.59291e-08	-5.65124	0.0388991	-0.296069	-0.143587	0	0.677423	17	56355362	MPO	Body
cg00982521	0.272351	1.05099e-07	5.66407	0.0512162	0.178315	0.36702	0.272668	1.47821e-08	5.66407	0.0481399	0.178315	0.36702	0	0.704359	6	41374806
cg02690013	0.217474	1.05107e-07	5.66406	0.0408964	0.142385	0.293067	0.217726	1.47834e-08	5.66406	0.0384399	0.142385	0.293067	0	0.766341	8	1650309	DLGAP2	3'UTR
cg09498948	0.273901	1.07885e-07	5.65901	0.0515537	0.179245	0.369193	0.312036	0.000135456	3.81632	0.0817635	0.151782	0.47229	0.578411	0.0682931	8	93116100
cg15262954	-0.562492	1.10107e-07	-5.64191	0.105947	-0.757017	-0.366659	-0.561838	1.68169e-08	-5.64191	0.0995829	-0.757017	-0.366659	0	0.474566	20	62198872	PRIC285	Body;1stExon
cg27660627	0.269762	1.13601e-07	5.64899	0.0508649	0.176371	0.363782	0.274602	2.55157e-06	4.70396	0.0583767	0.160186	0.389018	0.0342578	0.375507	16	89461803	ANKRD11	5'UTR
cg08308032	0.246006	1.14155e-07	5.64805	0.0463934	0.160825	0.331761	0.246293	1.6228e-08	5.64805	0.0436067	0.160825	0.331761	0	0.973679	2	75005912
cg14938587	-0.295184	1.14291e-07	-5.63468	0.0556699	-0.397397	-0.192283	-0.29484	1.75385e-08	-5.63468	0.052326	-0.397397	-0.192283	0	0.583604	7	155790392
cg09809672	-0.1749	1.18093e-07	-5.62832	0.0330223	-0.235531	-0.113861	-0.198775	2.97364e-05	-4.17548	0.0476054	-0.29208	-0.10547	0.466931	0.131192	1	236557682	EDARADD	TSS1500;5'UTR;1stExon
cg11624345	0.239622	1.19852e-07	5.63858	0.0452654	0.156512	0.323292	0.239902	1.71455e-08	5.63858	0.0425465	0.156512	0.323292	0	0.732304	19	44278551	KCNN4	Body
cg00682096	0.317375	1.21493e-07	5.63594	0.0599812	0.207245	0.428244	0.318688	2.94834e-08	5.54448	0.0574785	0.206032	0.431344	0.122552	0.33142	17	46672924	LOC404266	Body;TSS1500
cg04351734	0.295836	1.2269e-07	5.63403	0.0559296	0.193146	0.399217	0.29718	0.000197036	3.72279	0.0798274	0.140721	0.453639	0.51908	0.100586	7	27155173	HOXA3	5'UTR
cg08481112	0.192782	1.23233e-07	5.63317	0.0364522	0.125854	0.260161	0.207226	6.46951e-05	3.995	0.0518713	0.10556	0.308892	0.430184	0.153399	19	2544100	GNG7	5'UTR
cg05387269	-0.255235	1.29614e-07	-5.6102	0.0483455	-0.344	-0.165872	-0.275945	2.25635e-05	-4.23789	0.0651139	-0.403566	-0.148324	0.476529	0.125458	1	1306946
cg27400313	-0.400893	1.37934e-07	-5.59806	0.0760999	-0.540617	-0.260229	-0.413122	2.36161e-06	-4.71973	0.0875309	-0.584679	-0.241565	0	0.458007	18	74824280	MBP	5'UTR
cg04117801	0.3114	1.41381e-07	5.60637	0.0591629	0.202774	0.420758	0.311766	2.06611e-08	5.60637	0.0556092	0.202774	0.420758	0	0.824728	17	46651867	HOXB3	TSS200
cg00990385	0.299676	1.46056e-07	5.60001	0.0570001	0.19502	0.405036	0.300028	2.14341e-08	5.60001	0.0535764	0.19502	0.405036	0	0.553915	12	113587690	CCDC42B	1stExon
cg18422587	-0.233115	1.46523e-07	-5.58625	0.0443448	-0.314535	-0.151148	-0.236062	2.27497e-07	-5.17534	0.0456128	-0.325461	-0.146662	0	0.420482	7	3134670
cg15751948	0.262226	1.48284e-07	5.59705	0.0499034	0.1706	0.354468	0.284131	6.07324e-06	4.52382	0.0628076	0.16103	0.407231	0.173703	0.304208	11	74870268	SLCO2B1	Body;TSS1500
cg19622662	-0.259609	1.49554e-07	-5.58224	0.04942	-0.350347	-0.16826	-0.259304	2.37445e-08	-5.58224	0.0464516	-0.350347	-0.16826	0	0.870359	1	167090972	DUSP27	Body
cg10078511	0.262832	1.51414e-07	5.59295	0.0500553	0.170927	0.355355	0.271121	2.31346e-06	4.72392	0.0573932	0.158632	0.38361	0.29849	0.233115	15	39872032	THBS1	TSS1500
cg23279355	0.348931	1.58911e-07	5.58348	0.0665654	0.226713	0.471971	0.352558	0.000301828	3.61373	0.0975608	0.161342	0.543774	0.454689	0.138552	5	78985592	CMYA5	TSS200
cg13393721	0.245585	1.6237e-07	5.57925	0.0468856	0.1595	0.332249	0.245874	2.41559e-08	5.57925	0.0440694	0.1595	0.332249	0	0.726355	1	43815035	MPL	Body
cg08486903	0.254108	1.66181e-07	5.57469	0.0485525	0.164962	0.343853	0.262901	4.05983e-06	4.6083	0.0570495	0.151086	0.374716	0.327655	0.215706	7	98739496	SMURF1	Body
cg06561886	0.504382	1.69475e-07	5.57083	0.0964395	0.327313	0.682642	0.506907	4.10515e-08	5.48627	0.0923957	0.325815	0.688	0	0.403038	19	10736299	SLC44A2	5'UTR;1stExon;Body
cg23489038	-0.28286	1.70968e-07	-5.55597	0.0541005	-0.382192	-0.18286	-0.282526	2.76077e-08	-5.55597	0.0508509	-0.382192	-0.18286	0	0.980572	12	111619190	CUX2	Body
cg25730428	-0.231216	1.71846e-07	-5.55496	0.0442309	-0.312427	-0.149459	-0.230943	2.77675e-08	-5.55496	0.0415741	-0.312427	-0.149459	0	0.525821	6	29454755	MAS1L	1stExon
cg13305951	0.259305	1.7323e-07	5.56652	0.0496184	0.168203	0.35102	0.263706	2.12697e-06	4.74097	0.0556228	0.154687	0.372724	0.201361	0.288999	17	19314618	RNF112	1stExon;5'UTR
cg12476754	-0.289695	1.74307e-07	-5.55216	0.0554457	-0.391497	-0.187208	-0.289353	2.82159e-08	-5.55216	0.0521153	-0.391497	-0.187208	0	0.760778	7	47344750	TNS3	Body
cg27181142	0.312172	1.75774e-07	5.56365	0.0597655	0.202439	0.422643	0.301149	3.00148e-05	4.17335	0.0721599	0.159718	0.44258	0.37303	0.188241	19	46270322	SIX5	Body
cg13313598	0.291306	1.76538e-07	5.5628	0.0557793	0.188892	0.394409	0.323065	0.000135076	3.81702	0.084638	0.157177	0.488952	0.526363	0.0964455	6	136672985	MAP7	Body
cg13793782	0.244883	1.78311e-07	5.56083	0.0469067	0.158759	0.331585	0.245172	2.68499e-08	5.56083	0.0440891	0.158759	0.331585	0	0.704835	9	135995093	RALGDS	Body
cg01681367	-0.309331	1.86073e-07	-5.53929	0.0593414	-0.418286	-0.199644	-0.322227	3.47005e-05	-4.1402	0.0778288	-0.474768	-0.169685	0.406113	0.168067	16	29676071	SPN	Body
cg01217984	0.246676	1.88714e-07	5.54964	0.0473456	0.159747	0.334191	0.246969	2.8625e-08	5.54964	0.0445017	0.159747	0.334191	0	0.57345	7	27143235	HOXA2	TSS1500
cg01133215	-0.16952	1.90686e-07	-5.53446	0.0325487	-0.229282	-0.109357	-0.190202	4.31439e-05	-4.08996	0.0465044	-0.281349	-0.0990545	0.309284	0.226699	6	45399681	RUNX2	Body
cg03499943	0.292963	1.95065e-07	5.54311	0.056296	0.1896	0.397022	0.288607	7.82181e-07	4.93976	0.0584253	0.174095	0.403118	0	0.507301	10	126211704	LHPP	Body
cg02776498	0.247619	1.98071e-07	5.54009	0.0476085	0.160206	0.335619	0.247913	3.02324e-08	5.54009	0.0447489	0.160206	0.335619	0	0.860523	11	73054185	ARHGEF17	Body
cg10799440	0.236366	1.98536e-07	5.53962	0.0454488	0.152919	0.320374	0.236646	3.03126e-08	5.53962	0.0427188	0.152919	0.320374	0	0.971535	8	120685686
cg01419713	0.315655	1.99349e-07	5.53881	0.0607035	0.204199	0.42786	0.329915	9.77285e-06	4.42214	0.0746053	0.183691	0.476139	0.316639	0.222308	8	42038135	PLAT	Body
cg04917446	0.214352	1.99893e-07	5.53827	0.0412259	0.138658	0.290554	0.214606	3.05466e-08	5.53827	0.0387497	0.138658	0.290554	0	0.698619	17	46699073	HOXB9	3'UTR
cg20733077	0.261685	2.00851e-07	5.53733	0.050338	0.169261	0.35473	0.261996	3.0712e-08	5.53733	0.0473144	0.169261	0.35473	0	0.932623	13	50700845	DLEU2	TSS1500
cg09825979	0.294548	2.08997e-07	5.52946	0.0567404	0.190369	0.399428	0.294899	3.21217e-08	5.52946	0.0533323	0.190369	0.399428	0	0.638854	7	27179432
cg05845757	0.376262	2.09492e-07	5.52899	0.0724875	0.24317	0.510249	0.376709	3.22077e-08	5.52899	0.0681335	0.24317	0.510249	0	0.839501	1	36039885	TFAP2E	Body
cg07883124	0.287339	2.11923e-07	5.52671	0.0553793	0.185659	0.389703	0.287681	3.263e-08	5.52671	0.0520529	0.185659	0.389703	0	0.699082	13	113634042	MCF2L	Body;1stExon
cg19089201	0.461972	2.20658e-07	5.5187	0.089166	0.298258	0.626788	0.51635	4.54746e-05	4.07774	0.126626	0.268167	0.764533	0.494995	0.114539	7	45002287	MYO1G	3'UTR
cg21399057	0.265328	2.21344e-07	5.51808	0.0512171	0.17129	0.359998	0.29146	9.23057e-06	4.43445	0.0657263	0.162639	0.420281	0.0701748	0.358017	17	46631910	HOXB3	5'UTR
cg13707760	-0.215154	2.22866e-07	-5.50358	0.0415422	-0.291428	-0.138367	-0.216946	9.92907e-08	-5.32802	0.0407179	-0.296751	-0.13714	0	0.475078	9	95986383	WNK2	Body
cg22798849	0.327056	2.23565e-07	5.5161	0.0631554	0.211099	0.443793	0.341313	3.45042e-05	4.1415	0.0824129	0.179787	0.50284	0.421222	0.158854	7	27155234	HOXA3	5'UTR
cg26799820	-0.130894	2.23697e-07	-5.50284	0.0252766	-0.177304	-0.0841727	-0.130738	3.73714e-08	-5.50284	0.0237583	-0.177304	-0.0841727	0	0.584847	1	145089017
cg06998765	0.298978	2.25914e-07	5.51402	0.0577551	0.192936	0.405733	0.299334	3.50721e-08	5.51402	0.054286	0.192936	0.405733	0	0.723015	14	75389618	RPS6KL1	TSS1500
cg17126555	0.209442	2.30243e-07	5.51025	0.0404868	0.135106	0.284279	0.209692	3.58317e-08	5.51025	0.0380549	0.135106	0.284279	0	0.529848	19	10445516	RAVER1;ICAM3	TSS1500;Body
cg07865091	0.345071	2.31964e-07	5.50877	0.0667229	0.222564	0.468403	0.345483	3.61343e-08	5.50877	0.0627151	0.222564	0.468403	0	0.584013	1	43814306	MPL	Body
cg14601444	0.278806	2.3268e-07	5.50816	0.0539159	0.179813	0.378465	0.333388	0.00145432	3.18365	0.104719	0.128143	0.538633	0.629814	0.0439097	2	74607536	DCTN1	TSS200
cg11772801	-0.173153	2.35227e-07	-5.49286	0.0334978	-0.234657	-0.111236	-0.172947	3.9548e-08	-5.49286	0.0314857	-0.234657	-0.111236	0	0.719105	14	51711237	TMX1	Body
cg20781880	-0.293317	2.37955e-07	-5.49057	0.0567679	-0.397546	-0.188386	-0.36415	0.00131813	-3.212	0.113372	-0.586355	-0.141946	0.704954	0.0171914	19	3179741	S1PR4	1stExon
cg11532431	0.296137	2.41696e-07	5.5006	0.0573461	0.190846	0.402136	0.296491	3.78504e-08	5.5006	0.0539015	0.190846	0.402136	0	0.521065	7	27169674	HOXA4	Body
cg25835351	0.318015	2.54394e-07	5.4904	0.0616973	0.204735	0.432057	0.343752	0.000395945	3.54277	0.097029	0.153578	0.533925	0.524007	0.0977804	10	13388524	SEPHS1	5'UTR
cg21822187	-0.208386	2.58302e-07	-5.47422	0.0404509	-0.282656	-0.133616	-0.210868	8.64973e-05	-3.92565	0.0537154	-0.316148	-0.105587	0.445047	0.144379	12	66286141	HMGA2	Body
cg10907744	0.12212	2.62116e-07	5.48443	0.023718	0.0785721	0.16596	0.122392	3.08856e-05	4.16684	0.0293729	0.0648223	0.179962	0.25104	0.260865	12	131589455	GPR133	Body
cg17150898	0.263195	2.62746e-07	5.48395	0.051122	0.169332	0.35769	0.263511	4.15921e-08	5.48395	0.0480513	0.169332	0.35769	0	0.51797	12	1702116	FBXL14	1stExon
cg12706938	0.260132	2.64696e-07	5.48248	0.0505406	0.167336	0.353552	0.26168	1.27062e-07	5.28303	0.0495322	0.164599	0.358762	0.12898	0.328066	19	1566839	MEX3D	Body
cg11442608	-0.181727	2.70774e-07	-5.46481	0.0353368	-0.246608	-0.116411	-0.182016	1.48165e-07	-5.25483	0.0346378	-0.249904	-0.114127	0	0.465531	15	81456832
cg11743675	0.273774	2.72344e-07	5.47679	0.0532463	0.17601	0.372195	0.286477	1.88957e-05	4.27756	0.0669722	0.155214	0.41774	0.381742	0.182934	12	41221855	CNTN1	5'UTR
cg03814063	0.216868	2.72661e-07	5.47656	0.0421805	0.139422	0.294835	0.217443	5.28045e-08	5.4416	0.0399593	0.139124	0.295762	0	0.404405	22	50025915	C22orf34	Body
cg11914795	0.379008	2.74527e-07	5.47519	0.0737349	0.243626	0.515301	0.379872	5.32019e-08	5.44026	0.0698261	0.243016	0.516729	0.115581	0.335034	10	63422555	C10orf107	TSS200
cg23829949	0.223765	2.74894e-07	5.47493	0.0435349	0.143832	0.304235	0.225302	3.56554e-07	5.0908	0.0442567	0.138561	0.312044	0	0.46371	1	244214679	ZNF238	1stExon;5'UTR
cg13852284	0.264352	2.75936e-07	5.47417	0.0514385	0.169908	0.359431	0.298252	0.000432776	3.51925	0.0847488	0.132147	0.464356	0.638574	0.0401938	10	77548353	C10orf11	Body
cg14007706	0.252851	2.81448e-07	5.47021	0.0492363	0.16245	0.34386	0.268803	6.24045e-05	4.00353	0.0671415	0.137208	0.400398	0.49092	0.116935	19	6459035	SLC25A23	Body
cg07959070	0.320822	2.82416e-07	5.46953	0.0624796	0.206105	0.43631	0.325911	1.62965e-06	4.79464	0.067974	0.192684	0.459138	0.249892	0.261527	22	50026188	C22orf34	Body
cg25004071	0.246288	2.8497e-07	5.46773	0.0479801	0.158194	0.334975	0.246584	4.55847e-08	5.46773	0.0450982	0.158194	0.334975	0	0.601094	20	60639474	TAF4	Body
cg03608224	0.228433	2.89142e-07	5.46482	0.0445255	0.146682	0.310735	0.246375	4.76638e-05	4.0668	0.0605821	0.127636	0.365114	0.435326	0.150274	12	124773995	FAM101A	5'UTR
cg09671650	0.266844	2.90916e-07	5.46359	0.0520242	0.171325	0.363006	0.267166	4.666e-08	5.46359	0.0488993	0.171325	0.363006	0	0.753699	17	65525235	PITPNC1	Body
cg24391854	-0.208469	2.92583e-07	-5.44931	0.0406517	-0.283108	-0.133328	-0.195119	3.21004e-05	-4.15803	0.0469258	-0.287092	-0.103146	0.0872905	0.349468	11	134254690	B3GAT1	Body
cg11546621	0.226949	2.98738e-07	5.45827	0.0442894	0.145631	0.308814	0.227223	4.80786e-08	5.45827	0.0416291	0.145631	0.308814	0	0.438511	9	139872161	PTGDS	Body
cg19296509	0.243018	2.99451e-07	5.4578	0.0474293	0.155935	0.330687	0.243311	4.82082e-08	5.4578	0.0445804	0.155935	0.330687	0	0.554794	4	7046066	CCDC96;TADA2B	TSS1500;Body
cg09354692	-0.347301	3.07879e-07	-5.43909	0.0678513	-0.47188	-0.221884	-0.379462	0.000466221	-3.49945	0.108435	-0.59199	-0.166934	0.610687	0.0524981	6	160122650
cg00621289	0.195788	3.08228e-07	5.452	0.0382521	0.125554	0.266493	0.196024	4.98064e-08	5.452	0.0359545	0.125554	0.266493	0	0.762539	21	47855916	PCNT	Body
cg24636368	0.296886	3.10082e-07	5.4508	0.0580172	0.190363	0.404126	0.308757	9.52971e-06	4.42758	0.0697349	0.172079	0.445435	0.315173	0.223185	17	46388447	SKAP1	Body
cg10570158	0.304014	3.10867e-07	5.45029	0.0594156	0.194923	0.413838	0.304381	5.02879e-08	5.45029	0.0558467	0.194923	0.413838	0	0.475023	11	19546133	NAV2	Body
cg06437747	-0.207296	3.16104e-07	-5.4338	0.0405384	-0.281727	-0.132365	-0.207046	5.51674e-08	-5.4338	0.0381034	-0.281727	-0.132365	0	0.905681	1	2890836
cg02244028	-0.169014	3.17894e-07	-5.43266	0.0330589	-0.229712	-0.107908	-0.16881	5.55193e-08	-5.43266	0.0310731	-0.229712	-0.107908	0	0.904949	3	38992200	SCN11A	TSS200
cg03505148	0.316708	3.19323e-07	5.4449	0.0619579	0.20295	0.431232	0.339014	2.49143e-05	4.21557	0.0804194	0.181395	0.496633	0.379608	0.184235	12	58131345	AGAP2	1stExon;Body
cg17881200	0.282321	3.22657e-07	5.44281	0.0552518	0.180875	0.384449	0.311121	0.000308525	3.60804	0.0862301	0.142113	0.480129	0.539999	0.0888097	7	27138850
cg16744314	-0.197592	3.23141e-07	-5.42937	0.0386721	-0.268597	-0.12611	-0.211525	8.65617e-06	-4.44828	0.0475522	-0.304726	-0.118325	0.287034	0.239884	20	30446221
cg22883290	0.15164	3.30693e-07	5.43786	0.0297039	0.097102	0.206545	0.151824	5.3923e-08	5.43786	0.0279197	0.097102	0.206545	0	0.812271	2	127800646
cg20810975	-0.169315	3.43138e-07	-5.41729	0.0332117	-0.230294	-0.107927	-0.216809	0.00456926	-2.83593	0.0764508	-0.36665	-0.0669682	0.730646	0.0110038	17	42467199	ITGA2B	TSS1500
cg05118960	0.299852	3.44124e-07	5.42985	0.0588231	0.191849	0.408581	0.304165	4.18055e-07	5.06055	0.0601051	0.186361	0.421969	0.129121	0.327993	3	50359978	HYAL2	5'UTR;TSS1500
cg25594100	0.343369	3.48924e-07	5.42706	0.0673946	0.219628	0.467942	0.342799	0.000177368	3.74925	0.0914314	0.163597	0.522001	0.45121	0.161671	7	4786943	FOXK1	Body
cg27648238	0.219109	3.5027e-07	5.42628	0.0430118	0.140137	0.298613	0.220585	1.429e-07	5.26148	0.0419246	0.138415	0.302756	0	0.448998	8	120685601
cg05076221	0.199882	3.54921e-07	5.42362	0.0392567	0.127804	0.272444	0.200124	5.84034e-08	5.42362	0.0368987	0.127804	0.272444	0	0.739182	7	27182637	HOXA5	Body
cg12609829	-0.21052	3.55935e-07	-5.40991	0.0413503	-0.286442	-0.134087	-0.238395	0.00041566	-3.52994	0.0675353	-0.370762	-0.106029	0.584792	0.065053	15	38988755	C15orf53	TSS200
cg27282397	-0.195386	3.57112e-07	-5.40924	0.0383825	-0.265859	-0.12444	-0.195149	6.32917e-08	-5.40924	0.036077	-0.265859	-0.12444	0	0.556788	2	20793466
cg02226192	0.256469	3.58503e-07	5.4216	0.0503892	0.163952	0.349609	0.25741	1.06133e-07	5.3159	0.0484227	0.162503	0.352317	0	0.436543	16	89461734	ANKRD11	5'UTR
cg21641458	0.216574	3.60392e-07	5.42054	0.0425593	0.138433	0.295241	0.220499	2.6983e-06	4.69254	0.0469892	0.128402	0.312596	0.00466966	0.38946	7	27185136	HOXA6	3'UTR
cg03684062	-0.27083	3.63838e-07	-5.40548	0.05324	-0.368582	-0.172421	-0.34682	0.00310944	-2.95671	0.117299	-0.576722	-0.116917	0.719863	0.0134078	19	3179364	S1PR4	1stExon
cg19805943	-0.183011	3.65542e-07	-5.40453	0.0359828	-0.249078	-0.1165	-0.182789	6.49768e-08	-5.40453	0.0338214	-0.249078	-0.1165	0	0.561224	2	85933069
cg13572782	0.336596	3.7087e-07	5.41475	0.0662157	0.21502	0.45899	0.337005	6.13744e-08	5.41475	0.0622383	0.21502	0.45899	0	0.519207	18	74799495	MBP	Body
cg04602992	-0.206607	3.71235e-07	-5.40141	0.0406454	-0.281234	-0.131477	-0.211986	4.27542e-07	-5.05627	0.0419253	-0.294158	-0.129814	0	0.425969	17	62009628	CD79B	1stExon;5'UTR
cg04048634	0.172967	3.82557e-07	5.40848	0.0340657	0.11042	0.235934	0.175742	7.49222e-07	4.94815	0.0355167	0.10613	0.245353	0.17771	0.302025	4	46126066	GABRG1	5'UTR;1stExon
cg19522050	0.347472	3.85005e-07	5.40719	0.0684509	0.221792	0.473998	0.356385	7.82801e-07	4.93961	0.0721485	0.214977	0.497794	0.133283	0.315443	10	101281275
cg07450210	-0.224583	4.00224e-07	-5.38621	0.0443065	-0.305932	-0.142686	-0.234168	1.17205e-06	-4.8603	0.0481796	-0.328598	-0.139737	0	0.436842	13	99880947	UBAC2	Body
cg26644853	0.244272	4.05824e-07	5.39653	0.048216	0.155745	0.333395	0.24457	6.79426e-08	5.39653	0.0453198	0.155745	0.333395	0	0.611239	16	57406257	CX3CL1	TSS200
cg27471246	-0.222439	4.09807e-07	-5.38141	0.0439225	-0.303083	-0.141252	-0.252998	0.000269857	-3.64264	0.0694545	-0.389126	-0.116869	0.529495	0.0946778	21	39776434	ERG	Body
cg01874730	0.21736	4.13412e-07	5.39277	0.0429338	0.138531	0.296719	0.217625	6.93782e-08	5.39277	0.0403549	0.138531	0.296719	0	0.629764	16	57406425	CX3CL1	1stExon;5'UTR
cg23579062	0.212867	4.14136e-07	5.39242	0.0420491	0.135662	0.290591	0.213126	6.95155e-08	5.39242	0.0395233	0.135662	0.290591	0	0.531226	9	34457500	C9orf25;DNAI1	Body;TSS1500
cg19863740	-0.215227	4.1778e-07	-5.3775	0.0425294	-0.293314	-0.136615	-0.24886	0.00167938	-3.14176	0.0792104	-0.404109	-0.0936102	0.604123	0.0555848	22	44576869	PARVG	5'UTR;Body;1stExon;TSS1500
cg03763508	0.242583	4.26562e-07	5.38642	0.0479725	0.154502	0.331256	0.242879	7.18743e-08	5.38642	0.045091	0.154502	0.331256	0	0.570744	7	27140942	HOXA2	Body
cg02000253	0.189237	4.36152e-07	5.38191	0.0374543	0.120468	0.258468	0.189468	7.37011e-08	5.38191	0.0352046	0.120468	0.258468	0	0.937135	19	13107687	NFIX	Body
cg14845962	0.392657	4.36356e-07	5.38181	0.0777174	0.249963	0.536311	0.403494	4.55712e-07	5.04408	0.0799937	0.24671	0.560279	0	0.559341	12	58120237	AGAP2;LOC100130776	3'UTR;Body
cg27359668	-0.200099	4.49641e-07	-5.36258	0.03965	-0.272899	-0.12681	-0.199767	1.28776e-05	-4.36217	0.0457954	-0.289525	-0.11001	0.0421617	0.37171	13	113673103	MCF2L	Body
cg16199747	-0.237772	4.57393e-07	-5.3591	0.0471455	-0.324334	-0.150628	-0.241907	5.70364e-07	-5.00099	0.0483717	-0.336713	-0.1471	0	0.462751	6	147235033
cg11724366	-0.212045	4.59939e-07	-5.35797	0.0420532	-0.289257	-0.134314	-0.211786	8.41616e-08	-5.35797	0.0395272	-0.289257	-0.134314	0	0.536136	19	681815	FSTL3	3'UTR
cg16643542	-0.218392	4.61519e-07	-5.35727	0.0433175	-0.297925	-0.138323	-0.218124	8.44871e-08	-5.35727	0.0407155	-0.297925	-0.138323	0	0.935603	19	827843	AZU1	1stExon;5'UTR
cg12165551	-0.29252	4.70091e-07	-5.35353	0.0580612	-0.399124	-0.185199	-0.292162	8.62565e-08	-5.35353	0.0545737	-0.399124	-0.185199	0	0.42965	11	8385712
cg17801546	-0.269367	4.70164e-07	-5.35349	0.0534659	-0.367534	-0.17054	-0.269037	8.62716e-08	-5.35349	0.0502544	-0.367534	-0.17054	0	0.78045	1	167090974	DUSP27	Body
cg19141316	-0.299322	4.74106e-07	-5.35179	0.0594304	-0.408439	-0.18947	-0.297636	1.65178e-07	-5.23478	0.0568574	-0.409074	-0.186198	0.0991475	0.343464	11	19750209	NAV2	Body
cg18430152	0.27239	4.83286e-07	5.36102	0.0541227	0.173018	0.372431	0.272725	8.27521e-08	5.36102	0.0508717	0.173018	0.372431	0	0.542755	7	27162401	HOXA3	5'UTR
cg14852355	-0.227808	5.0017e-07	-5.34088	0.0453237	-0.311026	-0.144031	-0.260917	0.000154164	-3.78426	0.068948	-0.396053	-0.125782	0.477758	0.124726	15	74238744	LOXL1	Body
cg02292809	-0.151697	5.16734e-07	-5.33423	0.0302185	-0.207179	-0.0958404	-0.177196	0.000798311	-3.35338	0.052841	-0.280762	-0.0736295	0.636969	0.0408637	6	17101478
cg10673833	-0.193958	5.16849e-07	-5.33418	0.0386374	-0.264899	-0.12254	-0.195637	6.23303e-07	-4.98385	0.0392541	-0.272573	-0.1187	0.0808951	0.352678	7	45018849	MYO1G	TSS200
cg10454879	-0.281543	5.19825e-07	-5.33301	0.0560972	-0.384541	-0.177853	-0.281197	9.65999e-08	-5.33301	0.0527277	-0.384541	-0.177853	0	0.639764	8	602158
cg04682967	0.237747	5.26863e-07	5.34339	0.0473952	0.150726	0.325353	0.263041	0.00615331	2.7395	0.0960181	0.0748494	0.451233	0.693905	0.0203368	22	37608626	SSTR3	TSS1500
cg04778178	0.262358	5.31368e-07	5.34165	0.0523186	0.166298	0.359065	0.295703	2.86595e-05	4.18386	0.0706769	0.157178	0.434227	0.387565	0.179384	7	27162294	HOXA3	5'UTR
cg14083015	-0.152548	5.34205e-07	-5.32743	0.0304268	-0.208413	-0.0963066	-0.152398	1.05372e-07	-5.31721	0.0286613	-0.208573	-0.096223	0.0961757	0.344975	6	25042090
cg27078890	0.324232	5.39793e-07	5.33843	0.0646963	0.205446	0.443818	0.331337	0.00641513	2.72577	0.121557	0.0930895	0.569585	0.709015	0.0161082	11	128457459	ETS1	TSS200
cg20618448	0.17621	5.42068e-07	5.33757	0.0351662	0.111643	0.241212	0.176427	9.41991e-08	5.33757	0.0330539	0.111643	0.241212	0	0.496463	19	49962324	ALDH16A1	Body
cg22429121	0.275294	5.50609e-07	5.33437	0.0549732	0.17436	0.376907	0.270446	3.70387e-05	4.12522	0.0655593	0.141952	0.39894	0.312752	0.233382	1	27901805	AHDC1	5'UTR
cg06574422	0.25106	5.50997e-07	5.33423	0.0501354	0.159009	0.343731	0.272054	0.00532587	2.78663	0.0976283	0.0807063	0.463402	0.691784	0.0209734	12	111181673	PPP1CC	TSS1500
cg07494130	-0.170065	5.52934e-07	-5.32037	0.0339656	-0.232428	-0.107282	-0.183485	1.9487e-05	-4.27069	0.0429639	-0.267693	-0.0992777	0.376302	0.186249	5	139132458
cg14519997	0.248268	5.56895e-07	5.33205	0.0495981	0.157203	0.339946	0.248574	9.71124e-08	5.33205	0.0466189	0.157203	0.339946	0	0.552448	9	14321079
cg15503752	0.186774	5.58809e-07	5.33134	0.037318	0.118256	0.255753	0.187005	9.74893e-08	5.33134	0.0350764	0.118256	0.255753	0	0.873543	17	74639731	ST6GALNAC1	5'UTR;1stExon
cg07328519	0.12689	5.63639e-07	5.32958	0.0253614	0.0803249	0.173768	0.148242	0.000277637	3.63532	0.0407782	0.0683179	0.228165	0.512656	0.10427	19	4064300	ZBTB7A	5'UTR
cg11385938	0.28477	5.64822e-07	5.32915	0.0569213	0.180259	0.389984	0.285122	9.8674e-08	5.32915	0.0535023	0.180259	0.389984	0	0.443894	7	6432590	RAC1	Body
cg14074251	0.227307	5.69415e-07	5.32749	0.0454494	0.143859	0.311316	0.227587	9.95803e-08	5.32749	0.0427194	0.143859	0.311316	0	0.575236	2	220299116	SPEG	TSS1500
cg20116907	-0.217017	5.73655e-07	-5.31283	0.0434044	-0.29671	-0.136788	-0.185811	0.00824461	-2.64188	0.0703328	-0.323661	-0.0479614	0.462087	0.134099	3	188664990
cg15488009	-0.300327	5.81113e-07	-5.31018	0.0600969	-0.410669	-0.189244	-0.299666	1.64895e-07	-5.2351	0.0572417	-0.411858	-0.187474	0	0.484283	19	681445	FSTL3	Body
cg04347264	0.289146	5.84197e-07	5.32223	0.0578713	0.182891	0.396116	0.289504	1.02503e-07	5.32223	0.0543952	0.182891	0.396116	0	0.944001	10	135051313	VENTX	TSS200
cg21464565	0.287125	5.86589e-07	5.32139	0.0574759	0.181596	0.393364	0.28748	1.02977e-07	5.32139	0.0540235	0.181596	0.393364	0	0.535526	7	27141139	HOXA2	Body
cg00994629	-0.220769	5.86844e-07	-5.30816	0.0441937	-0.301912	-0.139081	-0.220497	1.10735e-07	-5.30816	0.0415391	-0.301912	-0.139081	0	0.613435	14	22694547
cg20467658	0.227033	5.87507e-07	5.32107	0.0454494	0.143585	0.311042	0.228202	3.97703e-07	5.07005	0.0450098	0.139985	0.31642	0	0.524913	15	89933347	LOC254559	Body
cg00575665	-0.242315	5.88146e-07	-5.30771	0.0485109	-0.331385	-0.152647	-0.232546	8.51061e-05	-3.92955	0.0591788	-0.348534	-0.116558	0.351472	0.201335	20	39315211	MAFB	3'UTR;1stExon
cg23936031	0.295243	5.93861e-07	5.31886	0.0591291	0.186679	0.404538	0.35822	0.000316549	3.60137	0.0994678	0.163267	0.553173	0.565649	0.0749266	7	27183133	HOXA5	1stExon
cg08486065	0.181736	5.97434e-07	5.31763	0.0364051	0.114894	0.249028	0.184691	5.99474e-06	4.52657	0.0408014	0.104721	0.26466	0.218948	0.279156	19	3464875
cg05258935	0.317917	6.13751e-07	5.31209	0.0637512	0.200866	0.435756	0.360548	0.000465761	3.49971	0.103022	0.158628	0.562468	0.543965	0.08662	19	39086923	MAP4K1	Body
cg23683800	-0.242568	6.17904e-07	-5.29757	0.0486543	-0.3319	-0.152634	-0.242267	1.17356e-07	-5.29757	0.0457318	-0.3319	-0.152634	0	0.820385	10	115086103
cg04798016	0.364609	6.19116e-07	5.3103	0.0731388	0.230321	0.499799	0.399288	0.00031551	3.60222	0.110845	0.182036	0.61654	0.330115	0.214227	11	65375067	MAP3K11	Body
cg19463078	-0.17517	6.21885e-07	-5.29624	0.0351444	-0.239698	-0.110209	-0.183241	2.38915e-06	-4.71737	0.0388439	-0.259374	-0.107108	0	0.46577	4	122099598	TNIP3	5'UTR
cg15951188	0.24652	6.4127e-07	5.30306	0.0495184	0.155601	0.338051	0.246826	1.13875e-07	5.30306	0.046544	0.155601	0.338051	0	0.77459	17	7832680	KCNAB3	1stExon
cg25550753	-0.200697	6.4316e-07	-5.28932	0.0403184	-0.274724	-0.126172	-0.200448	1.22772e-07	-5.28932	0.0378967	-0.274724	-0.126172	0	0.772765	2	47205281	TTC7A	Body
cg18623216	-0.209242	6.47354e-07	-5.28798	0.0420458	-0.286441	-0.131524	-0.208982	1.23674e-07	-5.28798	0.0395202	-0.286441	-0.131524	0	0.861919	3	155421970	PLCH1	5'UTR;1stExon
cg11629889	0.247431	6.51672e-07	5.29975	0.0497324	0.156119	0.339357	0.269883	0.000205698	3.71191	0.0727072	0.127379	0.412386	0.498919	0.112242	17	40839022	CNTNAP1	Body
cg04126866	-0.264636	6.55664e-07	-5.28535	0.0532033	-0.362321	-0.166295	-0.264355	1.38963e-07	-5.26661	0.0501945	-0.362734	-0.165975	0	0.523021	10	85932763	C10orf99	TSS1500
cg02921257	0.214605	6.57675e-07	5.29786	0.0431499	0.135379	0.294363	0.206651	0.0143704	2.44787	0.0844207	0.0411893	0.372112	0.662388	0.0308463	3	39233858	XIRP1	5'UTR
cg11067407	-0.192101	6.58948e-07	-5.28432	0.0386282	-0.263025	-0.120701	-0.21099	2.0735e-05	-4.25683	0.0495651	-0.308136	-0.113844	0.229552	0.273158	11	113599852
cg14030904	-0.254471	6.64533e-07	-5.28258	0.0511864	-0.348452	-0.159857	-0.329055	0.00659363	-2.7167	0.121123	-0.566452	-0.0916582	0.716129	0.0295189	6	149806732	ZC3H12D	TSS1500
cg03458695	-0.151476	6.75612e-07	-5.27917	0.0304889	-0.207456	-0.0951204	-0.151288	1.29769e-07	-5.27917	0.0286576	-0.207456	-0.0951204	0	0.849513	10	78163703	C10orf11	Body
cg07438412	-0.172697	6.80738e-07	-5.27761	0.0347705	-0.236538	-0.108427	-0.171954	3.39237e-07	-5.10023	0.0337149	-0.238034	-0.105874	0.102623	0.341692	14	105852272	PACS2	Body
cg22639325	0.147519	6.82178e-07	5.29031	0.0297037	0.0929816	0.202424	0.148384	2.55714e-07	5.15347	0.028793	0.0919504	0.204817	0	0.393818	8	144672161	EEF1D	Body;5'UTR
cg23237276	-0.207561	6.82766e-07	-5.277	0.0417947	-0.284298	-0.130307	-0.27125	0.000781188	-3.35938	0.0807441	-0.429505	-0.112994	0.72803	0.0115614	14	101827449
cg16764848	0.191856	6.88496e-07	5.28841	0.0386449	0.120901	0.263288	0.210703	0.000524269	3.46804	0.0607558	0.0916243	0.329782	0.499322	0.112006	14	53258684	GNPNAT1	TSS1500
cg00764217	0.216433	6.89972e-07	5.28797	0.043599	0.136382	0.297022	0.231561	0.000105282	3.87809	0.0597101	0.114531	0.348591	0.421109	0.158923	7	116660240	ST7	Body
cg23884241	0.565072	6.89992e-07	5.28796	0.11383	0.356072	0.775477	0.565775	1.23687e-07	5.28796	0.106993	0.356072	0.775477	0	0.748023	7	27169957	HOXA4	1stExon
cg07049592	0.23081	7.16747e-07	5.2801	0.0465646	0.145315	0.31688	0.231097	1.29113e-07	5.2801	0.0437676	0.145315	0.31688	0	0.892902	7	27184450	HOXA5	TSS1500
cg01877450	-0.204703	7.26609e-07	-5.26414	0.0413198	-0.280568	-0.128327	-0.210835	2.24701e-06	-4.72984	0.0445755	-0.298201	-0.123469	0.207858	0.285379	7	97915802	BRI3	Body
cg03568673	-0.202166	7.27636e-07	-5.26384	0.0408099	-0.277095	-0.126732	-0.20147	8.42878e-05	-3.93187	0.0512402	-0.301899	-0.101041	0.320662	0.2199	13	20796216	GJB6	3'UTR
cg06401979	0.277662	7.30841e-07	5.27607	0.0560595	0.174733	0.381283	0.278008	1.31983e-07	5.27607	0.0526923	0.174733	0.381283	0	0.784207	7	27143717	HOXA2	TSS1500
cg00586700	-0.227224	7.36692e-07	-5.26128	0.0458905	-0.311482	-0.142399	-0.226941	1.43053e-07	-5.26128	0.0431341	-0.311482	-0.142399	0	0.622371	19	50015178	FCGRT	TSS1500
cg27125093	-0.25428	7.37611e-07	-5.26103	0.0513573	-0.348575	-0.15935	-0.269242	0.000122746	-3.84058	0.0701046	-0.406645	-0.13184	0.484201	0.120902	19	3179828	S1PR4	1stExon
cg24761525	0.230988	7.4435e-07	5.27228	0.0466696	0.145299	0.317252	0.239785	6.02729e-06	4.52543	0.0529862	0.135934	0.343636	0.281222	0.243303	17	46651745	HOXB3	5'UTR;1stExon
cg23363263	-0.23111	7.47047e-07	-5.25839	0.0467009	-0.316855	-0.144787	-0.232418	2.8488e-07	-5.13318	0.0452775	-0.32116	-0.143676	0.079827	0.353213	2	224751989	WDFY1	Body
cg11826961	0.244372	7.52388e-07	5.27006	0.0493947	0.15368	0.335674	0.244677	1.36383e-07	5.27006	0.0464278	0.15368	0.335674	0	0.750886	17	38221639	THRA	5'UTR
cg16017089	0.275539	7.72363e-07	5.26462	0.0557521	0.173175	0.378592	0.322946	0.000140118	3.80796	0.084808	0.156725	0.489166	0.383174	0.182061	11	73053830	ARHGEF17	Body
cg07366670	-0.273266	7.74107e-07	-5.25102	0.0552969	-0.374794	-0.171054	-0.272924	1.5126e-07	-5.25102	0.0519755	-0.374794	-0.171054	0	0.838583	12	111619077	CUX2	Body
cg15193249	-0.330221	7.76263e-07	-5.25044	0.0668295	-0.452924	-0.206692	-0.329842	1.65488e-07	-5.23444	0.0630139	-0.453347	-0.206337	0	0.491693	14	100125683	HHIPL1	Body
cg20427144	-0.263979	7.78055e-07	-5.24996	0.0534285	-0.362077	-0.165221	-0.263649	1.52129e-07	-5.24996	0.0502192	-0.362077	-0.165221	0	0.576631	7	5518918	FBXL18	3'UTR
cg14622996	-0.190234	7.89819e-07	-5.24685	0.0385255	-0.260969	-0.119023	-0.194817	8.90894e-07	-4.91432	0.0396426	-0.272515	-0.117119	0	0.526965	6	32109801
cg00384847	0.165011	8.04113e-07	5.25626	0.0334412	0.103611	0.226824	0.165397	1.94788e-07	5.20424	0.0317811	0.103107	0.227686	0	0.400116	1	12291339	VPS13D	5'UTR
cg00106345	0.294163	8.1087e-07	5.25453	0.0596349	0.18467	0.404393	0.294531	1.48406e-07	5.25453	0.0560529	0.18467	0.404393	0	0.646842	7	27138396
cg23757461	-0.275888	8.13975e-07	-5.2406	0.0559386	-0.378595	-0.172491	-0.216315	0.116269	-1.57063	0.137725	-0.486252	0.0536214	0.711225	0.0155351	18	55924888	NEDD4L	5'UTR;Body
cg08363067	-0.214762	8.24272e-07	-5.23798	0.0435664	-0.294753	-0.134233	-0.214493	1.62341e-07	-5.23798	0.0409496	-0.294753	-0.134233	0	0.635866	16	16170085	ABCC1	Body
cg05965387	0.27388	8.55238e-07	5.24345	0.0556405	0.171721	0.376727	0.274224	1.57602e-07	5.24345	0.0522984	0.171721	0.376727	0	0.78731	13	51418053	DLEU7	TSS200
cg23901918	-0.31011	8.63269e-07	-5.22837	0.0630241	-0.425826	-0.193615	-0.335828	0.000518472	-3.47103	0.0967517	-0.525458	-0.146198	0.55573	0.0802136	10	105420747	SH3PXD2A	Body
cg05697249	0.235054	8.64611e-07	5.24118	0.0477734	0.147339	0.323359	0.235349	1.59553e-07	5.24118	0.0449038	0.147339	0.323359	0	0.668723	11	111789693	C11orf52	1stExon;5'UTR
cg06902698	0.286005	8.68568e-07	5.24023	0.0581394	0.179257	0.39347	0.280615	0.0038914	2.88683	0.0972051	0.0900965	0.471134	0.629787	0.0439215	1	151137676	SCNM1;LYSMD1	TSS1500;Body;1stExon
cg21903221	0.107186	8.71639e-07	5.23949	0.021792	0.0671748	0.147467	0.107321	1.61017e-07	5.23949	0.0204831	0.0671748	0.147467	0	0.771278	14	105851981	PACS2	Body
cg15673896	-0.192626	8.73164e-07	-5.22599	0.0391656	-0.264537	-0.120232	-0.192385	1.73223e-07	-5.22599	0.036813	-0.264537	-0.120232	0	0.87794	1	112046026	ADORA3	Body;5'UTR;1stExon
cg24889694	0.25341	8.73749e-07	5.23899	0.0515257	0.158806	0.348651	0.263338	6.47896e-06	4.51012	0.0583883	0.1489	0.377777	0.303001	0.230437	8	101522535
cg05767404	-0.196252	8.91689e-07	-5.22162	0.0399361	-0.269577	-0.122434	-0.208453	0.00219099	-3.06304	0.0680543	-0.341837	-0.0750692	0.544407	0.0863766	1	247712591	C1orf150	Body
cg25685359	0.198276	8.97757e-07	5.23334	0.0403589	0.124174	0.272876	0.198525	1.66473e-07	5.23334	0.0379347	0.124174	0.272876	0	0.794085	22	46473721
cg14428166	-0.208541	9.06711e-07	-5.21813	0.0424652	-0.28651	-0.130048	-0.212412	2.38741e-06	-4.71752	0.0450262	-0.300661	-0.124162	0.103695	0.341144	10	95123753	MYOF	Body
cg09367901	0.335694	9.06909e-07	5.23123	0.0683579	0.210185	0.462048	0.336116	1.6839e-07	5.23123	0.0642519	0.210185	0.462048	0	0.59805	14	54418851	BMP4	Body
cg13647973	0.334593	9.08857e-07	5.23078	0.0681396	0.209485	0.460543	0.340212	3.15035e-06	4.66077	0.0729949	0.197145	0.48328	0.0479872	0.368893	19	56061337
cg17474422	0.323522	9.1114e-07	5.23025	0.0658915	0.202541	0.445316	0.323929	1.69276e-07	5.23025	0.0619336	0.202541	0.445316	0	0.779164	1	36039866	TFAP2E	Body
cg07018107	-0.176383	9.16395e-07	-5.21592	0.035932	-0.242356	-0.109966	-0.173649	3.18737e-06	-4.65836	0.0372768	-0.24671	-0.100587	0.15444	0.314597	8	129162406	MIR1208	Body
cg08480068	-0.205035	9.19183e-07	-5.21528	0.0417741	-0.281735	-0.12782	-0.213329	8.13454e-05	-3.9404	0.0541388	-0.319439	-0.107218	0.352691	0.200596	16	29674959	SPN	5'UTR
cg01208318	-0.282981	9.43884e-07	-5.20975	0.057716	-0.388951	-0.176298	-0.282625	1.89099e-07	-5.20975	0.0542492	-0.388951	-0.176298	0	0.99867	14	106329652
cg16588649	0.229183	9.4894e-07	5.22177	0.0467536	0.143341	0.315603	0.229472	1.77223e-07	5.22177	0.0439453	0.143341	0.315603	0	0.99825	19	3463241	NFIC	3'UTR
cg03969996	0.281506	9.51622e-07	5.22118	0.057434	0.176054	0.387668	0.28283	0.0163932	2.40004	0.117844	0.0518605	0.5138	0.738081	0.00950825	19	46999055	PNMAL2	1stExon;5'UTR
cg02225599	0.145506	9.67927e-07	5.21763	0.0297069	0.0909621	0.200416	0.145735	2.26264e-07	5.17635	0.028154	0.0905543	0.200916	0	0.457138	7	27143252	HOXA2	TSS1500
cg11731671	-0.28542	9.68725e-07	-5.20432	0.058274	-0.392414	-0.177705	-0.285132	2.23122e-07	-5.17896	0.0550559	-0.39304	-0.177225	0	0.432948	1	2995604	PRDM16	Body
cg06238004	0.326976	9.77328e-07	5.21561	0.0667822	0.204359	0.450417	0.335517	5.53277e-06	4.5435	0.0738455	0.190783	0.480252	0	0.39595	17	42029727
cg04279801	0.240749	9.89091e-07	5.2131	0.0491947	0.150424	0.331681	0.241053	1.85709e-07	5.2131	0.0462398	0.150424	0.331681	0	0.565277	17	19314319	RNF112	TSS200
cg21899500	0.233733	1.00599e-06	5.20956	0.0477937	0.145981	0.322075	0.241276	0.0063299	2.73018	0.0883734	0.0680669	0.414484	0.636301	0.0411443	3	51740850	GRM2	TSS1500
cg09676376	-0.178868	1.01447e-06	-5.19466	0.0365872	-0.246044	-0.11124	-0.178642	2.05094e-07	-5.19466	0.0343895	-0.246044	-0.11124	0	0.66726	12	54779077	ZNF385A	Body;TSS1500
cg22159815	-0.204798	1.01989e-06	-5.19354	0.0419001	-0.281729	-0.127349	-0.204539	2.06329e-07	-5.19354	0.0393833	-0.281729	-0.127349	0	0.431811	1	207975264	MIR29C	Body
cg02030929	-0.303137	1.03155e-06	-5.19116	0.062048	-0.417061	-0.188447	-0.318413	2.90985e-05	-4.18041	0.0761678	-0.467699	-0.169126	0.192758	0.293766	16	29676003	SPN	Body
cg09036468	-0.223126	1.03309e-06	-5.19085	0.0456736	-0.306986	-0.138702	-0.234272	1.10463e-05	-4.39561	0.0532968	-0.338732	-0.129812	0.257571	0.257093	1	151806893
cg25708790	0.4145	1.03866e-06	5.20286	0.0848659	0.25868	0.571367	0.415024	1.96246e-07	5.20286	0.0797684	0.25868	0.571367	0	0.501197	12	132549361	EP400	Body
cg02046143	-0.281335	1.03907e-06	-5.18964	0.0576023	-0.387096	-0.174862	-0.290006	3.2809e-05	-4.15304	0.0698299	-0.42687	-0.153142	0.272466	0.248432	11	133797911	IGSF9B	Body
cg25389328	0.155045	1.04093e-06	5.2024	0.0317472	0.0967553	0.213727	0.164324	0.000704473	3.38783	0.0485041	0.0692574	0.25939	0.359227	0.196632	17	38222062	THRA	5'UTR
cg02059317	-0.221233	1.04834e-06	-5.18778	0.0453129	-0.304431	-0.137476	-0.225921	3.82716e-06	-4.62055	0.0488948	-0.321753	-0.130089	0.21922	0.279003	16	89024511	CBFA2T3	Body
cg22337438	-0.219245	1.04871e-06	-5.1877	0.0449064	-0.301696	-0.13624	-0.216336	0.0015855	-3.15856	0.068492	-0.350578	-0.0820943	0.429968	0.15353	19	54327437	NLRP12	5'UTR;1stExon
cg14830003	0.274789	1.05728e-06	5.19913	0.0563015	0.171416	0.378857	0.280911	1.6685e-05	4.30518	0.0652495	0.153024	0.408798	0.313871	0.223962	1	38022657	DNALI1	1stExon
cg12669543	0.29818	1.10135e-06	5.19056	0.0611951	0.185822	0.411293	0.298558	2.09664e-07	5.19056	0.0575193	0.185822	0.411293	0	0.94565	3	9225565	SRGAP3	Body
cg18887230	0.189435	1.10425e-06	5.19001	0.0388818	0.118046	0.261305	0.206544	0.000338785	3.58368	0.0576345	0.0935822	0.319505	0.44266	0.145825	7	98739627	SMURF1	Body
cg26769927	-0.200655	1.11248e-06	-5.17531	0.0411971	-0.276296	-0.124506	-0.200401	2.27535e-07	-5.17531	0.0387225	-0.276296	-0.124506	0	0.722994	16	29674972	SPN	5'UTR
cg12629796	0.233298	1.12798e-06	5.18554	0.0479259	0.145303	0.321885	0.242255	1.49737e-05	4.32907	0.05596	0.132575	0.351935	0.348586	0.203082	7	74050146
cg23871276	0.269925	1.13055e-06	5.18506	0.0554552	0.168106	0.372429	0.270287	2.20594e-07	5.18109	0.052168	0.16804	0.372534	0	0.587121	7	1577697	MAFK	5'UTR
cg21702188	-0.186735	1.1348e-06	-5.17113	0.03837	-0.257185	-0.115811	-0.200016	0.000527203	-3.46654	0.057699	-0.313104	-0.086928	0.440174	0.147332	11	62574403	STX5;NXF1	3'UTR;TSS1500
cg00561739	-0.182898	1.14072e-06	-5.17004	0.0375894	-0.251914	-0.113417	-0.253255	0.000863597	-3.33156	0.0760169	-0.402245	-0.104265	0.626075	0.0455386	5	1807733	NDUFS6	Body
cg07505433	0.222262	1.14075e-06	5.18317	0.0456796	0.138391	0.306696	0.249946	0.00011672	3.85291	0.0648719	0.122799	0.377093	0.50177	0.110578	19	5037219	KDM4B	Body
cg05235171	-0.170632	1.14616e-06	-5.16903	0.0350753	-0.235032	-0.105798	-0.170415	2.35306e-07	-5.16903	0.0329685	-0.235032	-0.105798	0	0.878988	11	117958104	TMPRSS4	Body
cg16312900	0.244655	1.15282e-06	5.18095	0.0503035	0.152295	0.337637	0.259293	0.000120974	3.84414	0.0674515	0.127091	0.391496	0.293625	0.235995	17	48628397	SPATA20	Body
cg17952939	-0.175139	1.15329e-06	-5.16773	0.0360109	-0.241257	-0.108576	-0.174916	2.36955e-07	-5.16773	0.0338478	-0.241257	-0.108576	0	0.76992	1	9154250
cg24620905	0.207642	1.16381e-06	5.17896	0.0427098	0.129225	0.286588	0.207906	2.2313e-07	5.17896	0.0401444	0.129225	0.286588	0	0.814163	1	149908781	MTMR11	5'UTR;1stExon;TSS1500
cg15028995	-0.158273	1.16673e-06	-5.16529	0.0325585	-0.218053	-0.098092	-0.158072	2.40066e-07	-5.16529	0.0306028	-0.218053	-0.098092	0	0.840345	19	46628119	IGFL3	TSS200
cg26923863	-0.230594	1.16712e-06	-5.16522	0.0474362	-0.31769	-0.142913	-0.24777	0.000264768	-3.64753	0.0679282	-0.380907	-0.114634	0.465839	0.131847	4	1221838	CTBP1	Body
cg12634306	0.277396	1.16765e-06	5.17826	0.0570651	0.172621	0.382876	0.303309	6.24326e-05	4.00342	0.0757623	0.154817	0.4518	0.434803	0.150592	1	40098811	HEYL	Body
cg02459543	-0.160085	1.16807e-06	-5.16505	0.0329327	-0.220551	-0.0992119	-0.153197	5.64882e-05	-4.02702	0.0380423	-0.227759	-0.0786356	0.135355	0.324722	8	94924611
cg23184252	0.187884	1.17619e-06	5.17673	0.0386623	0.116897	0.259348	0.209036	0.000683215	3.39623	0.0615494	0.0884012	0.329671	0.55927	0.0783145	12	125139714
cg17054708	-0.244149	1.18251e-06	-5.16246	0.0502514	-0.336413	-0.151263	-0.25263	0.000367346	-3.5625	0.0709137	-0.391618	-0.113641	0.383625	0.181786	3	13679636	FBLN2	3'UTR
cg22552736	0.225257	1.19331e-06	5.17368	0.0463803	0.1401	0.310987	0.243574	0.000304815	3.61117	0.06745	0.111374	0.375773	0.504575	0.108946	9	132258136
cg06024215	0.200748	1.19565e-06	5.17327	0.0413372	0.124851	0.277157	0.201004	2.30031e-07	5.17327	0.0388543	0.124851	0.277157	0	0.96265	17	75210996	SEC14L1	3'UTR;Body
cg04910662	0.152017	1.2012e-06	5.17229	0.0313086	0.0945325	0.209888	0.15221	2.31239e-07	5.17229	0.029428	0.0945325	0.209888	0	0.533463	16	73083014	ZFHX3	5'UTR;TSS1500
cg19053046	0.259125	1.20272e-06	5.17203	0.0533707	0.161133	0.357776	0.259454	2.31568e-07	5.17203	0.0501649	0.161133	0.357776	0	0.755012	6	33048254	HLA-DPB1	Body
cg05905531	0.16654	1.20995e-06	5.17076	0.0343097	0.103545	0.229958	0.166751	2.3314e-07	5.17076	0.0322489	0.103545	0.229958	0	0.80674	19	8591721	MYO1F	Body
cg22858630	-0.175866	1.21042e-06	-5.15754	0.0362317	-0.24239	-0.108895	-0.167585	9.47791e-05	-3.90358	0.0429312	-0.251729	-0.0834419	0.241458	0.266369	1	47060645	MKNK1	Body;5'UTR
cg22193385	-0.355154	1.22573e-06	-5.15489	0.073206	-0.489565	-0.219839	-0.354702	2.53775e-07	-5.15489	0.0688088	-0.489565	-0.219839	0	0.547707	12	52638005	KRT7	Body
cg10762038	-0.156376	1.24453e-06	-5.15168	0.032253	-0.215595	-0.0967592	-0.157315	4.26604e-07	-5.05669	0.0311102	-0.21829	-0.0963397	0	0.540231	17	26728914	SLC46A1	Body
cg07942135	0.26666	1.25242e-06	5.16348	0.0550136	0.165651	0.368347	0.281015	3.6515e-05	4.12849	0.0680673	0.147606	0.414425	0.116793	0.334407	7	27154262	HOXA3	5'UTR;TSS1500
cg05726756	0.32194	1.25395e-06	5.16323	0.0664217	0.199986	0.444715	0.352176	0.000472965	3.49562	0.100748	0.154714	0.549638	0.509482	0.106102	17	46608288	HOXB1	TSS200
cg17233506	0.325552	1.25454e-06	5.16313	0.0671682	0.202227	0.449707	0.339532	9.7342e-06	4.423	0.0767652	0.189075	0.489989	0.259461	0.255998	17	46608293	HOXB1	TSS200
cg08792703	-0.256359	1.26093e-06	-5.14892	0.0529032	-0.353493	-0.158572	-0.255803	9.62956e-07	-4.89906	0.0522146	-0.358141	-0.153464	0.00547736	0.389085	11	60779666	CD6	Body
cg09169455	-0.269747	1.27053e-06	-5.14731	0.0556832	-0.371984	-0.166821	-0.276923	5.4327e-06	-4.54734	0.0608978	-0.396281	-0.157566	0.257484	0.257143	5	16843340	MYO10	Body
cg25852095	-0.498225	1.27761e-06	-5.14614	0.102871	-0.687103	-0.308077	-0.49759	2.659e-07	-5.14614	0.0966919	-0.687103	-0.308077	0	0.643864	11	68866783
cg26236329	-0.196785	1.28839e-06	-5.14436	0.0406452	-0.271412	-0.121656	-0.273227	0.00299552	-2.9682	0.0920514	-0.453644	-0.0928093	0.717113	0.0140656	11	57200325
cg05142677	0.274936	1.30594e-06	5.15464	0.0568184	0.170614	0.37996	0.292881	1.69988e-05	4.30105	0.0680952	0.159417	0.426345	0.315002	0.223287	16	88601446	ZFPM1	3'UTR
cg05098343	-0.175557	1.31902e-06	-5.1394	0.0362957	-0.242198	-0.108468	-0.162215	0.00269794	-3.00021	0.0540678	-0.268185	-0.0562437	0.565863	0.074814	7	37071686	ELMO1	Body
cg26685998	-0.174196	1.33581e-06	-5.13672	0.036033	-0.240355	-0.107592	-0.173973	2.79575e-07	-5.13672	0.0338686	-0.240355	-0.107592	0	0.457387	2	43334941
cg11823178	0.331429	1.34847e-06	5.14786	0.0685838	0.205505	0.458201	0.331853	2.63475e-07	5.14786	0.0644642	0.205505	0.458201	0	0.772016	8	41519399	ANK1;MIR486	Body;TSS1500
cg08610901	-0.289282	1.35015e-06	-5.13446	0.0598651	-0.399198	-0.178626	-0.288912	2.82956e-07	-5.13446	0.0562692	-0.399198	-0.178626	0	0.594438	7	3186766
cg15467503	-0.178878	1.35162e-06	-5.13423	0.0370193	-0.246847	-0.110451	-0.21581	0.000327982	-3.59213	0.0600784	-0.333561	-0.0980581	0.492779	0.115841	4	1727234	TACC3	Body
cg12283393	-0.304301	1.35329e-06	-5.13397	0.0629793	-0.419935	-0.18789	-0.325527	7.01926e-05	-3.97563	0.0818806	-0.48601	-0.165044	0.332803	0.223396	11	1874445	LSP1	Body
cg08003321	0.160964	1.37991e-06	5.14298	0.0333406	0.099749	0.222591	0.16117	2.70417e-07	5.14298	0.0313379	0.099749	0.222591	0	0.918427	17	8815843	PIK3R5	5'UTR;TSS200
cg00864618	0.295786	1.39046e-06	5.14136	0.0612855	0.183262	0.409067	0.312616	0.000305836	3.61031	0.0865898	0.142903	0.482329	0.518499	0.100918	8	141518479
cg09160359	0.226381	1.39788e-06	5.14023	0.0469154	0.140242	0.3131	0.226885	3.07151e-07	5.11901	0.0443221	0.140015	0.313755	0	0.553689	15	81294865	MESDC1	1stExon
cg08281415	-0.234336	1.40678e-06	-5.12575	0.0485768	-0.323526	-0.144546	-0.234036	2.96354e-07	-5.12575	0.0456589	-0.323526	-0.144546	0	0.851063	16	86959156
cg23669081	0.292758	1.41478e-06	5.13769	0.0607015	0.181306	0.404959	0.293133	2.7814e-07	5.13769	0.0570554	0.181306	0.404959	0	0.89011	17	46685353	HOXB7	Body
cg01545109	-0.263247	1.42494e-06	-5.12303	0.0545987	-0.363493	-0.162326	-0.306491	0.00020026	-3.71869	0.0824192	-0.46803	-0.144953	0.52656	0.0963342	7	151087534	WDR86	Body
cg27111250	0.236189	1.43484e-06	5.1347	0.0490009	0.146221	0.326763	0.252554	0.000222041	3.69252	0.0683961	0.1185	0.386608	0.29865	0.23302	4	81111177	PRDM8	5'UTR
cg23723486	-0.189014	1.46806e-06	-5.1167	0.0392509	-0.261081	-0.116462	-0.197018	8.2943e-06	-4.45744	0.0441999	-0.283648	-0.110388	0.245542	0.264028	7	101361745
cg07880727	-0.248999	1.49036e-06	-5.1135	0.0517399	-0.343997	-0.153363	-0.257174	1.19394e-05	-4.37869	0.058733	-0.372288	-0.142059	0.243724	0.265071	7	47846424	C7orf69;PKD1L1	Body
cg09253473	-0.166408	1.50632e-06	-5.11123	0.0345935	-0.229924	-0.102465	-0.176403	4.10177e-05	-4.10167	0.0430076	-0.260697	-0.0921097	0.277636	0.245407	17	79877389	MAFG;SIRT7	3'UTR;TSS1500
cg19759481	0.224248	1.58721e-06	5.11324	0.046719	0.138469	0.310604	0.247561	0.00254644	3.01777	0.0820344	0.0867763	0.408345	0.712782	0.0151386	7	27183401	HOXA5	TSS200
cg06245338	-0.169548	1.5881e-06	-5.09998	0.0353238	-0.234404	-0.104255	-0.172606	1.02551e-05	-4.41172	0.0391245	-0.249289	-0.0959238	0.00583991	0.388916	17	74410839	UBE2O	Body
cg18875357	-0.224947	1.59385e-06	-5.09921	0.0468728	-0.311009	-0.138307	-0.224658	3.41074e-07	-5.09921	0.0440574	-0.311009	-0.138307	0	0.668768	14	105391263	PLD4	1stExon;5'UTR
cg12307314	-0.165806	1.59477e-06	-5.09909	0.0345502	-0.229242	-0.101943	-0.143448	0.0068284	-2.7051	0.0530289	-0.247383	-0.0395137	0.481335	0.122601	5	142206724	ARHGAP26	Body
cg24480379	0.34753	1.60277e-06	5.11116	0.0724325	0.214539	0.481415	0.358791	0.000301218	3.61425	0.0992712	0.164223	0.553359	0.280285	0.243853	1	151345123	SELENBP1	5'UTR;1stExon
cg13933070	-0.184137	1.61128e-06	-5.09689	0.0383865	-0.254617	-0.113183	-0.197522	5.67129e-05	-4.02609	0.0490606	-0.293679	-0.101365	0.371269	0.189313	9	93925376
cg14794735	0.162884	1.6312e-06	5.10741	0.0339734	0.100506	0.22568	0.163093	3.26607e-07	5.10741	0.0319327	0.100506	0.22568	0	0.6144	7	129415968	MIR183;MIR96	TSS1500
cg04255201	0.175271	1.63136e-06	5.10739	0.0365571	0.108149	0.242843	0.175496	3.26641e-07	5.10739	0.0343613	0.108149	0.242843	0	0.565999	19	46999307	PNMAL2	TSS200
cg11324650	0.238838	1.63195e-06	5.10731	0.0498165	0.147372	0.33092	0.264433	0.000569042	3.44596	0.0767371	0.114031	0.414835	0.475004	0.126367	3	194014745
cg05460329	0.162088	1.65303e-06	5.10457	0.0338263	0.0999812	0.224613	0.175727	3.52561e-05	4.13655	0.0424815	0.0924647	0.258989	0.248003	0.262614	22	19512903	CLDN5	TSS200
cg10021122	0.160995	1.66618e-06	5.10288	0.0336093	0.0992863	0.223119	0.172099	2.67073e-05	4.19987	0.0409772	0.0917849	0.252413	0.316867	0.222172	1	117610620	TTF2	Body
cg20328456	0.181729	1.66743e-06	5.10272	0.0379389	0.112071	0.251856	0.181963	3.34803e-07	5.10272	0.0356601	0.112071	0.251856	0	0.65713	6	32121113	PPT2;PRRT1	TSS200;TSS1500
cg08433504	0.237458	1.6818e-06	5.10089	0.0495911	0.146406	0.329123	0.23949	1.71891e-06	4.78394	0.0500612	0.141372	0.337608	0.0462691	0.369725	15	39872071	THBS1	TSS1500
cg24499605	-0.195163	1.69828e-06	-5.08567	0.0407748	-0.270028	-0.119795	-0.232184	0.000651269	-3.40931	0.0681028	-0.365663	-0.0987047	0.404215	0.169225	1	3142925	PRDM16	Body
cg23652026	-0.186799	1.69909e-06	-5.08557	0.039028	-0.258457	-0.114659	-0.186558	3.6653e-07	-5.08557	0.0366838	-0.258457	-0.114659	0	0.536713	6	32906526	HLA-DMB	Body
cg01715450	-0.220381	1.70917e-06	-5.0843	0.0460558	-0.304942	-0.135251	-0.220096	3.68977e-07	-5.0843	0.0432894	-0.304942	-0.135251	0	0.745015	1	14609119
cg01851672	0.190904	1.7401e-06	5.09361	0.0399257	0.117598	0.264703	0.191151	3.51315e-07	5.09361	0.0375276	0.117598	0.264703	0	0.61355	5	54829607	PPAP2A;RNF138P1	Body
cg25307468	-0.198911	1.74435e-06	-5.07995	0.0416045	-0.275299	-0.122009	-0.198654	3.77538e-07	-5.07995	0.0391055	-0.275299	-0.122009	0	0.61527	19	3604804	TBXA2R	5'UTR
cg15539944	0.219256	1.76749e-06	5.09027	0.0458855	0.135008	0.304072	0.234383	0.00242553	3.03248	0.0772908	0.0828956	0.38587	0.618256	0.0490245	12	58129407	AGAP2	Body
cg09062198	0.222496	1.7777e-06	5.08903	0.0465748	0.136982	0.308585	0.252256	0.000216082	3.69943	0.0681877	0.11861	0.385901	0.504769	0.108833	1	9822623	CLSTN1	Body
cg25414746	-0.180992	1.7815e-06	-5.07544	0.0378902	-0.250561	-0.110956	-0.207165	0.000148472	-3.79361	0.054609	-0.314197	-0.100134	0.432455	0.152018	10	105978956	C10orf79;MIR609	Body;TSS1500
cg15972148	-0.179185	1.79836e-06	-5.07342	0.0375267	-0.248086	-0.10982	-0.178953	3.90722e-07	-5.07342	0.0352727	-0.248086	-0.10982	0	0.813455	13	114880889	RASA3	Body
cg25541528	-0.236405	1.79851e-06	-5.07341	0.0495106	-0.327309	-0.144889	-0.236099	3.9076e-07	-5.07341	0.0465366	-0.327309	-0.144889	0	0.981134	7	1545819
cg11949335	0.41787	1.7991e-06	5.08647	0.0875161	0.257185	0.579635	0.41841	3.64785e-07	5.08647	0.0822594	0.257185	0.579635	0	0.795447	1	55247408	TTC22	Body
cg18814344	-0.213037	1.79969e-06	-5.07326	0.0446179	-0.294959	-0.130565	-0.212762	3.91048e-07	-5.07326	0.0419379	-0.294959	-0.130565	0	0.604485	5	139040546	CXXC5	5'UTR
cg07290269	0.303184	1.80301e-06	5.08601	0.0635029	0.186589	0.420564	0.303576	3.65679e-07	5.08601	0.0596885	0.186589	0.420564	0	0.470328	12	31479853	FAM60A	TSS1500
cg18449062	0.229926	1.81703e-06	5.08435	0.0481745	0.141475	0.318972	0.230224	3.68889e-07	5.08435	0.0452808	0.141475	0.318972	0	0.579504	10	104679468	CNNM2	1stExon
cg19502671	-0.138956	1.82181e-06	-5.07065	0.0291175	-0.192417	-0.0851348	-0.138776	3.96463e-07	-5.07065	0.0273685	-0.192417	-0.0851348	0	0.827321	13	114129004	DCUN1D2	Body
cg08824847	-0.217173	1.83718e-06	-5.06885	0.0455237	-0.300758	-0.133027	-0.216892	4.00231e-07	-5.06885	0.0427893	-0.300758	-0.133027	0	0.776612	11	35052388
cg22153994	0.147155	1.85674e-06	5.07972	0.0308604	0.0904937	0.204198	0.147346	3.78e-07	5.07972	0.0290067	0.0904937	0.204198	0	0.650219	17	43484399	ARHGAP27	TSS1500;5'UTR
cg22505898	-0.226083	1.90181e-06	-5.06143	0.0474606	-0.313223	-0.138356	-0.225883	4.29194e-07	-5.05553	0.0446804	-0.313455	-0.138311	0	0.391649	12	58136214	AGAP2	TSS1500
cg04345034	-0.236229	1.91895e-06	-5.05951	0.0496094	-0.327315	-0.14453	-0.240007	6.74693e-05	-3.98504	0.0602271	-0.35805	-0.121964	0.316263	0.222533	15	70797389
cg22697108	0.252902	1.93026e-06	5.07138	0.053124	0.155363	0.351097	0.25323	3.94931e-07	5.07138	0.0499331	0.155363	0.351097	0	0.759576	5	171043406
cg26264232	0.177597	1.9312e-06	5.07128	0.0373065	0.1091	0.246555	0.184156	0.000145194	3.79915	0.0484729	0.0891506	0.279161	0.429319	0.153925	7	27138751
cg25109238	0.172009	1.94676e-06	5.06956	0.0361449	0.105645	0.238819	0.172232	3.98742e-07	5.06956	0.0339738	0.105645	0.238819	0	0.639774	3	52074172
cg03801286	-0.214446	1.94937e-06	-5.05613	0.0450648	-0.297187	-0.131147	-0.214167	4.27845e-07	-5.05613	0.0423579	-0.297187	-0.131147	0	0.611417	21	35884508	KCNE1	TSS1500
cg11644049	0.203777	1.95074e-06	5.06912	0.042824	0.125149	0.282933	0.214103	9.38043e-06	4.43098	0.0483196	0.119399	0.308808	0.0463957	0.369664	5	179621734	RASGEF1C	5'UTR
cg09315367	0.302888	1.95348e-06	5.06882	0.0636563	0.186011	0.420551	0.303281	4.00296e-07	5.06882	0.0598327	0.186011	0.420551	0	0.728557	19	10736006	SLC44A2	TSS200;Body
cg10013501	0.292955	1.95973e-06	5.06813	0.061577	0.179896	0.406774	0.293335	4.0174e-07	5.06813	0.0578783	0.179896	0.406774	0	0.533877	1	25257813	RUNX3	TSS1500;Body
cg19558972	-0.174849	1.97818e-06	-5.05298	0.0367667	-0.242355	-0.106889	-0.225423	0.000635976	-3.41579	0.0659944	-0.354769	-0.0960762	0.623775	0.0465532	22	23922378	IGLL1	1stExon;5'UTR
cg23083984	-0.26342	1.98978e-06	-5.05172	0.0554048	-0.365146	-0.161009	-0.263078	4.37841e-07	-5.05172	0.0520768	-0.365146	-0.161009	0	0.60544	16	29675846	SPN	Body
cg26402660	0.292809	2.00283e-06	5.06346	0.0616033	0.179702	0.406677	0.293246	4.31595e-07	5.05447	0.0580173	0.179535	0.406958	0	0.502054	7	27179268
cg03775372	0.195951	2.00818e-06	5.06288	0.0412303	0.12025	0.272162	0.200405	0.000191045	3.73057	0.0537198	0.0951167	0.305694	0.245463	0.264073	10	13830045	FRMD4A	Body
cg11606444	-0.269097	2.01154e-06	-5.04939	0.056625	-0.373064	-0.164431	-0.275704	4.92837e-06	-4.56781	0.060358	-0.394004	-0.157405	0.192971	0.293648	11	121353563	SORL1	Body
cg22068570	0.223679	2.01156e-06	5.06252	0.0470679	0.137259	0.310679	0.258693	0.000139815	3.80849	0.0679252	0.125562	0.391824	0.202487	0.288373	20	20002133	NAA20	Body
cg09079275	-0.204875	2.02427e-06	-5.04803	0.0431227	-0.284051	-0.125167	-0.20509	2.5845e-06	-4.70135	0.0436236	-0.290591	-0.119589	0.102632	0.341688	5	157003083	ADAM19	TSS1500
cg25316484	0.17889	2.04539e-06	5.05893	0.0376699	0.109726	0.24852	0.202103	0.000317015	3.60098	0.0561245	0.0921013	0.312105	0.515189	0.102814	7	27186676	HOXA6	Body
cg01062937	-0.212915	2.04711e-06	-5.04561	0.0448364	-0.295238	-0.130039	-0.212639	4.52068e-07	-5.04561	0.0421432	-0.295238	-0.130039	0	0.638754	16	88537260	ZFPM1	Body
cg27606341	-0.184438	2.05293e-06	-5.045	0.0388442	-0.255758	-0.112638	-0.179526	0.000111144	-3.86488	0.0464505	-0.270567	-0.0884843	0.293103	0.236303	5	39219632	FYB	1stExon;5'UTR
cg14517133	-0.281671	2.05367e-06	-5.04492	0.0593233	-0.390592	-0.172017	-0.292687	2.84444e-05	-4.18558	0.0699275	-0.429742	-0.155631	0.197689	0.291038	6	42664420	PRPH2	3'UTR
cg04154027	0.392189	2.06521e-06	5.05686	0.0826193	0.240494	0.544903	0.441194	0.0059077	2.75286	0.160267	0.127076	0.755312	0.646854	0.0368151	5	78985588	CMYA5	TSS200
cg12042264	-0.161156	2.12397e-06	-5.03768	0.0339902	-0.223565	-0.0983285	-0.169863	6.13978e-05	-4.00737	0.0423876	-0.252941	-0.0867848	0.188585	0.296066	20	44448693
cg13043815	0.343555	2.15121e-06	5.04807	0.0725001	0.21044	0.477565	0.344002	4.46304e-07	5.04807	0.0681453	0.21044	0.477565	0	0.461153	21	33867551	C21orf63	Body
cg25415932	0.160494	2.15691e-06	5.0475	0.0338728	0.0983015	0.223105	0.160703	4.47639e-07	5.0475	0.0318382	0.0983015	0.223105	0	0.979515	3	9791051	OGG1	TSS1500
cg16733298	0.236437	2.16998e-06	5.04619	0.0499137	0.144792	0.328698	0.282285	0.000802824	3.35182	0.0842185	0.11722	0.447351	0.384204	0.181433	16	19127132	ITPRIPL2	1stExon;Body
cg17873048	0.220373	2.18695e-06	5.04451	0.046538	0.134926	0.306394	0.22066	4.54678e-07	5.04451	0.0437426	0.134926	0.306394	0	0.983662	17	46697700
cg16292132	0.255586	2.20658e-06	5.04258	0.053995	0.156448	0.355391	0.254776	4.76723e-05	4.06676	0.0626484	0.131987	0.377564	0.311427	0.225421	6	138893111	NHSL1	1stExon;5'UTR
cg23904955	0.404933	2.2359e-06	5.03973	0.0855942	0.247777	0.563146	0.405461	4.66177e-07	5.03973	0.0804529	0.247777	0.563146	0	0.82445	10	101282759
cg24691453	-0.209167	2.26002e-06	-5.02428	0.0442338	-0.290383	-0.127405	-0.222728	2.34908e-05	-4.22883	0.0526688	-0.325957	-0.119499	0.244677	0.264524	1	153518384	S100A4	TSS200
cg06166490	0.234278	2.26909e-06	5.03655	0.0495527	0.143296	0.325872	0.251047	0.00889983	2.61588	0.0959703	0.0629483	0.439145	0.69549	0.019868	7	27143334	HOXA2	TSS1500
cg22373622	0.19935	2.27199e-06	5.03628	0.0421674	0.121928	0.277293	0.19961	4.74676e-07	5.03628	0.0396345	0.121928	0.277293	0	0.930259	1	1489544	SSU72	Body
cg01870657	0.216974	2.29952e-06	5.03367	0.045919	0.132664	0.301851	0.238241	4.72076e-05	4.06904	0.0585497	0.123486	0.352996	0	0.400247	13	52342952	DHRS12	3'UTR
cg12845808	0.183741	2.30284e-06	5.03336	0.0388882	0.11234	0.255623	0.169045	0.0503759	1.95676	0.0863902	-0.00027695	0.338366	0.713784	0.0148864	5	141338604	PCDH12	1stExon;5'UTR
cg02382221	-0.168389	2.30364e-06	-5.02015	0.0356395	-0.233825	-0.102512	-0.168169	5.16318e-07	-5.02015	0.0334988	-0.233825	-0.102512	0	0.524721	4	86682649	ARHGAP24	Body
cg19022697	0.361917	2.30438e-06	5.03322	0.0766007	0.221273	0.503506	0.424225	0.000172187	3.75667	0.112926	0.202894	0.645555	0.47484	0.126465	1	55247140	TTC22	Body
cg12436196	-0.216192	2.30587e-06	-5.01994	0.045759	-0.300209	-0.131611	-0.21591	5.16881e-07	-5.01994	0.0430105	-0.300209	-0.131611	0	0.813417	1	2995301	PRDM16	Body
cg27405128	-0.176682	2.30693e-06	-5.01984	0.037397	-0.245345	-0.107557	-0.194453	3.30624e-05	-4.15128	0.0468416	-0.28626	-0.102645	0	0.399396	15	58540402
cg02691192	-0.186126	2.32433e-06	-5.01821	0.0394087	-0.258482	-0.113282	-0.213479	0.000152718	-3.78661	0.0563774	-0.323977	-0.102981	0.170742	0.305816	17	59693501
cg08991643	0.39857	2.32693e-06	5.03111	0.0843938	0.243617	0.554564	0.420558	0.0145999	2.44215	0.172208	0.0830369	0.75808	0.705143	0.0171403	3	194014928
cg06607764	0.259602	2.35686e-06	5.02834	0.0549988	0.158621	0.361262	0.259941	4.94731e-07	5.02834	0.0516952	0.158621	0.361262	0	0.573023	17	76719635	CYTH1	Body
cg16617301	0.277799	2.361e-06	5.02797	0.0588585	0.169731	0.386594	0.266124	0.061676	1.86862	0.142418	-0.0130093	0.545258	0.743957	0.00841907	19	46999109	PNMAL2	1stExon;5'UTR
cg14173968	-0.223002	2.36497e-06	-5.01446	0.0472519	-0.30976	-0.135661	-0.223538	1.38266e-06	-4.82749	0.0463053	-0.314295	-0.132781	0.0666744	0.359748	6	39740405
cg11412129	0.182241	2.37385e-06	5.02679	0.0386212	0.11133	0.253629	0.195709	8.22819e-05	3.93765	0.049702	0.0982952	0.293123	0.221712	0.277597	1	88928839
cg09983216	0.177054	2.38714e-06	5.02558	0.037531	0.108145	0.246426	0.178595	1.47362e-06	4.81478	0.0370931	0.105894	0.251296	0	0.440279	17	46679715	LOC404266;HOXB6	Body;5'UTR
cg22676000	0.216414	2.41247e-06	5.0233	0.0458952	0.132147	0.301247	0.216697	5.07923e-07	5.0233	0.0431384	0.132147	0.301247	0	0.816539	19	42259081	CEACAM6	TSS1500
cg08864042	0.161785	2.4148e-06	5.02309	0.0343114	0.098787	0.225206	0.193288	0.000896889	3.32102	0.0582013	0.0792153	0.30736	0.562868	0.076398	2	74607470	DCTN1	5'UTR;1stExon
cg07278425	0.314541	2.43924e-06	5.0209	0.0667371	0.192008	0.437899	0.314953	5.14288e-07	5.0209	0.0627284	0.192008	0.437899	0	0.819214	7	27137922
cg21537214	-0.159989	2.45129e-06	-5.0067	0.0339525	-0.222328	-0.0972307	-0.184408	8.6066e-05	-3.92685	0.0469609	-0.27645	-0.0923667	0.390436	0.177633	1	204135585	REN	TSS200
cg16713889	-0.276125	2.46052e-06	-5.00588	0.0586081	-0.383733	-0.167793	-0.276447	1.81564e-06	-4.77293	0.0579197	-0.389967	-0.162926	0.12194	0.331738	14	74409552	FAM161B	Body
cg12414070	0.213816	2.46813e-06	5.01835	0.045389	0.130479	0.297713	0.21433	6.62442e-07	4.97206	0.0431069	0.129842	0.298818	0	0.593806	12	117627133	FBXO21	Body
cg15282973	0.229749	2.46961e-06	5.01822	0.0487725	0.140199	0.3199	0.23005	5.21518e-07	5.01822	0.0458429	0.140199	0.3199	0	0.766459	12	125346253	SCARB1	Body
cg07623567	-0.17861	2.47962e-06	-5.00421	0.037923	-0.248239	-0.108512	-0.191869	2.0744e-05	-4.25673	0.0450744	-0.280214	-0.103525	0.128332	0.328405	6	32909523	HLA-DMB	TSS1500
cg14776738	0.230985	2.48427e-06	5.01694	0.0490475	0.140931	0.321645	0.246157	3.20999e-05	4.15803	0.0592003	0.130126	0.362187	0.0626173	0.361747	19	6476756	DENND1C	Body
cg16127683	0.630644	2.49066e-06	5.01638	0.133926	0.384747	0.878195	0.631471	5.26535e-07	5.01638	0.125882	0.384747	0.878195	0	0.548331	15	40268777	EIF2AK4	Body
cg16109423	0.265451	2.51489e-06	5.01428	0.056396	0.161905	0.369694	0.268238	1.19999e-06	4.85564	0.0552425	0.159964	0.376511	0	0.432143	1	38022718	DNALI1	Body
cg20668546	-0.187339	2.52003e-06	-5.0007	0.0398042	-0.260422	-0.113764	-0.187093	5.7122e-07	-5.0007	0.0374133	-0.260422	-0.113764	0	0.89335	17	42989323	GFAP	Body
cg19619003	-0.209686	2.53976e-06	-4.99901	0.0445674	-0.291514	-0.127307	-0.20941	5.76256e-07	-4.99901	0.0418904	-0.291514	-0.127307	0	0.90335	1	41846758
cg13305823	-0.189395	2.53986e-06	-4.999	0.0402549	-0.263306	-0.114988	-0.190297	9.32851e-07	-4.9053	0.0387942	-0.266332	-0.114262	0	0.479465	6	29454557	MAS1L	1stExon
cg16837973	-0.204113	2.56292e-06	-4.99704	0.0434001	-0.283798	-0.123892	-0.203845	5.82176e-07	-4.99704	0.0407932	-0.283798	-0.123892	0	0.521484	17	5138634	C17orf87	TSS1500
cg01952185	0.232502	2.56595e-06	5.00992	0.049439	0.141729	0.323886	0.232808	5.4453e-07	5.00992	0.0464693	0.141729	0.323886	0	0.873322	5	134813213
cg04873053	0.19163	2.58078e-06	5.00867	0.040758	0.116795	0.266967	0.191881	5.48081e-07	5.00867	0.0383098	0.116795	0.266967	0	0.715206	1	53935918
cg18051353	0.139387	2.60359e-06	5.00676	0.0296578	0.0849335	0.194207	0.13957	5.5355e-07	5.00676	0.0278764	0.0849335	0.194207	0	0.854024	8	68251877	ARFGEF1	Body
cg18804667	0.187691	2.60466e-06	5.00667	0.0399362	0.114365	0.261509	0.188222	1.0109e-06	4.8895	0.038495	0.112773	0.26367	0	0.446664	5	58883392	PDE4D	Body;TSS1500
cg26581200	0.175143	2.62498e-06	5.00498	0.037279	0.106697	0.24405	0.213073	0.00152525	3.16984	0.067219	0.0813264	0.34482	0.461935	0.13419	22	30637461	LIF	3'UTR
cg00501467	0.185159	2.62589e-06	5.0049	0.0394115	0.112797	0.258008	0.185736	6.34132e-06	4.51468	0.0411405	0.105102	0.26637	0	0.488734	6	13015202	PHACTR1	Body
cg21761853	-0.192566	2.62725e-06	-4.99165	0.0409889	-0.267824	-0.116801	-0.20394	1.48628e-05	-4.33071	0.0470915	-0.296238	-0.111642	0	0.438921	6	30704809	FLOT1	Body
cg02879960	-0.212095	2.64177e-06	-4.99045	0.0451567	-0.295006	-0.128627	-0.211817	6.02375e-07	-4.99045	0.0424443	-0.295006	-0.128627	0	0.582971	22	50483545	TTLL8	Body
cg26002008	-0.190235	2.66503e-06	-4.98855	0.0405179	-0.264628	-0.115341	-0.189867	3.80837e-05	-4.11881	0.0460976	-0.280217	-0.0995174	0.012899	0.38562	5	1477719	LPCAT1	Body
cg17636309	0.214625	2.70519e-06	4.99843	0.0457424	0.130639	0.299175	0.214907	5.77982e-07	4.99843	0.0429949	0.130639	0.299175	0	0.93136	8	144672242	EEF1D	Body;5'UTR
cg10432947	0.228991	2.71121e-06	4.99795	0.048809	0.139374	0.31921	0.229292	5.79434e-07	4.99795	0.0458772	0.139374	0.31921	0	0.968728	4	2062441	NAT8L	Body
cg18419175	0.2514	2.71316e-06	4.99779	0.0535873	0.153011	0.350452	0.251568	7.10549e-07	4.95846	0.0507352	0.152129	0.351008	0	0.430529	7	6199980	USP42	3'UTR
cg23206851	0.186431	2.73156e-06	4.99632	0.0397503	0.113446	0.259905	0.186676	5.84344e-07	4.99632	0.0373627	0.113446	0.259905	0	0.71004	7	27143046	HOXA2	TSS1500
cg10460657	0.20828	2.78875e-06	4.99181	0.0444493	0.126669	0.290441	0.208917	1.05425e-06	4.88123	0.0428	0.12503	0.292803	0	0.47206	17	80560479	FOXK2	3'UTR
cg09510202	0.336329	2.80688e-06	4.9904	0.0717966	0.204506	0.469039	0.336772	6.02556e-07	4.9904	0.0674841	0.204506	0.469039	0	0.452351	6	13014871	PHACTR1	Body
cg09535924	-0.270157	2.83322e-06	-4.97522	0.0576944	-0.376088	-0.163514	-0.348842	0.00660023	-2.71637	0.128422	-0.600544	-0.097139	0.682834	0.0237739	2	66671659	MEIS1	Body
cg10316525	0.368963	2.86854e-06	4.98566	0.078838	0.224212	0.514688	0.417583	0.000240215	3.67247	0.113706	0.194723	0.640443	0.381967	0.182797	15	40572137
cg19707735	0.226789	2.9076e-06	4.98271	0.0484877	0.137762	0.316414	0.227088	6.27006e-07	4.98271	0.0455752	0.137762	0.316414	0	0.8371	1	158969712
cg13847853	0.15865	2.9523e-06	4.97938	0.0339424	0.09633	0.22139	0.15886	6.37893e-07	4.97938	0.0319036	0.09633	0.22139	0	0.529719	17	39696336
cg16014085	0.190935	2.95881e-06	4.9789	0.0408535	0.115926	0.266449	0.191187	6.39479e-07	4.9789	0.0383996	0.115926	0.266449	0	0.694502	16	30406122	ZNF48	TSS1500
cg19802390	-0.216715	2.97433e-06	-4.96462	0.04638	-0.301871	-0.130985	-0.287682	0.00933244	-2.59963	0.110663	-0.504577	-0.0707871	0.76903	0.00466115	1	2840177
cg03176993	-0.262645	2.97565e-06	-4.96452	0.0562109	-0.365852	-0.158744	-0.258058	0.000640163	-3.414	0.075588	-0.406207	-0.109908	0.445955	0.143829	3	188664887
cg17046776	0.33947	2.98275e-06	4.97714	0.0726604	0.206061	0.473776	0.339918	6.4532e-07	4.97714	0.068296	0.206061	0.473776	0	0.657695	11	8832283	ST5	5'UTR;TSS200
cg06314111	0.244971	2.98785e-06	4.97676	0.0524377	0.148692	0.341897	0.245337	6.68062e-07	4.97043	0.0493594	0.148594	0.34208	0	0.452426	12	58119915	AGAP2;LOC100130776	3'UTR;TSS200
cg16317038	0.216433	3.0017e-06	4.97575	0.0463384	0.131353	0.302086	0.216754	6.62528e-07	4.97204	0.0435947	0.13131	0.302198	0	0.47268	1	38495051
cg26920864	0.17222	3.03807e-06	4.97312	0.0368919	0.104484	0.240411	0.215389	0.000941837	3.30735	0.0651244	0.0877475	0.34303	0.518222	0.101077	16	3038821
cg21757281	-0.335132	3.03816e-06	-4.95998	0.0717901	-0.466943	-0.202435	-0.333706	1.71969e-06	-4.78385	0.0697568	-0.470427	-0.196985	0	0.401124	4	183795822
cg09379497	-0.136512	3.05313e-06	-4.9589	0.0292491	-0.190215	-0.0824475	-0.136331	7.0893e-07	-4.9589	0.0274922	-0.190215	-0.0824475	0	0.988887	6	30624467	DHX16	Body
cg10585321	0.146878	3.07861e-06	4.97022	0.0314817	0.0890757	0.205069	0.147072	6.68767e-07	4.97022	0.0295907	0.0890757	0.205069	0	0.792976	9	135995491	RALGDS	Body
cg24686551	-0.189821	3.09545e-06	-4.95589	0.0406959	-0.264541	-0.114598	-0.18957	7.19999e-07	-4.95589	0.0382514	-0.264541	-0.114598	0	0.635858	3	134047274
cg16536918	-0.215024	3.10149e-06	-4.95546	0.046103	-0.299672	-0.129806	-0.257898	0.000631231	-3.41783	0.0754567	-0.40579	-0.110006	0.408505	0.166608	20	3065403	AVP	TSS200
cg06769918	0.207995	3.1117e-06	4.96788	0.0446026	0.126102	0.290439	0.213523	0.00250011	3.02333	0.0706252	0.0751004	0.351946	0.47667	0.125374	6	13015005	PHACTR1	Body
cg17571559	-0.189261	3.11801e-06	-4.9543	0.0405887	-0.263784	-0.114236	-0.194198	0.000688066	-3.39429	0.0572133	-0.306334	-0.0820625	0.459128	0.135878	3	11267525	HRH1	5'UTR;TSS200
cg14962509	0.322696	3.14952e-06	4.96524	0.0692359	0.195575	0.450673	0.331742	5.51484e-06	4.54418	0.0730036	0.188657	0.474826	0.197075	0.291378	1	36039655	TFAP2E	Body
cg03068030	-0.235927	3.16714e-06	-4.95088	0.0506317	-0.32889	-0.142339	-0.233862	2.09642e-06	-4.7439	0.0492973	-0.330483	-0.137241	0	0.52597	22	46688823	TTC38	3'UTR
cg26074430	-0.173071	3.18764e-06	-4.94947	0.037153	-0.241287	-0.104397	-0.172842	7.44177e-07	-4.94947	0.0349214	-0.241287	-0.104397	0	0.898086	6	33164457	RXRB	Body
cg12128839	0.198916	3.19814e-06	4.96188	0.0427073	0.120503	0.277857	0.22115	0.000780172	3.35974	0.0658236	0.092138	0.350162	0.554836	0.105783	7	27183436	HOXA5	TSS200
cg05719612	0.262025	3.23831e-06	4.95915	0.0562879	0.158677	0.366069	0.262373	7.08035e-07	4.95915	0.0529069	0.158677	0.366069	0	0.672079	10	18629545	CACNB2	Body;TSS200
cg04600297	0.170943	3.25364e-06	4.95811	0.0367295	0.103506	0.238835	0.17117	7.11818e-07	4.95811	0.0345233	0.103506	0.238835	0	0.741185	19	42750575
cg15683970	-0.220298	3.2699e-06	-4.94388	0.0473444	-0.307225	-0.132786	-0.244815	5.11184e-05	-4.05045	0.0604413	-0.363278	-0.126352	0.00564617	0.389006	21	35747081	FAM165B	TSS1500
cg17826530	0.276182	3.27338e-06	4.95678	0.0593572	0.167198	0.385898	0.276548	7.16692e-07	4.95678	0.0557918	0.167198	0.385898	0	0.959573	1	59280290
cg01571001	0.421492	3.39095e-06	4.94904	0.0907294	0.254908	0.589198	0.454865	8.94816e-05	3.91747	0.116112	0.22729	0.682439	0.342053	0.207032	3	128215433
cg16773741	0.211754	3.3922e-06	4.94896	0.0455825	0.128062	0.296009	0.212036	7.4611e-07	4.94896	0.0428445	0.128062	0.296009	0	0.620311	22	19513017	CLDN5	TSS200
cg27228136	0.227465	3.39332e-06	4.94889	0.0489652	0.137562	0.317973	0.235784	0.00153935	3.16716	0.0744465	0.0898715	0.381696	0.575785	0.0696417	22	37608819	SSTR3	TSS1500
cg15982700	0.24877	3.42781e-06	4.94667	0.0535755	0.150403	0.3478	0.250368	3.54198e-06	4.63659	0.0539982	0.144533	0.356203	0	0.442811	7	27154911	HOXA3	5'UTR;TSS1500
cg25882256	0.212967	3.42998e-06	4.94653	0.045866	0.128754	0.297746	0.226457	1.26862e-05	4.36545	0.0518749	0.124784	0.32813	0.0205469	0.382023	1	25257759	RUNX3	TSS1500;Body
cg14138235	-0.135489	3.4458e-06	-4.93238	0.0291858	-0.189075	-0.0815413	-0.149585	0.000247673	-3.66465	0.0408184	-0.229588	-0.0695827	0.444851	0.144498	14	56281968
cg17477052	-0.301246	3.46846e-06	-4.93094	0.0649107	-0.420426	-0.181264	-0.314619	4.2929e-05	-4.09112	0.0769028	-0.465346	-0.163892	0.0976358	0.344233	10	71596731	COL13A1	Body
cg03663556	-0.223324	3.47805e-06	-4.93033	0.0481265	-0.311687	-0.134367	-0.242925	3.72012e-05	-4.12421	0.0589022	-0.358371	-0.127479	0	0.419812	7	50900556
cg08046044	0.153487	3.4856e-06	4.94299	0.0330796	0.0927503	0.214631	0.153691	7.69329e-07	4.94299	0.0310927	0.0927503	0.214631	0	0.40249	14	54419614	BMP4	5'UTR
cg23097296	0.259721	3.4873e-06	4.94288	0.0559767	0.156944	0.363189	0.264943	0.00156987	3.16145	0.0838045	0.10069	0.429197	0.538311	0.0897459	1	33231167	KIAA1522	Body
cg00645579	-0.207141	3.48999e-06	-4.92958	0.0446458	-0.289113	-0.124617	-0.207675	1.16508e-06	-4.86148	0.0427184	-0.291401	-0.123948	0	0.415967	11	617140	IRF7;MUPCDH	TSS1500;3'UTR
cg14769703	0.272723	3.51985e-06	4.94084	0.0588032	0.164757	0.381416	0.318619	0.0125949	2.49502	0.127702	0.068328	0.56891	0.726628	0.0257834	10	43818695
cg11481968	0.178734	3.52704e-06	4.94039	0.0385412	0.10797	0.249974	0.179818	1.92292e-06	4.76136	0.0377661	0.105798	0.253838	0	0.414714	11	12303499
cg21864868	0.218124	3.53224e-06	4.94007	0.0470382	0.131759	0.30507	0.246396	0.000316364	3.60152	0.0684144	0.112306	0.380486	0.496433	0.113697	17	46673002	LOC404266	Body;TSS1500
cg10380221	-0.25326	3.5541e-06	-4.92557	0.0546304	-0.353565	-0.152281	-0.268815	1.89142e-05	-4.27734	0.0628464	-0.391992	-0.145638	0.188314	0.296216	16	31075618	ZNF668	Body
cg11155784	-0.194655	3.5823e-06	-4.92383	0.0420036	-0.271776	-0.117015	-0.193364	7.92796e-06	-4.46712	0.043286	-0.278203	-0.108525	0.0521199	0.366885	1	164572163	PBX1	Body
cg25117523	0.234372	3.58936e-06	4.93654	0.0505783	0.141507	0.327862	0.234684	7.95214e-07	4.93654	0.0475403	0.141507	0.327862	0	0.675596	17	76719640	CYTH1	Body
cg19268695	-0.174598	3.65581e-06	-4.91936	0.0377097	-0.243835	-0.104895	-0.179688	6.22344e-05	-4.00417	0.0448751	-0.267641	-0.0917342	0.26086	0.255188	1	111743411	DENND2D	TSS200
cg22542373	0.205366	3.69695e-06	4.93003	0.0443772	0.123886	0.287393	0.207176	0.000322458	3.59656	0.057604	0.0942743	0.320078	0.390804	0.177408	4	38192482
cg19007269	-0.237151	3.70186e-06	-4.9166	0.0512486	-0.331246	-0.142422	-0.228658	0.00171943	-3.13485	0.0729408	-0.37162	-0.0856969	0.500021	0.111598	10	105420501	SH3PXD2A	Body
cg25452067	0.192923	3.70605e-06	4.92949	0.0416931	0.116372	0.269989	0.195035	6.33666e-06	4.51483	0.0431988	0.110367	0.279704	0.0375216	0.373942	10	101281603
cg19051802	0.182828	3.71226e-06	4.92912	0.0395144	0.110277	0.255867	0.198092	0.000704887	3.38767	0.0584744	0.0834843	0.3127	0.540618	0.0884671	17	35242756
cg03052004	-0.125915	3.7227e-06	-4.91537	0.0272173	-0.175888	-0.0756064	-0.125747	8.86171e-07	-4.91537	0.0255824	-0.175888	-0.0756064	0	0.835176	6	11702389
cg22867816	-0.22409	3.74161e-06	-4.91425	0.0484494	-0.313046	-0.134536	-0.249571	0.0147684	-2.43801	0.102367	-0.450207	-0.0489359	0.77398	0.00408159	4	16081205	PROM1	5'UTR
cg26295435	0.273735	3.753e-06	4.92672	0.0591909	0.165057	0.383144	0.27807	1.0489e-05	4.40684	0.0630996	0.154397	0.401743	0.182892	0.299192	16	67682065	RLTPR	Body
cg07264904	0.204961	3.78182e-06	4.92503	0.0443348	0.123559	0.28691	0.220522	0.00019455	3.72599	0.0591847	0.104522	0.336522	0.384702	0.181129	13	113633855	MCF2L	Body;5'UTR;1stExon
cg14324675	-0.154475	3.79115e-06	-4.91135	0.0334179	-0.215832	-0.0927049	-0.154269	9.04529e-07	-4.91135	0.0314107	-0.215832	-0.0927049	0	0.975933	6	31554848	LST1	Body;TSS200;5'UTR
cg01027532	0.196784	3.79139e-06	4.92447	0.0425709	0.118621	0.275473	0.201721	1.11614e-05	4.39336	0.0459151	0.111729	0.291713	0.0939321	0.346113	7	27155974	HOXA3	5'UTR
cg25551168	-0.266368	3.82139e-06	-4.90959	0.0576445	-0.372207	-0.159817	-0.289472	8.10285e-05	-3.94134	0.0734452	-0.433422	-0.145522	0.338654	0.209084	20	3065343	AVP	5'UTR;1stExon
cg10976218	-0.219092	3.8332e-06	-4.90891	0.0474201	-0.306158	-0.13144	-0.218799	9.15827e-07	-4.90891	0.0445718	-0.306158	-0.13144	0	0.460805	13	114880761	RASA3	Body
cg01141438	0.171128	3.87029e-06	4.91992	0.0370549	0.103093	0.239621	0.195259	0.000773742	3.36202	0.058078	0.0814287	0.30909	0.525233	0.0970852	3	189836207	LEPREL1	5'UTR;Body
cg00931644	0.322495	3.87854e-06	4.91945	0.0698376	0.194269	0.451584	0.322927	8.67859e-07	4.91945	0.0656428	0.194269	0.451584	0	0.890773	13	77461368	KCTD12	TSS1500
cg11360416	-0.39134	3.89843e-06	-4.90519	0.0847657	-0.546975	-0.234658	-0.400241	7.79306e-05	-3.95068	0.101309	-0.598804	-0.201678	0.299175	0.240054	10	134752049	C10orf93	Body
cg11972564	0.208189	3.93817e-06	4.91608	0.0451151	0.125355	0.291581	0.234982	0.000209962	3.70672	0.0633935	0.110733	0.359231	0.181081	0.300184	11	44846667	TSPAN18	5'UTR
cg23671196	-0.188279	3.95435e-06	-4.90204	0.0408081	-0.263205	-0.112849	-0.188027	9.48464e-07	-4.90204	0.0383569	-0.263205	-0.112849	0	0.71901	15	50405520	ATP8B4	5'UTR
cg09859492	0.161275	3.99031e-06	4.91318	0.0349694	0.0970689	0.225913	0.161491	8.96125e-07	4.91318	0.0328689	0.0970689	0.225913	0	0.924038	2	218723349	TNS1	Body
cg13341668	0.271123	4.00566e-06	4.91233	0.058798	0.163166	0.379805	0.271486	9.00016e-07	4.91233	0.0552662	0.163166	0.379805	0	0.764027	3	50359909	HYAL2	5'UTR;TSS1500
cg11442326	-0.180592	4.01129e-06	-4.89888	0.0391673	-0.252506	-0.108195	-0.180351	9.63848e-07	-4.89888	0.0368147	-0.252506	-0.108195	0	0.666178	5	1807695	NDUFS6	Body
cg16324121	-0.184438	4.01518e-06	-4.89867	0.0400031	-0.257887	-0.110496	-0.220225	0.000253742	-3.65845	0.0601962	-0.338208	-0.102243	0.498978	0.112207	3	9954273	IL17RE	Body
cg03646542	-0.158346	4.03258e-06	-4.89771	0.0343506	-0.221416	-0.0948519	-0.130439	0.0251058	-2.23977	0.0582378	-0.244583	-0.0162953	0.455625	0.137988	5	172076155	NEURL1B	Body
cg04173586	0.262904	4.08448e-06	4.90802	0.0570657	0.158128	0.368385	0.327353	0.00081278	3.34841	0.0977638	0.135739	0.518966	0.483246	0.121468	19	2167496	DOT1L	Body
cg17219660	0.293591	4.14293e-06	4.90487	0.0637676	0.17651	0.41146	0.301985	1.46455e-05	4.33395	0.069679	0.165417	0.438554	0.137455	0.323616	1	202091880	GPR37L1	TSS200
cg27396056	-0.21073	4.14567e-06	-4.89159	0.0457717	-0.29477	-0.126126	-0.174795	0.0191932	-2.34176	0.0746427	-0.321092	-0.0284981	0.530861	0.0939096	3	188664993
cg05313153	0.1442	4.16265e-06	4.90382	0.0313269	0.0866824	0.202105	0.144394	9.39907e-07	4.90382	0.0294452	0.0866824	0.202105	0	0.765059	8	119122430	EXT1	1stExon
cg11405200	0.221023	4.1697e-06	4.90344	0.0480199	0.132856	0.309784	0.22132	9.41705e-07	4.90344	0.0451355	0.132856	0.309784	0	0.467162	6	14212128
cg13186130	-0.177702	4.17235e-06	-4.89017	0.0386089	-0.24859	-0.106337	-0.178518	1.76221e-06	-4.77894	0.0373551	-0.251733	-0.105303	0.112256	0.33675	11	2321889	C11orf21;TSPAN32	Body;TSS1500
cg13985518	0.219972	4.19484e-06	4.90211	0.0478045	0.1322	0.308334	0.22728	7.06561e-06	4.4917	0.0505999	0.128106	0.326454	0.19816	0.290777	7	27143788	HOXA2	TSS1500
cg08454760	0.173345	4.23709e-06	4.89989	0.0376887	0.104147	0.24301	0.18366	0.00235572	3.04128	0.0603889	0.0652997	0.30202	0.646851	0.0368163	15	77324751	PSTPIP1	Body
cg04147621	0.182315	4.26775e-06	4.89829	0.0396517	0.109512	0.255607	0.202468	0.000247183	3.66516	0.0552411	0.094197	0.310738	0.404118	0.169284	21	47856020	PCNT	Body
cg23347323	-0.157753	4.26998e-06	-4.88504	0.0343105	-0.220749	-0.0943326	-0.193002	0.00296987	-2.97084	0.0649654	-0.320331	-0.0656719	0.643187	0.0382947	19	45912637	ERCC1;CD3EAP	3'UTR;Body
cg26680608	-0.207461	4.28984e-06	-4.88401	0.0451314	-0.290325	-0.12404	-0.211019	2.09934e-05	-4.25405	0.0496042	-0.308241	-0.113797	0.246718	0.263352	6	136915556	MAP3K5	Body
cg10517193	-0.235383	4.30672e-06	-4.88314	0.0512146	-0.329416	-0.140717	-0.235066	1.04409e-06	-4.88314	0.0481384	-0.329416	-0.140717	0	0.864845	11	381875	B4GALNT4	3'UTR
cg16191087	0.226655	4.39086e-06	4.89199	0.0493589	0.136029	0.31789	0.258132	0.000450109	3.50881	0.0735668	0.113944	0.402321	0.41315	0.181952	9	116225764	RGS3	TSS1500;Body
cg00318947	0.251142	4.46335e-06	4.88835	0.0547324	0.15065	0.35231	0.254734	1.55402e-05	4.32089	0.0589542	0.139186	0.370282	0.257232	0.257289	7	27154914	HOXA3	5'UTR;TSS1500
cg18396811	0.234624	4.52038e-06	4.88553	0.051162	0.140687	0.329192	0.265712	0.000360436	3.56748	0.0744818	0.11973	0.411694	0.432269	0.152131	1	3332264	PRDM16	Body
cg14282004	0.276415	4.53938e-06	4.8846	0.0602865	0.165725	0.387849	0.274032	3.43883e-05	4.14227	0.0661549	0.14437	0.403693	0.103132	0.341432	19	46270700	SIX5	Body
cg02997851	0.384087	4.59935e-06	4.88168	0.08382	0.230188	0.53902	0.384604	1.05187e-06	4.88168	0.0787853	0.230188	0.53902	0	0.485525	3	97542295
cg03078690	-0.153152	4.60451e-06	-4.86829	0.0334244	-0.214521	-0.09137	-0.169529	6.45442e-05	-3.99555	0.0424295	-0.25269	-0.086369	0.153444	0.315129	6	33235504	VPS52	Body
cg17319795	-0.180729	4.66733e-06	-4.86528	0.0394673	-0.253193	-0.107777	-0.180294	1.54935e-06	-4.80476	0.0375239	-0.253839	-0.106748	0	0.514487	14	93170808	LGMN	Body
cg21445230	0.154361	4.6842e-06	4.87761	0.0337147	0.0924589	0.21668	0.169596	0.00101281	3.28694	0.051597	0.0684682	0.270725	0.555308	0.0804409	16	67969367	PSMB10	Body
cg13228467	0.142455	4.74216e-06	4.87487	0.0311318	0.0852955	0.2	0.205844	0.00139888	3.19488	0.0644293	0.0795649	0.332123	0.715208	0.014532	15	77324758	PSTPIP1	Body
cg20359445	-0.174886	4.75879e-06	-4.86095	0.0382252	-0.24507	-0.10423	-0.17465	1.16821e-06	-4.86095	0.0359291	-0.24507	-0.10423	0	0.540125	12	56415591	IKZF4	Body
cg13455960	-0.206698	4.78887e-06	-4.85955	0.0451914	-0.289672	-0.123166	-0.201793	0.0339215	-2.121	0.0951402	-0.388264	-0.0153213	0.702344	0.0179086	15	93617134	RGMA	1stExon;Body;5'UTR;TSS200;TSS1500
cg27508620	0.274171	4.88619e-06	4.8682	0.0599988	0.16401	0.385074	0.274542	1.12617e-06	4.8682	0.0563949	0.16401	0.385074	0	0.438501	7	21209725
cg15112783	0.194942	4.99127e-06	4.86346	0.0427021	0.116538	0.273873	0.195206	1.15352e-06	4.86346	0.0401372	0.116538	0.273873	0	0.58679	20	33147614	MAP1LC3A	Body
cg04407470	0.311953	5.0138e-06	4.86245	0.0683476	0.186462	0.438287	0.3368	0.00264423	3.00633	0.11203	0.117225	0.556376	0.534202	0.0920362	6	108489977	NR2E1	Body
cg19051015	0.185431	5.06345e-06	4.86025	0.0406456	0.110803	0.260561	0.185682	1.17236e-06	4.86025	0.0382042	0.110803	0.260561	0	0.876145	17	46697414
cg03701930	-0.155878	5.12256e-06	-4.84452	0.034186	-0.218645	-0.0926882	-0.155667	1.26917e-06	-4.84452	0.0321325	-0.218645	-0.0926882	0	0.987393	10	1981436
cg02961798	0.631438	5.14209e-06	4.85681	0.138506	0.377131	0.887454	0.632293	1.19292e-06	4.85681	0.130187	0.377131	0.887454	0	0.592366	16	67687392	RLTPR	Body
cg07082267	-0.16244	5.14239e-06	-4.84366	0.0356314	-0.227861	-0.0965783	-0.159449	0.000463429	-3.50105	0.0455433	-0.248713	-0.0701861	0.345953	0.204675	16	85429035
cg07871971	0.201201	5.14935e-06	4.85649	0.0441365	0.120164	0.282784	0.201474	1.19482e-06	4.85649	0.0414854	0.120164	0.282784	0	0.671774	17	40839766	CNTNAP1	Body
cg25490145	-0.19059	5.15776e-06	-4.84299	0.041812	-0.267359	-0.113304	-0.22498	0.0200768	-2.32491	0.0967692	-0.414644	-0.0353155	0.595744	0.0842742	17	80358850	C17orf101	Body
cg25526061	-0.186508	5.16483e-06	-4.84269	0.0409191	-0.261638	-0.110873	-0.192838	5.22194e-05	-4.04546	0.0476677	-0.286265	-0.0994109	0.267711	0.251205	10	135088451	ADAM8	Body
cg02189760	0.215128	5.16726e-06	4.85572	0.0471992	0.128468	0.302372	0.21542	1.19951e-06	4.85572	0.0443641	0.128468	0.302372	0	0.857643	19	49842655	CD37	Body
cg00591868	0.210859	5.17875e-06	4.85522	0.0462672	0.125909	0.29638	0.211144	1.20252e-06	4.85522	0.0434881	0.125909	0.29638	0	0.649721	19	19729048	PBX4	Body
cg00957901	0.235169	5.22848e-06	4.85309	0.0516242	0.140384	0.330592	0.237486	2.00125e-06	4.7533	0.0499623	0.139561	0.33541	0	0.547837	4	41614842	LIMCH1	TSS200;Body
cg01833890	-0.198205	5.29282e-06	-4.83721	0.0435344	-0.278137	-0.117735	-0.219388	0.000125036	-3.83604	0.0571912	-0.33148	-0.107295	0.302767	0.230577	12	2564063	CACNA1C	Body
cg02138358	-0.159809	5.32387e-06	-4.8359	0.0351104	-0.224273	-0.0949101	-0.203512	0.00165137	-3.14668	0.0646754	-0.330274	-0.0767511	0.665219	0.0298127	17	56358318	MPO	TSS200
cg04610450	-0.229906	5.3986e-06	-4.83278	0.0505435	-0.322707	-0.136481	-0.229622	1.36961e-06	-4.82938	0.0475469	-0.322812	-0.136432	0.100158	0.34295	19	18280601	PIK3R2	3'UTR
cg18739675	-0.144531	5.39921e-06	-4.83276	0.0317745	-0.202871	-0.0857986	-0.177554	0.00403699	-2.87526	0.0617523	-0.298586	-0.0565214	0.712122	0.0153058	2	43041125
cg10396713	-0.202049	5.40216e-06	-4.83264	0.0444207	-0.283608	-0.119941	-0.201775	1.34738e-06	-4.83264	0.0417525	-0.283608	-0.119941	0	0.62826	8	602097
cg12727060	0.17746	5.41323e-06	4.84531	0.0390185	0.10582	0.249582	0.181051	1.68237e-05	4.30335	0.0420721	0.098591	0.263511	0.190246	0.295152	6	37568438
cg16032408	-0.169035	5.45401e-06	-4.8305	0.0371789	-0.237298	-0.100313	-0.168805	1.36194e-06	-4.8305	0.0349457	-0.237298	-0.100313	0	0.814944	3	14466411	SLC6A6	5'UTR
cg26078407	-0.222615	5.46845e-06	-4.8299	0.0489698	-0.312527	-0.132099	-0.222313	1.36599e-06	-4.8299	0.0460284	-0.312527	-0.132099	0	0.490463	2	240225062	HDAC4	Body
cg07012687	0.338592	5.52491e-06	4.84074	0.0745173	0.201773	0.47633	0.339052	1.29357e-06	4.84074	0.0700413	0.201773	0.47633	0	0.658344	17	80195180	SLC16A3	Body
cg12877335	-0.213644	5.56638e-06	-4.82593	0.0470352	-0.300004	-0.126704	-0.213354	1.39355e-06	-4.82593	0.04421	-0.300004	-0.126704	0	0.81405	12	94539319
cg02965712	-0.143121	5.61435e-06	-4.824	0.0315216	-0.200997	-0.0848563	-0.142927	1.40707e-06	-4.824	0.0296282	-0.200997	-0.0848563	0	0.812417	1	77746028
cg05584950	-0.204937	5.63261e-06	-4.82327	0.045143	-0.287822	-0.121494	-0.210745	3.99924e-05	-4.10752	0.0513071	-0.311305	-0.110185	0.00453175	0.389524	2	86012847	ATOH8	Body
cg12655542	-0.168333	5.63478e-06	-4.82319	0.0370806	-0.236415	-0.0997929	-0.21016	0.00103372	-3.28118	0.0640499	-0.335695	-0.0846241	0.398364	0.172796	2	20357306
cg12109823	0.234755	5.63903e-06	4.83615	0.051714	0.139805	0.330344	0.233391	0.00089387	3.32196	0.0702571	0.09569	0.371093	0.321362	0.229113	8	67454595
cg26874693	-0.297652	5.71393e-06	-4.82006	0.0656097	-0.418115	-0.176378	-0.298256	6.88038e-06	-4.49736	0.0663181	-0.428237	-0.168275	0	0.424792	12	111618936	CUX2	Body
cg18280057	0.226289	5.73155e-06	4.8325	0.0498866	0.134694	0.318499	0.233379	4.84447e-05	4.06301	0.05744	0.120799	0.345959	0.232568	0.271444	8	125741158	MTSS1	TSS1500
cg04210566	0.268732	5.74334e-06	4.83204	0.0592492	0.159947	0.378249	0.269098	1.35141e-06	4.83204	0.0556903	0.159947	0.378249	0	0.659198	3	52010381	ABHD14A	Body
cg23035449	-0.225238	5.74572e-06	-4.81881	0.0496606	-0.316418	-0.133444	-0.235893	0.000177098	-3.74963	0.062911	-0.359196	-0.112589	0.322293	0.218923	15	90578555	ZNF710	5'UTR
cg11410682	0.192728	5.74792e-06	4.83186	0.0424937	0.114707	0.271274	0.221805	0.000242472	3.67008	0.060436	0.103353	0.340258	0.412747	0.16402	19	46999224	PNMAL2	TSS200
cg15468423	0.177647	5.75346e-06	4.83165	0.0391703	0.105728	0.25005	0.199865	0.000651664	3.40915	0.058626	0.0849598	0.314769	0.432168	0.152193	19	2700763	GNG7	5'UTR
cg05310240	0.208998	5.8139e-06	4.8293	0.0461054	0.124346	0.29422	0.209283	1.37015e-06	4.8293	0.043336	0.124346	0.29422	0	0.725612	17	47979069
cg25921813	-0.302175	5.8229e-06	-4.81581	0.0666654	-0.424577	-0.17895	-0.302455	2.62356e-06	-4.69828	0.0643757	-0.428629	-0.176281	0	0.41692	3	194797138	C3orf21	Body
cg10662179	0.164968	5.84873e-06	4.82796	0.0364024	0.0981308	0.232255	0.166952	8.28861e-06	4.45759	0.0374534	0.0935445	0.240359	0.153794	0.314942	12	4417170
cg14109551	-0.179287	5.86124e-06	-4.81434	0.0395661	-0.251933	-0.106153	-0.17518	1.08488e-05	-4.39953	0.0398178	-0.253221	-0.0971381	0	0.55277	6	118903047	C6orf204	Body
cg09940311	0.212533	5.88542e-06	4.82655	0.0469119	0.1264	0.299245	0.212823	1.38918e-06	4.82655	0.0440941	0.1264	0.299245	0	0.848177	1	183901666
cg02415431	-0.170592	5.93447e-06	-4.81155	0.0376691	-0.239755	-0.100964	-0.188053	0.000103183	-3.88298	0.04843	-0.282974	-0.0931317	0.360001	0.196162	22	23923255	IGLL1	TSS1500
cg08871545	-0.310312	5.95546e-06	-4.81075	0.0685324	-0.436142	-0.183636	-0.309889	1.50362e-06	-4.81075	0.0644159	-0.436142	-0.183636	0	0.782727	1	48559803
cg09669754	0.378532	5.95591e-06	4.82387	0.083599	0.225039	0.533058	0.379048	1.40796e-06	4.82387	0.0785776	0.225039	0.533058	0	0.808339	17	78166148	CARD14	Body
cg09482093	0.249888	5.98811e-06	4.82266	0.0552018	0.148534	0.351924	0.250925	4.02686e-06	4.60999	0.0544307	0.144243	0.357607	0.145628	0.319293	17	19314328	RNF112	TSS200
cg15089077	0.171091	6.00702e-06	4.82195	0.0378007	0.101687	0.240963	0.171325	1.4216e-06	4.82195	0.0355302	0.101687	0.240963	0	0.773887	1	55246867	TTC22	3'UTR
cg04205412	0.298689	6.09096e-06	4.81883	0.0660348	0.177445	0.420748	0.299097	1.44402e-06	4.81883	0.0620683	0.177445	0.420748	0	0.973701	17	54785335
cg00175838	-0.198192	6.18852e-06	-4.80211	0.0438492	-0.278702	-0.11714	-0.210857	0.000970087	-3.29906	0.0639142	-0.336126	-0.0855873	0.483067	0.121574	6	31695027	DDAH2	Body
cg12467090	0.202533	6.339e-06	4.80984	0.0448602	0.120167	0.285453	0.20281	1.51053e-06	4.80984	0.0421656	0.120167	0.285453	0	0.627241	1	204459139	PIK3C2B	5'UTR
cg14645545	0.21961	6.34561e-06	4.8096	0.0486451	0.130295	0.309526	0.21991	1.5123e-06	4.8096	0.0457232	0.130295	0.309526	0	0.689826	2	219252551	SLC11A1	Body
cg21661379	-0.195751	6.35441e-06	-4.79615	0.0433631	-0.275369	-0.115599	-0.178049	0.0669163	-1.83224	0.097176	-0.368511	0.0124121	0.734936	0.0101248	2	228324983
cg14292870	0.272459	6.36964e-06	4.80875	0.0603623	0.16163	0.384034	0.280845	2.8407e-05	4.18587	0.0670935	0.149344	0.412346	0.0502482	0.367795	12	6887543	LAG3	Body
cg21486834	-0.2682	6.4189e-06	-4.79388	0.0594401	-0.377335	-0.15833	-0.267833	1.6359e-06	-4.79388	0.0558697	-0.377335	-0.15833	0	0.494349	17	74477542	RHBDF2	Body
cg12001120	0.184992	6.55071e-06	4.80243	0.0410382	0.109643	0.260847	0.185338	1.98671e-06	4.75477	0.0389793	0.10894	0.261736	0	0.566256	2	219751342	WNT10A	Body
cg04497889	0.265296	6.65286e-06	4.79893	0.0588958	0.15716	0.37416	0.26566	1.59515e-06	4.79893	0.0553582	0.15716	0.37416	0	0.850002	4	7046407	TADA2B	Body
cg27317046	0.276041	6.7009e-06	4.7973	0.061302	0.163487	0.389353	0.27642	1.60815e-06	4.7973	0.0576199	0.163487	0.389353	0	0.456125	14	74968209	LTBP2	Body
cg20098854	-0.23178	6.75596e-06	-4.78232	0.0514925	-0.326323	-0.136601	-0.231462	1.73286e-06	-4.78232	0.0483995	-0.326323	-0.136601	0	0.626415	8	898407
cg09644356	0.153281	6.77426e-06	4.79484	0.0340574	0.0907493	0.216233	0.153841	2.09229e-06	4.7443	0.0324264	0.0902861	0.217395	0	0.472437	2	121322010
cg08681293	0.192177	6.79165e-06	4.79426	0.0427049	0.113768	0.271113	0.196299	9.09997e-06	4.43752	0.0442362	0.109598	0.283	0	0.398436	19	1221756	STK11	Body
cg00720845	0.217211	6.85233e-06	4.79225	0.0482882	0.128551	0.306467	0.244512	0.000397774	3.54156	0.0690408	0.109194	0.379829	0.46964	0.12957	4	774393
cg27131821	-0.188978	6.89926e-06	-4.77757	0.0420253	-0.266139	-0.111298	-0.188719	1.77427e-06	-4.77757	0.039501	-0.266139	-0.111298	0	0.608387	10	6104546	IL2RA	TSS1500
cg05507697	0.208584	7.02582e-06	4.78659	0.0464251	0.123344	0.294396	0.20887	1.69638e-06	4.78659	0.0436365	0.123344	0.294396	0	0.60364	16	89421700	ANKRD11	5'UTR
cg07420362	-0.208647	7.04362e-06	-4.77288	0.0464448	-0.293923	-0.122798	-0.243642	0.00076943	-3.36356	0.0724357	-0.385614	-0.101671	0.513353	0.10387	11	3647419	TRPC2	TSS1500
cg05463966	-0.191418	7.06043e-06	-4.77234	0.0426144	-0.26966	-0.112649	-0.191155	1.82097e-06	-4.77234	0.0400547	-0.26966	-0.112649	0	0.568711	11	67803951	NDUFS8	Body
cg04717895	0.256984	7.10858e-06	4.78394	0.0572296	0.151907	0.362768	0.257338	1.71893e-06	4.78394	0.053792	0.151907	0.362768	0	0.720126	16	31541298
cg10794973	-0.161471	7.13288e-06	-4.77003	0.035965	-0.227505	-0.0949934	-0.206785	0.00149885	-3.17491	0.0651309	-0.334439	-0.0791304	0.606293	0.054557	6	43692678
cg23392845	0.307908	7.14451e-06	4.7828	0.0685866	0.181979	0.434685	0.308332	1.72874e-06	4.7828	0.0644669	0.181979	0.434685	0	0.497712	7	2660962
cg09977847	-0.207143	7.15326e-06	-4.76938	0.0461438	-0.291866	-0.12185	-0.206858	1.84793e-06	-4.76938	0.0433721	-0.291866	-0.12185	0	0.492208	2	217070953	XRCC5	3'UTR
cg25754958	-0.204707	7.17093e-06	-4.76882	0.0456065	-0.288444	-0.120408	-0.207314	5.98503e-06	-4.52692	0.045796	-0.297073	-0.117556	0.160599	0.311294	1	202130692	PTPN7	TSS1500
cg08772942	0.247398	7.21775e-06	4.78048	0.0551346	0.146167	0.349309	0.247738	1.74874e-06	4.78048	0.0518229	0.146167	0.349309	0	0.783477	17	2626991
cg03138928	0.202258	7.25403e-06	4.77935	0.0450856	0.119478	0.285595	0.202536	1.75866e-06	4.77935	0.0423774	0.119478	0.285595	0	0.565319	1	226004826	EPHX1	5'UTR
cg23513600	0.167588	7.28761e-06	4.7783	0.0373655	0.098983	0.236655	0.167819	1.76784e-06	4.7783	0.0351211	0.098983	0.236655	0	0.985922	3	171171401	TNIK	Body
cg21524899	0.174013	7.33468e-06	4.77684	0.0388098	0.102756	0.245749	0.174253	1.78072e-06	4.77684	0.0364787	0.102756	0.245749	0	0.420258	1	225662606
cg22987448	0.295646	7.35688e-06	4.77615	0.065947	0.174564	0.417544	0.296054	1.78681e-06	4.77615	0.0619858	0.174564	0.417544	0	0.832561	19	8591364	MYO1F	Body
cg20009327	0.171058	7.38191e-06	4.77538	0.0381625	0.10099	0.241598	0.189149	0.000161972	3.77196	0.0501462	0.0908646	0.287434	0.419165	0.160108	12	57869031	ARHGAP9	Body
cg13819552	-0.215888	7.42706e-06	-4.76086	0.0481778	-0.304345	-0.126836	-0.21559	1.9277e-06	-4.76086	0.0452839	-0.304345	-0.126836	0	0.811225	9	95799870
cg06700606	0.174144	7.46638e-06	4.7728	0.038872	0.102773	0.245996	0.20788	0.00693494	2.69995	0.0769939	0.0569746	0.358785	0.619983	0.0482458	5	179621621	RASGEF1C	5'UTR
cg15435170	0.19627	7.49525e-06	4.77192	0.0438189	0.115816	0.277265	0.199557	0.00057132	3.44488	0.0579288	0.0860192	0.313096	0.433047	0.151659	17	46681135	LOC404266;HOXB6	Body;5'UTR
cg03019986	0.231589	7.50692e-06	4.77157	0.051708	0.13665	0.327166	0.237103	0.000194782	3.72569	0.06364	0.112371	0.361835	0.0250739	0.379881	17	46628850	HOXB3	Body
cg05840541	-0.204804	7.51995e-06	-4.75804	0.0457314	-0.28877	-0.120274	-0.206172	8.66195e-06	-4.44813	0.0463503	-0.297017	-0.115327	0.162751	0.310135	22	50482925	TTLL8	Body
cg11781335	-0.307345	7.52319e-06	-4.75794	0.0686295	-0.433353	-0.18049	-0.306925	1.97251e-06	-4.75622	0.0645312	-0.433403	-0.180446	0	0.524572	10	30818581
cg08262220	-0.225435	7.52446e-06	-4.7579	0.0503397	-0.317862	-0.132387	-0.217566	0.000355404	-3.57116	0.0609231	-0.336973	-0.098159	0.304396	0.229609	1	2995506	PRDM16	Body
cg00539174	-0.170553	7.55664e-06	-4.75693	0.0380923	-0.240493	-0.100143	-0.196051	0.000254046	-3.65815	0.0535931	-0.301092	-0.0910108	0.26773	0.251194	20	57583434	CTSZ	TSS1500
cg10334741	0.24447	7.58828e-06	4.76912	0.0546122	0.144199	0.345416	0.282178	0.003948	2.88229	0.0979008	0.0902961	0.47406	0.669737	0.028199	11	128321749
cg09243811	0.204766	7.61286e-06	4.76839	0.0457496	0.120767	0.28933	0.205048	1.85709e-06	4.76839	0.0430016	0.120767	0.28933	0	0.590808	17	66694586
cg24788483	-0.258119	7.68186e-06	-4.7532	0.0576949	-0.364051	-0.151475	-0.257763	2.00226e-06	-4.7532	0.0542294	-0.364051	-0.151475	0	0.767618	10	114911652	TCF7L2	Body
cg04225775	-0.201717	7.72905e-06	-4.7518	0.0451011	-0.284525	-0.118352	-0.201482	2.11149e-06	-4.74245	0.0424847	-0.28475	-0.118213	0	0.52405	5	143191771	HMHB1	1stExon;5'UTR
cg13581362	0.200834	7.79088e-06	4.76313	0.0449207	0.118357	0.283866	0.201111	1.90614e-06	4.76313	0.0422225	0.118357	0.283866	0	0.831087	14	105287326	MGC23270	TSS1500
cg05329879	-0.161171	7.79745e-06	-4.7498	0.0360506	-0.227362	-0.0945341	-0.160948	2.03619e-06	-4.7498	0.0338852	-0.227362	-0.0945341	0	0.909961	19	55174156	LILRB4	5'UTR;1stExon
cg07197059	0.193845	7.80362e-06	4.76276	0.0433608	0.114231	0.273993	0.194112	1.90966e-06	4.76276	0.0407563	0.114231	0.273993	0	0.504366	14	23836012	EFS	TSS1500
cg12269535	0.175852	7.80539e-06	4.76271	0.0393365	0.103628	0.248562	0.176957	4.62634e-06	4.58106	0.038628	0.101247	0.252666	0.0804472	0.352902	6	43142014	SRF	Body
cg08952306	0.25737	7.87788e-06	4.7606	0.0575968	0.151619	0.363833	0.263557	0.00202504	3.08654	0.0853893	0.0961971	0.430917	0.468007	0.130548	7	101962123	SH2B2	3'UTR
cg00783712	0.227665	7.89903e-06	4.75999	0.0509556	0.134107	0.321852	0.258058	0.000555213	3.4526	0.0747432	0.111564	0.404552	0.41935	0.159995	1	239974513	CHRM3	5'UTR
cg01091117	-0.211976	7.90532e-06	-4.74667	0.047446	-0.29909	-0.124276	-0.216952	0.000121826	-3.84242	0.0564623	-0.327616	-0.106288	0.077747	0.354252	5	40682333	PTGER4	Body
cg24874003	0.37365	7.92772e-06	4.75917	0.0836443	0.220074	0.528259	0.385256	5.25154e-05	4.04414	0.0952627	0.198544	0.571967	0.0671131	0.359531	19	2602614	GNG7	5'UTR
cg01653446	0.162482	7.9727e-06	4.75788	0.0363826	0.095681	0.229732	0.223768	0.00690863	2.70122	0.0828398	0.0614052	0.386131	0.783608	0.00309663	14	20904169	KLHL33	TSS1500
cg15006828	0.31679	7.98649e-06	4.75748	0.070941	0.186538	0.447918	0.317228	1.96021e-06	4.75748	0.0666798	0.186538	0.447918	0	0.486307	20	45081360
cg18748888	0.239281	8.01692e-06	4.75662	0.0535937	0.14088	0.338344	0.239612	1.96863e-06	4.75662	0.0503745	0.14088	0.338344	0	0.915489	17	76102450	TNRC6C	3'UTR
cg03900314	-0.160628	8.05587e-06	-4.74238	0.0359854	-0.226699	-0.0941121	-0.160406	2.11226e-06	-4.74238	0.0338239	-0.226699	-0.0941121	0	0.627304	6	31695552	DDAH2	Body
cg20391895	-0.134675	8.0574e-06	-4.74233	0.0301715	-0.190072	-0.0789058	-0.163782	0.000543576	-3.45831	0.0473589	-0.256603	-0.0709599	0.490066	0.117438	4	10686394	CLNK	TSS200
cg15410236	0.131609	8.06919e-06	4.75514	0.0294868	0.0774699	0.186113	0.131791	1.98312e-06	4.75514	0.0277156	0.0774699	0.186113	0	0.677044	19	948452	ARID3A	Body
cg12459502	-0.21386	8.1477e-06	-4.73979	0.0479371	-0.301876	-0.125253	-0.213564	2.13937e-06	-4.73979	0.0450577	-0.301876	-0.125253	0	0.781294	18	60904237	BCL2	Body
cg01558645	0.203485	8.2034e-06	4.75138	0.0456265	0.119712	0.287822	0.273379	0.00558667	2.7711	0.0986535	0.0800217	0.466736	0.717922	0.0138703	4	71587904	RUFY3	1stExon;Body;5'UTR
cg07503630	0.182099	8.31391e-06	4.74833	0.0408574	0.107082	0.25762	0.189919	3.9243e-05	4.11189	0.0461879	0.0993929	0.280446	0.21448	0.281669	2	233351564	ECEL1	5'UTR
cg15437741	0.197157	8.31924e-06	4.74818	0.0442375	0.115935	0.278926	0.199854	6.84249e-06	4.49853	0.0444265	0.112779	0.286928	0	0.397453	17	80194576	SLC16A3	Body
cg27485921	-0.203065	8.3491e-06	-4.73422	0.0455707	-0.286735	-0.118831	-0.243611	0.000441215	-3.51412	0.0693236	-0.379483	-0.10774	0.396847	0.173721	2	46747379	ATP6V1E2	TSS1500
cg04632887	-0.303037	8.37436e-06	-4.73353	0.068016	-0.427919	-0.177316	-0.307135	3.4283e-05	-4.14297	0.074134	-0.452435	-0.161835	0.252557	0.259991	20	3065559	AVP	TSS200
cg07637837	-0.4006	8.38469e-06	-4.73325	0.089919	-0.565697	-0.234393	-0.400708	2.79165e-06	-4.68558	0.0855193	-0.568322	-0.233093	0.00369967	0.389911	18	74824154	MBP	5'UTR
cg06721393	-0.199339	8.4205e-06	-4.73228	0.0447529	-0.281508	-0.116617	-0.199062	2.22012e-06	-4.73228	0.0420648	-0.281508	-0.116617	0	0.585826	14	22694601
cg07250758	0.262213	8.45005e-06	4.74462	0.0588787	0.154109	0.371045	0.262577	2.089e-06	4.74462	0.0553421	0.154109	0.371045	0	0.653917	11	61049251	VWCE	Body
cg20465954	-0.166884	8.48173e-06	-4.73063	0.0374796	-0.235699	-0.0976059	-0.178968	0.000208268	-3.70877	0.0482553	-0.273546	-0.0843892	0.0848584	0.350691	12	53496921	SOAT2	TSS1500
cg26792089	-0.163207	8.51e-06	-4.72987	0.0366599	-0.230517	-0.0954448	-0.162981	2.24669e-06	-4.72987	0.0344578	-0.230517	-0.0954448	0	0.53858	16	28518200	IL27	TSS200
cg18871253	0.293575	8.51425e-06	4.74289	0.0659448	0.172496	0.415468	0.362114	0.00430832	2.85466	0.12685	0.113492	0.610736	0.766817	0.00493682	7	114055137	FOXP2	1stExon;5'UTR
cg22746789	-0.195019	8.52275e-06	-4.72952	0.0438086	-0.275454	-0.114043	-0.201339	0.00031176	-3.60533	0.0558449	-0.310793	-0.0918851	0.418042	0.160792	19	2579221	GNG7	5'UTR
cg22111527	-0.209531	8.53638e-06	-4.72916	0.0470723	-0.295959	-0.122523	-0.226647	0.0173795	-2.37858	0.0952867	-0.413405	-0.0398885	0.691962	0.0209197	11	69260136
cg00034336	-0.245303	8.56276e-06	-4.72845	0.0551167	-0.346501	-0.143425	-0.244963	2.26236e-06	-4.72845	0.0518061	-0.346501	-0.143425	0	0.555018	2	8684126
cg00066854	-0.166434	8.61867e-06	-4.72697	0.0374074	-0.235116	-0.0972893	-0.166203	2.27899e-06	-4.72697	0.0351605	-0.235116	-0.0972893	0	0.796048	10	113987376
cg01242676	-0.219326	8.62653e-06	-4.72676	0.0492978	-0.30984	-0.128204	-0.213131	0.00929205	-2.60112	0.0819382	-0.373727	-0.052535	0.600999	0.0570781	17	13413600	HS3ST3A1	Body
cg04121771	-0.219068	8.68577e-06	-4.72519	0.049256	-0.309505	-0.128023	-0.231351	0.000346623	-3.57771	0.0646647	-0.358092	-0.104611	0.320792	0.219823	3	149191624	TM4SF4	TSS1500
cg04689048	0.169719	8.69356e-06	4.73813	0.0381618	0.0996514	0.240257	0.157074	0.0590609	1.88774	0.0832073	-0.00600958	0.320157	0.724775	0.0122782	19	46999289	PNMAL2	TSS200
cg10464462	-0.266546	8.70877e-06	-4.72459	0.0599387	-0.376597	-0.155755	-0.266176	2.30581e-06	-4.72459	0.0563384	-0.376597	-0.155755	0	0.901322	17	33417059	RFFL	TSS1500
cg09803959	-0.209769	8.73724e-06	-4.72384	0.0471786	-0.296392	-0.122564	-0.214768	0.000123004	-3.84006	0.0559282	-0.324385	-0.10515	0.260522	0.255383	17	78865514	RPTOR	Body
cg07816247	-0.188756	8.73894e-06	-4.7238	0.042453	-0.266702	-0.110285	-0.188494	2.31479e-06	-4.7238	0.039903	-0.266702	-0.110285	0	0.597667	1	15540152	TMEM51	5'UTR
cg02627455	0.279405	8.82999e-06	4.73457	0.0628723	0.163967	0.395618	0.298	2.92438e-05	4.17928	0.0713041	0.158246	0.437753	0.217212	0.280134	7	27157818	HOXA3	5'UTR
cg20427865	0.287539	8.84298e-06	4.73423	0.0647072	0.168732	0.407144	0.287938	2.19889e-06	4.73423	0.0608205	0.168732	0.407144	0	0.948347	16	57406353	CX3CL1	TSS200
cg18581669	-0.219414	8.85828e-06	-4.7207	0.0493806	-0.310079	-0.128138	-0.21786	5.56417e-06	-4.54231	0.0479623	-0.311864	-0.123855	0	0.404924	8	619965	ERICH1	Body
cg25724895	-0.187641	8.95009e-06	-4.71834	0.0422509	-0.265216	-0.109543	-0.18738	2.37781e-06	-4.71834	0.0397131	-0.265216	-0.109543	0	0.742992	20	58630390	C20orf197	TSS1500
cg14985891	-0.339255	9.06985e-06	-4.71529	0.0764392	-0.479602	-0.197964	-0.338783	2.41363e-06	-4.71529	0.0718478	-0.479602	-0.197964	0	0.597199	1	116270626	CASQ2	Body
cg26065909	0.324049	9.11704e-06	4.72724	0.0730315	0.189959	0.459041	0.360835	0.00199	3.09172	0.11671	0.132087	0.589583	0.559486	0.0781986	1	151345173	SELENBP1	TSS200
cg04913265	0.297231	9.23568e-06	4.72428	0.0670295	0.174161	0.421129	0.29479	0.000135779	3.81573	0.0772565	0.14337	0.44621	0.297604	0.23364	11	133939627	JAM3	Body
cg24460126	0.244885	9.36247e-06	4.72115	0.0552614	0.143422	0.347031	0.245227	2.34512e-06	4.72115	0.0519421	0.143422	0.347031	0	0.614624	1	179713828	FAM163A	5'UTR
cg05800416	0.32248	9.39632e-06	4.72032	0.0727844	0.188843	0.457016	0.30853	0.000678037	3.39831	0.0907892	0.130586	0.486474	0.0837973	0.351224	8	19460097	CSGALNACT1	TSS200;Body;5'UTR
cg07486199	0.209478	9.45702e-06	4.71885	0.0472945	0.122642	0.296898	0.211457	2.68452e-05	4.1987	0.0503626	0.112749	0.310166	0.0254471	0.379704	20	33147528	MAP1LC3A	Body
cg05694021	-0.233576	9.47874e-06	-4.70518	0.052741	-0.330412	-0.136089	-0.23325	2.53638e-06	-4.70518	0.049573	-0.330412	-0.136089	0	0.789797	12	19699504
cg11199014	0.202249	9.51795e-06	4.71737	0.0456766	0.118384	0.286678	0.202531	2.38909e-06	4.71737	0.042933	0.118384	0.286678	0	0.856656	19	39798563	LRFN1	Body
cg01834979	0.230006	9.68167e-06	4.71346	0.0519886	0.134552	0.326102	0.277979	0.00130745	3.21434	0.0864808	0.108479	0.447478	0.592332	0.0612963	12	58119918	AGAP2;LOC100130776	3'UTR;TSS200
cg26910511	0.223999	9.70138e-06	4.71299	0.0506359	0.131029	0.317595	0.224312	2.44108e-06	4.71299	0.0475944	0.131029	0.317595	0	0.926004	19	39799037	LRFN1	Body
cg22013370	-0.140163	9.72453e-06	-4.6993	0.0316882	-0.198345	-0.0815906	-0.139968	2.61049e-06	-4.6993	0.0297848	-0.198345	-0.0815906	0	0.74871	1	241981543
cg02616418	0.284062	9.79991e-06	4.71067	0.064245	0.166104	0.402813	0.284459	2.46906e-06	4.71067	0.0603861	0.166104	0.402813	0	0.852504	4	154125681	TRIM2	5'UTR;1stExon
cg16728539	-0.210539	9.80342e-06	-4.69745	0.0476175	-0.297968	-0.122522	-0.241912	0.000242422	-3.67014	0.0659136	-0.3711	-0.112724	0.138511	0.32306	12	2451169	CACNA1C	Body
cg18087266	0.170801	9.83133e-06	4.70993	0.0386353	0.0998639	0.242214	0.188977	0.00404037	2.87499	0.0657314	0.0601461	0.317809	0.526067	0.0966133	1	25257629	RUNX3	TSS1500;Body
cg23193613	0.350303	9.85271e-06	4.70943	0.0792473	0.2048	0.496785	0.353652	1.21189e-05	4.37544	0.0808267	0.195235	0.512069	0	0.44842	8	144267725
cg05669853	0.193245	9.87498e-06	4.70891	0.0437216	0.112969	0.274061	0.193515	2.4904e-06	4.70891	0.0410954	0.112969	0.274061	0	0.762678	6	107435226	BEND3	1stExon;5'UTR
cg10717869	0.166233	9.87819e-06	4.70884	0.0376107	0.0971771	0.235753	0.166465	2.49132e-06	4.70884	0.0353516	0.0971771	0.235753	0	0.826217	1	205780912	SLC41A1	5'UTR
cg16603374	0.222475	9.88575e-06	4.70866	0.0503375	0.130052	0.315519	0.222785	2.49347e-06	4.70866	0.0473139	0.130052	0.315519	0	0.589996	1	6113068	KCNAB2	Body
cg04180046	0.342527	9.92222e-06	4.70782	0.0775148	0.200205	0.485806	0.343006	2.50384e-06	4.70782	0.0728588	0.200205	0.485806	0	0.894732	7	45002736	MYO1G	Body
cg27338353	0.212412	9.93539e-06	4.70751	0.0480726	0.124148	0.30127	0.196265	0.0288352	2.18573	0.0897936	0.0202725	0.372257	0.657016	0.0328543	22	46471129
cg00810483	-0.204478	9.97279e-06	-4.69351	0.0462855	-0.289461	-0.118924	-0.200998	2.53076e-05	-4.21204	0.0477199	-0.294528	-0.107469	0.0718216	0.3572	4	3375144	RGS12	Body
cg11297046	-0.16254	9.98303e-06	-4.69327	0.0367942	-0.230096	-0.0945291	-0.174334	4.13957e-05	-4.09955	0.0425251	-0.257681	-0.090986	0.115144	0.33526	19	49657000	HRC	1stExon
cg01370449	0.305678	1.01682e-05	4.70218	0.0692588	0.178515	0.433697	0.348015	0.00106988	3.27148	0.106378	0.139517	0.556512	0.561741	0.102105	7	27183369	HOXA5	TSS200
cg13154057	0.148288	1.02216e-05	4.70098	0.0336069	0.0865839	0.210408	0.148496	2.58921e-06	4.70098	0.0315883	0.0865839	0.210408	0	0.603893	6	4894381	CDYL	Body
cg02010852	0.322506	1.03559e-05	4.69797	0.0731372	0.188222	0.457694	0.32233	0.00588886	2.75391	0.117045	0.0929268	0.551734	0.607582	0.0539498	9	126118355	CRB2	TSS200
cg01439383	-0.143161	1.04434e-05	-4.68289	0.0324791	-0.202795	-0.0831261	-0.14296	2.82854e-06	-4.68289	0.0305282	-0.202795	-0.0831261	0	0.856323	7	2728776	AMZ1	5'UTR
cg17101285	0.171625	1.04827e-05	4.69516	0.038944	0.100122	0.24361	0.171866	2.66392e-06	4.69516	0.0366048	0.100122	0.24361	0	0.693779	12	49725480	TROAP	3'UTR
cg07464217	-0.204736	1.05134e-05	-4.68135	0.046464	-0.290047	-0.118851	-0.204449	2.84988e-06	-4.68135	0.043673	-0.290047	-0.118851	0	0.69055	20	57583263	CTSZ	TSS1500
cg00965578	-0.155424	1.05136e-05	-4.68135	0.0352729	-0.220187	-0.0902253	-0.162307	1.88471e-05	-4.27813	0.0379387	-0.236665	-0.0879483	0	0.407046	22	36560801	APOL3	5'UTR;1stExon
cg16729850	0.268547	1.05842e-05	4.69294	0.0609658	0.15661	0.381237	0.267177	1.11964e-05	4.39268	0.0608234	0.147966	0.386389	0.0373708	0.374015	12	53339813
cg25571880	0.183879	1.05952e-05	4.6927	0.0417466	0.10723	0.261044	0.184137	2.6962e-06	4.6927	0.039239	0.10723	0.261044	0	0.900205	2	233384489
cg07630327	0.24769	1.06044e-05	4.6925	0.056236	0.144437	0.351637	0.248037	2.69882e-06	4.6925	0.0528581	0.144437	0.351637	0	0.832281	5	131008111	FNIP1	Body
cg17400113	-0.181766	1.06736e-05	-4.67786	0.0412817	-0.257561	-0.10546	-0.20093	0.00611409	-2.7416	0.0732893	-0.344574	-0.0572855	0.658317	0.0323625	15	93617146	RGMA	1stExon;TSS1500;Body;5'UTR
cg19432993	0.174389	1.06794e-05	4.69088	0.0396074	0.101667	0.2476	0.176462	0.00210899	3.07444	0.0573964	0.0639669	0.288957	0.42971	0.153687	7	27143287	HOXA2	TSS1500
cg17956563	-0.179695	1.07081e-05	-4.67712	0.040818	-0.25464	-0.104247	-0.179443	2.90931e-06	-4.67712	0.0383662	-0.25464	-0.104247	0	0.953543	11	1332238	TOLLIP	TSS1500
cg07823492	0.326222	1.07214e-05	4.68997	0.0741061	0.190158	0.4632	0.343417	2.18059e-05	4.24555	0.0808886	0.184878	0.501955	0.217941	0.279723	17	46608099	HOXB1	1stExon
cg05318777	0.162902	1.08038e-05	4.6882	0.0370197	0.094932	0.23133	0.163131	2.75615e-06	4.6882	0.0347961	0.094932	0.23133	0	0.887604	4	122791956	BBS7	TSS1500
cg10587449	0.202416	1.08943e-05	4.68628	0.0460182	0.117924	0.287477	0.2027	2.78219e-06	4.68628	0.043254	0.117924	0.287477	0	0.452367	17	2654874
cg09076123	-0.199211	1.09028e-05	-4.67296	0.0452913	-0.282369	-0.115494	-0.198932	2.96891e-06	-4.67296	0.0425708	-0.282369	-0.115494	0	0.82594	1	183559527	NCF2	5'UTR;1stExon
cg03128890	-0.223955	1.09658e-05	-4.67163	0.0509313	-0.317468	-0.129813	-0.209851	0.0015065	-3.17343	0.0661276	-0.339459	-0.0802434	0.028045	0.378471	8	122558224
cg26587870	0.300829	1.10395e-05	4.68322	0.0684365	0.175176	0.427328	0.301252	2.82403e-06	4.68322	0.0643258	0.175176	0.427328	0	0.884751	6	27730563
cg25503381	0.268377	1.11304e-05	4.68133	0.0610786	0.156233	0.381275	0.268754	2.85027e-06	4.68133	0.0574098	0.156233	0.381275	0	0.693769	15	39871923	THBS1	TSS1500
cg25817430	0.251665	1.11391e-05	4.68114	0.0572774	0.1465	0.357537	0.261102	2.25459e-05	4.23806	0.0616087	0.140351	0.381853	0	0.458215	12	102928914
cg13862711	0.274442	1.1182e-05	4.68026	0.0624733	0.159738	0.389919	0.276977	2.46292e-05	4.21817	0.0656629	0.14828	0.405674	0.0434577	0.371085	9	124989915	LHX6	Body
cg10474881	0.187748	1.12121e-05	4.67963	0.0427441	0.109267	0.266757	0.188012	2.87389e-06	4.67963	0.0401767	0.109267	0.266757	0	0.940407	6	114181686	MARCKS	Body
cg03291396	0.207154	1.12144e-05	4.67959	0.0471628	0.120561	0.294331	0.204532	7.54906e-05	3.95828	0.051672	0.103257	0.305808	0.266618	0.251842	2	219252533	SLC11A1	Body
cg27123256	-0.206514	1.12415e-05	-4.66589	0.0470226	-0.292851	-0.119597	-0.207116	0.000730622	-3.37782	0.0613164	-0.327294	-0.086938	0.454165	0.138868	14	99664279	BCL11B	Body
cg26816421	0.169397	1.1251e-05	4.67883	0.0385728	0.098575	0.240696	0.225383	0.00651906	2.72046	0.0828474	0.0630053	0.387761	0.733548	0.0104043	22	32022314	PISD	5'UTR
cg25207828	0.163618	1.12527e-05	4.6788	0.0372571	0.0952114	0.232484	0.163848	2.88563e-06	4.6788	0.0350192	0.0952114	0.232484	0	0.830592	3	9791044	OGG1	TSS1500
cg23687098	0.221898	1.12532e-05	4.67879	0.0505281	0.129125	0.315295	0.246657	0.000706794	3.38693	0.0728262	0.103921	0.389394	0.496224	0.113819	2	132152878
cg01487910	0.183717	1.12902e-05	4.67803	0.0418407	0.106895	0.261056	0.183975	2.89648e-06	4.67803	0.0393275	0.106895	0.261056	0	0.667712	6	35453938	TEAD3	Body
cg17485838	0.296133	1.13669e-05	4.67646	0.0674656	0.172262	0.420837	0.313569	0.000682085	3.39668	0.0923162	0.132632	0.494505	0.435862	0.149949	7	27138712
cg00355457	-0.14495	1.13894e-05	-4.66287	0.033026	-0.205588	-0.0839042	-0.144746	3.11835e-06	-4.66287	0.0310423	-0.205588	-0.0839042	0	0.733728	11	21498303	NELL1	Body
cg19430423	-0.241837	1.14553e-05	-4.66153	0.0551171	-0.343036	-0.139958	-0.24937	1.46385e-05	-4.33406	0.0575372	-0.36214	-0.136599	0.112966	0.336384	19	41702153	CYP2S1	Body
cg20455854	-0.294861	1.14731e-05	-4.66117	0.0672067	-0.418256	-0.170635	-0.310854	7.89517e-05	-3.94756	0.0787458	-0.465193	-0.156515	0.293724	0.235936	5	139040849	CXXC5	5'UTR
cg23357708	-0.152902	1.15313e-05	-4.66	0.0348592	-0.216905	-0.0884676	-0.194593	0.00490845	-2.81298	0.0691768	-0.330177	-0.059009	0.692328	0.0208092	19	8580509	ZNF414	TSS1500
cg27351978	0.23705	1.15554e-05	4.67266	0.0540492	0.137812	0.336955	0.237383	2.9733e-06	4.67266	0.0508026	0.137812	0.336955	0	0.805558	8	1650172	DLGAP2	3'UTR
cg09835878	0.220424	1.16127e-05	4.67151	0.0502708	0.128124	0.313346	0.220735	2.98995e-06	4.67151	0.0472513	0.128124	0.313346	0	0.742522	14	74815131	C14orf115	TSS200
cg05392293	0.169883	1.16585e-05	4.6706	0.0387517	0.0987321	0.241512	0.170122	3.00325e-06	4.6706	0.036424	0.0987321	0.241512	0	0.553187	10	13911331	FRMD4A	Body
cg19229215	0.268917	1.16846e-05	4.67008	0.0613491	0.156277	0.382316	0.269296	3.01082e-06	4.67008	0.0576641	0.156277	0.382316	0	0.483322	7	73476337	ELN	Body
cg23907108	0.216755	1.17146e-05	4.66949	0.0494554	0.125952	0.308169	0.216312	6.14323e-06	4.5214	0.0478417	0.122543	0.31008	0	0.413168	11	64405993	NRXN2	Body
cg23270714	-0.212885	1.17281e-05	-4.65608	0.0485752	-0.302072	-0.123098	-0.191362	0.0121335	-2.50824	0.0762932	-0.340894	-0.0418296	0.588475	0.0632082	7	155971398
cg08467103	-0.256136	1.17469e-05	-4.65571	0.0584487	-0.363451	-0.148099	-0.255775	3.22865e-06	-4.65571	0.0549379	-0.363451	-0.148099	0	0.993749	2	65593933	SPRED2	TSS200;Body
cg00949532	0.222103	1.17581e-05	4.66863	0.0506849	0.129042	0.315789	0.283193	0.0033787	2.931	0.0966197	0.0938214	0.472564	0.705592	0.0170186	8	6456854	MCPH1	Body
cg15348679	0.209228	1.17771e-05	4.66825	0.0477506	0.121554	0.29749	0.209522	3.03773e-06	4.66825	0.0448824	0.121554	0.29749	0	0.565025	21	45626491
cg01372366	-0.22359	1.18056e-05	-4.65455	0.0510346	-0.317293	-0.129257	-0.249462	0.000258267	-3.65392	0.0682725	-0.383274	-0.115651	0.233054	0.271167	11	48041783	PTPRJ	Body
cg10210690	0.182695	1.18712e-05	4.66641	0.0417118	0.10611	0.259796	0.232183	0.0020831	3.07812	0.07543	0.0843427	0.380023	0.461263	0.134594	1	55138059	C1orf175	Body
cg11623339	-0.15577	1.19085e-05	-4.65254	0.0355701	-0.221079	-0.0900223	-0.18171	0.000429322	-3.52137	0.051602	-0.282848	-0.0805717	0.303961	0.229867	5	138725482	MGC29506	1stExon
cg12910797	0.254712	1.19362e-05	4.66514	0.0581701	0.147908	0.362234	0.255071	3.08406e-06	4.66514	0.054676	0.147908	0.362234	0	0.798248	17	46651722	HOXB3	5'UTR;1stExon
cg14694038	0.197668	1.19578e-05	4.66472	0.0451466	0.114776	0.281117	0.197946	3.09035e-06	4.66472	0.0424348	0.114776	0.281117	0	0.598316	19	5037103	KDM4B	Body
cg00664406	0.247549	1.19703e-05	4.66448	0.0565421	0.143734	0.352062	0.293302	0.00123215	3.23133	0.090768	0.115399	0.471204	0.584342	0.0652797	3	51740875	GRM2	TSS1500
cg04340258	0.284454	1.19854e-05	4.66419	0.0649756	0.165154	0.404555	0.284855	3.09838e-06	4.66419	0.0610728	0.165154	0.404555	0	0.761711	19	3398706	NFIC	Body
cg15305352	0.200116	1.20044e-05	4.66382	0.0457147	0.116181	0.284616	0.200399	3.10394e-06	4.66382	0.0429688	0.116181	0.284616	0	0.9183	6	41375881
cg24019564	0.146074	1.20058e-05	4.66379	0.0333694	0.0848058	0.207755	0.14628	3.10433e-06	4.66379	0.0313651	0.0848058	0.207755	0	0.689055	1	25257566	RUNX3	TSS1500;Body
cg23824183	0.191569	1.2011e-05	4.66369	0.0437634	0.111217	0.272462	0.191839	3.10585e-06	4.66369	0.0411347	0.111217	0.272462	0	0.431338	8	124285055	ZHX1	5'UTR
cg15871206	-0.24578	1.20124e-05	-4.65053	0.056148	-0.348872	-0.141996	-0.245434	3.31087e-06	-4.65053	0.0527754	-0.348872	-0.141996	0	0.860935	2	239009118	ESPNL	1stExon
cg06125903	-0.294265	1.20354e-05	-4.65008	0.0672307	-0.417705	-0.169995	-0.296796	0.000315627	-3.60212	0.0823946	-0.458286	-0.135305	0.362542	0.194619	20	57583328	CTSZ	TSS1500
cg05170711	-0.147047	1.20621e-05	-4.64957	0.0335996	-0.208738	-0.0849415	-0.177526	0.00391135	-2.88522	0.0615295	-0.298122	-0.0569308	0.680179	0.02464	13	60648567	DIAPH3	Body
cg10129025	-0.149056	1.20714e-05	-4.64939	0.0340598	-0.211592	-0.0860992	-0.148845	3.32915e-06	-4.64939	0.0320139	-0.211592	-0.0860992	0	0.705193	9	139880518
cg11554335	-0.209103	1.21298e-05	-4.64827	0.0477924	-0.296853	-0.120763	-0.208808	3.34729e-06	-4.64827	0.0449217	-0.296853	-0.120763	0	0.924472	11	57336941	UBE2L6	TSS1500
ch.13.53330881F	-0.334318	1.21387e-05	-4.6481	0.0764142	-0.474619	-0.193073	-0.333846	3.35005e-06	-4.6481	0.0718243	-0.474619	-0.193073	0	0.665824	13	54432880
cg00776080	0.2332	1.23369e-05	4.65748	0.0533449	0.135255	0.331803	0.233529	3.20106e-06	4.65748	0.0501407	0.135255	0.331803	0	0.535503	12	53442322	TENC1	5'UTR;TSS1500
cg01816936	-0.209513	1.25356e-05	-4.64063	0.0479648	-0.29758	-0.120854	-0.22015	3.50743e-05	-4.13774	0.0532054	-0.324431	-0.11587	0.0454632	0.370115	12	123518888	PITPNM2	Body
cg08326019	0.252791	1.25526e-05	4.65345	0.0578766	0.146526	0.359771	0.273386	0.000287687	3.62614	0.0753931	0.125618	0.421154	0.450874	0.140855	19	11472261	LPPR2	Body
cg07571638	-0.239179	1.25876e-05	-4.63967	0.0547678	-0.339737	-0.137946	-0.235411	0.00162307	-3.15173	0.0746927	-0.381806	-0.0890161	0.455731	0.137924	10	682871	DIP2C	Body
cg14814062	0.26582	1.25942e-05	4.65268	0.0608695	0.154059	0.378331	0.266195	3.27645e-06	4.65268	0.0572133	0.154059	0.378331	0	0.977282	19	54927903	TTYH1	Body
cg08271909	0.196591	1.27213e-05	4.65035	0.0450397	0.113896	0.279843	0.195491	0.0029695	2.97088	0.0658025	0.0665207	0.324462	0.503882	0.109348	4	155661691
cg11147094	-0.143932	1.27779e-05	-4.63618	0.0329825	-0.20449	-0.0829663	-0.143728	3.54912e-06	-4.63618	0.0310014	-0.20449	-0.0829663	0	0.927238	15	88420438	NTRK3	Body
cg16234490	-0.206923	1.28677e-05	-4.63455	0.0474339	-0.294015	-0.119246	-0.20663	3.57717e-06	-4.63455	0.0445848	-0.294015	-0.119246	0	0.658602	4	77138082
cg20133901	-0.183124	1.28887e-05	-4.63417	0.0419818	-0.260205	-0.105525	-0.173038	0.000439124	-3.51538	0.0492233	-0.269514	-0.0765627	0.334903	0.211345	3	51602121	RAD54L2	5'UTR
cg08860498	0.219227	1.29349e-05	4.64647	0.0502675	0.126932	0.312142	0.226203	8.49099e-05	3.9301	0.0575565	0.113394	0.339011	0.265678	0.252389	17	40838861	CNTNAP1	Body
cg15570395	-0.220383	1.29708e-05	-4.63269	0.0505396	-0.313177	-0.126965	-0.220071	3.60943e-06	-4.63269	0.0475039	-0.313177	-0.126965	0	0.859079	4	185129048	ENPP6	Body
cg02073304	-0.17255	1.29994e-05	-4.63218	0.0395746	-0.245211	-0.0993996	-0.205741	0.00100658	-3.28868	0.0625603	-0.328357	-0.0831249	0.473205	0.12744	1	33457500
cg02152034	0.131881	1.30189e-05	4.64497	0.0302493	0.076341	0.187794	0.132067	3.40131e-06	4.64497	0.0284324	0.076341	0.187794	0	0.594345	22	29600657	EMID1	TSS1500
cg23865240	0.278361	1.30606e-05	4.64422	0.0638576	0.161114	0.396396	0.278755	3.41361e-06	4.64422	0.0600219	0.161114	0.396396	0	0.879204	7	27134109	HOXA1	3'UTR;Body
cg08108868	0.148366	1.30633e-05	4.64417	0.0340363	0.0858729	0.211279	0.161936	0.000446277	3.51109	0.0461214	0.0715401	0.252333	0.444685	0.144598	14	90920921
cg01699740	0.215933	1.30657e-05	4.64413	0.0495373	0.12498	0.307498	0.228364	2.67672e-05	4.19936	0.0543806	0.12178	0.334948	0.176398	0.302741	11	123396486	GRAMD1B	TSS200
cg06381455	0.161349	1.30958e-05	4.6436	0.0370194	0.0933792	0.229776	0.161578	3.42397e-06	4.6436	0.0347958	0.0933792	0.229776	0	0.531687	17	73472178	KIAA0195	Body
cg15220969	-0.192368	1.31072e-05	-4.63026	0.0441382	-0.273408	-0.110782	-0.194044	5.02751e-05	-4.05434	0.0478608	-0.287849	-0.100239	0.090155	0.348023	21	44819112
cg01496136	-0.188215	1.33186e-05	-4.62653	0.0432202	-0.26757	-0.108327	-0.187948	3.71848e-06	-4.62653	0.0406241	-0.26757	-0.108327	0	0.530411	16	57375219
cg04904318	0.327241	1.33321e-05	4.63943	0.0751486	0.189263	0.466146	0.375402	0.000629246	3.41868	0.109809	0.160181	0.590624	0.283152	0.242169	17	46607828	HOXB1	1stExon
cg12516875	0.181031	1.34478e-05	4.63742	0.0415907	0.104668	0.257908	0.181288	3.52793e-06	4.63742	0.0390925	0.104668	0.257908	0	0.8836	22	46463543
cg13058214	-0.35543	1.34487e-05	-4.62426	0.0816578	-0.505359	-0.204493	-0.380016	7.74051e-05	-3.9523	0.0961508	-0.568469	-0.191564	0.191464	0.29448	11	1947949	TNNT3	Body
cg24731441	0.192953	1.35356e-05	4.6359	0.0443442	0.111534	0.274919	0.195281	4.12903e-05	4.10014	0.0476279	0.101932	0.28863	0.0455095	0.370093	22	46481822	LOC400931	TSS200
cg01771479	-0.182468	1.36549e-05	-4.62071	0.0419529	-0.259496	-0.104921	-0.182209	3.82423e-06	-4.62071	0.039433	-0.259496	-0.104921	0	0.863205	8	144198810
cg24178676	-0.154208	1.36569e-05	-4.62068	0.0354558	-0.219307	-0.0886712	-0.153657	1.59674e-05	-4.3149	0.0356108	-0.223453	-0.0838613	0.14123	0.321623	5	172264981	ERGIC1	Body
cg23095988	0.178844	1.36667e-05	4.63365	0.0411217	0.103342	0.254854	0.179899	2.16553e-05	4.2471	0.0423579	0.0968785	0.262919	0.142227	0.321096	1	6445804	ACOT7	Body;1stExon;5'UTR
cg16664472	-0.165186	1.3704e-05	-4.61987	0.0379865	-0.234932	-0.0949716	-0.209769	0.00140231	-3.19418	0.0656723	-0.338484	-0.0810536	0.566209	0.0746312	1	26644822	UBXN11;CD52	TSS200;Body
cg17518965	-0.227235	1.38287e-05	-4.61776	0.0522791	-0.323222	-0.130601	-0.226912	3.87903e-06	-4.61776	0.0491389	-0.323222	-0.130601	0	0.822141	19	3178955	S1PR4	1stExon
cg18972765	-0.157279	1.40231e-05	-4.6145	0.0362101	-0.223763	-0.0903475	-0.172062	0.000144128	-3.80097	0.0452679	-0.260786	-0.0833387	0.180175	0.30068	13	113422671	ATP11A	Body
cg05007549	0.163227	1.40951e-05	4.62644	0.0375894	0.0942108	0.232708	0.163459	3.72002e-06	4.62644	0.0353316	0.0942108	0.232708	0	0.73481	4	81103968
cg07011168	-0.162758	1.42292e-05	-4.61109	0.0374993	-0.231609	-0.0934439	-0.169529	0.000384494	-3.5505	0.0477479	-0.263114	-0.075945	0	0.444291	10	49797259	ARHGAP22	Body
cg01317029	0.207521	1.43989e-05	4.62146	0.0478413	0.119681	0.295951	0.207816	3.81057e-06	4.62146	0.0449677	0.119681	0.295951	0	0.636176	3	184063497	FAM131A	3'UTR
cg02947450	0.228497	1.47467e-05	4.61587	0.0527409	0.131661	0.325984	0.228823	3.91451e-06	4.61587	0.049573	0.131661	0.325984	0	0.934112	10	22766861
cg06192549	0.215552	1.47544e-05	4.61575	0.0497543	0.1242	0.307518	0.221422	0.001068	3.27197	0.0676722	0.0887864	0.354057	0.13642	0.324162	3	183894778	AP2M1	5'UTR
cg09143713	-0.263777	1.4783e-05	-4.60216	0.0608919	-0.375579	-0.151224	-0.263402	4.18139e-06	-4.60216	0.0572344	-0.375579	-0.151224	0	0.674087	20	9141615	PLCB4	5'UTR
cg13430807	-0.21474	1.48984e-05	-4.60034	0.0495915	-0.305793	-0.123075	-0.214281	5.96465e-06	-4.52764	0.0473274	-0.307041	-0.121521	0	0.435412	1	149903315	MTMR11	Body
cg06912304	-0.209048	1.50191e-05	-4.59845	0.0482966	-0.297723	-0.119776	-0.204518	3.94544e-05	-4.11065	0.0497533	-0.302033	-0.107004	0	0.402138	11	4113452	STIM1	3'UTR
cg05046306	0.207649	1.50506e-05	4.61109	0.0479786	0.119557	0.296333	0.209816	6.71113e-06	4.50265	0.0465983	0.118485	0.301147	0.0361488	0.374601	17	46698273
cg25693132	0.153229	1.50615e-05	4.61092	0.0354058	0.0882215	0.218673	0.153447	4.00888e-06	4.61092	0.0332791	0.0882215	0.218673	0	0.903565	3	51740741	GRM2	TSS1500
cg14481315	0.151176	1.50717e-05	4.61076	0.0349327	0.0870375	0.215746	0.151392	4.01193e-06	4.61076	0.0328344	0.0870375	0.215746	0	0.801631	2	74227474
cg15817130	0.30298	1.51129e-05	4.61012	0.0700201	0.174418	0.432406	0.303412	4.02431e-06	4.61012	0.0658143	0.174418	0.432406	0	0.923669	5	16742179	MYO10	Body
cg14778169	0.174087	1.51825e-05	4.60905	0.0402418	0.100201	0.24847	0.177809	2.70955e-05	4.1966	0.0423698	0.0947658	0.260853	0.221811	0.277541	7	82073751	CACNA2D1	TSS1500
cg13772515	-0.131394	1.51842e-05	-4.59588	0.0303732	-0.187162	-0.0752523	-0.131207	4.30922e-06	-4.59588	0.0285488	-0.187162	-0.0752523	0	0.641191	2	115409517	DPP10	Body
cg23678254	-0.154607	1.52759e-05	-4.59447	0.03575	-0.220246	-0.0885264	-0.154386	4.3385e-06	-4.59447	0.0336027	-0.220246	-0.0885264	0	0.888491	14	55647471	DLGAP5	Body
cg02744249	-0.232023	1.52782e-05	-4.59443	0.0536514	-0.33053	-0.132853	-0.231691	4.33925e-06	-4.59443	0.0504287	-0.33053	-0.132853	0	0.752921	20	57582918	CTSZ	TSS1500
cg01652190	0.378913	1.53019e-05	4.60721	0.0876241	0.218029	0.540878	0.379405	4.6949e-06	4.57798	0.082876	0.216971	0.541838	0	0.38197	22	50026171	C22orf34	Body
cg03922423	-0.174022	1.53659e-05	-4.59309	0.0402514	-0.247926	-0.0996209	-0.189613	0.00243144	-3.03175	0.0625425	-0.312194	-0.0670319	0.421984	0.15839	8	144408588	TOP1MT	Body
cg23600372	-0.190819	1.54333e-05	-4.59207	0.0441465	-0.271875	-0.109218	-0.192073	9.59743e-06	-4.42605	0.043396	-0.277128	-0.107018	0.123505	0.330924	12	56036796
cg11652496	0.188293	1.55965e-05	4.60273	0.0435854	0.108267	0.268856	0.188386	6.01904e-06	4.52572	0.0416256	0.106801	0.269971	0	0.401019	15	77324526	PSTPIP1	Body
cg18137450	0.177575	1.56026e-05	4.60264	0.0411052	0.102103	0.253554	0.185058	0.0260192	2.22592	0.0831378	0.0221114	0.348005	0.690689	0.021306	1	224620806	WDR26	Body
cg25967031	0.240169	1.5988e-05	4.59691	0.0556641	0.137966	0.343059	0.240513	4.28803e-06	4.59691	0.0523206	0.137966	0.343059	0	0.758703	7	27171203	HOXA4	TSS1500
cg11201751	0.293642	1.6066e-05	4.59577	0.0680745	0.168653	0.419472	0.294063	4.31163e-06	4.59577	0.0639855	0.168653	0.419472	0	0.84522	16	85158047
cg15701281	-0.163861	1.60873e-05	-4.58232	0.0379902	-0.233614	-0.0936397	-0.151936	0.00170686	-3.137	0.0484334	-0.246863	-0.0570078	0.391203	0.177165	7	1462569
cg06143732	0.278906	1.62213e-05	4.5935	0.06469	0.160131	0.398479	0.29036	0.00101071	3.28753	0.0883217	0.117253	0.463467	0.46763	0.130773	7	129912803	CPA2	Body
cg07141504	-0.188022	1.62596e-05	-4.57981	0.0436155	-0.268102	-0.107402	-0.190751	0.000161141	-3.77324	0.0505537	-0.289835	-0.0916679	0	0.448615	3	194030706	LOC100131551	TSS200
cg17852032	-0.193701	1.63387e-05	-4.57867	0.0449442	-0.276222	-0.110626	-0.274608	0.00321231	-2.94666	0.0931932	-0.457264	-0.0919529	0.756017	0.00643524	6	158066811	ZDHHC14	Body
cg08688659	-0.115494	1.63404e-05	-4.57865	0.026798	-0.164696	-0.0659601	-0.159959	0.0215992	-2.29734	0.0696278	-0.296427	-0.0234909	0.788655	0.00265162	11	35249965	CD44	Body
cg27409771	0.197017	1.65591e-05	4.58865	0.0457449	0.113026	0.281572	0.197299	4.46113e-06	4.58865	0.0429971	0.113026	0.281572	0	0.604607	16	10711296
cg22810423	0.245869	1.66332e-05	4.5876	0.0571009	0.141028	0.351415	0.246337	5.8126e-06	4.53309	0.0543419	0.139829	0.352845	0	0.514361	1	200272180
cg00442282	-0.14666	1.67422e-05	-4.57293	0.0340718	-0.209218	-0.0836809	-0.146449	4.80958e-06	-4.57293	0.0320253	-0.209218	-0.0836809	0	0.839054	17	38471064	RARA	5'UTR
cg06168149	0.180511	1.67817e-05	4.58551	0.0419413	0.103504	0.258036	0.18077	4.52881e-06	4.58551	0.0394221	0.103504	0.258036	0	0.401633	12	50497778	GPD1	TSS200
cg16225099	-0.151044	1.68967e-05	-4.57076	0.0351071	-0.215503	-0.0861521	-0.150828	4.85953e-06	-4.57076	0.0329984	-0.215503	-0.0861521	0	0.683861	12	106564582
cg19203457	0.157441	1.69341e-05	4.58338	0.0365979	0.0902445	0.225089	0.158063	6.02722e-06	4.52543	0.0349277	0.0896058	0.22652	0	0.565456	6	114181798	MARCKS	3'UTR
cg01526089	-0.21959	1.69357e-05	-4.57022	0.0510452	-0.313312	-0.125238	-0.263597	0.0107423	-2.55097	0.103332	-0.466123	-0.0610699	0.692676	0.0207045	17	3819390	P2RX1	1stExon
cg20025658	-0.129851	1.695e-05	-4.57002	0.0301861	-0.185275	-0.0740548	-0.148093	0.000670978	-3.40117	0.0435417	-0.233433	-0.0627526	0.129399	0.327848	2	219031640	CXCR1	1stExon;5'UTR
cg15954353	0.336876	1.70234e-05	4.58214	0.07833	0.193058	0.481662	0.407013	0.00156762	3.16187	0.128726	0.154716	0.659311	0.499446	0.111934	17	5403337	LOC728392	3'UTR
cg05844788	-0.168478	1.70333e-05	-4.56886	0.0391755	-0.240407	-0.096066	-0.179982	0.000167515	-3.76355	0.0478225	-0.273713	-0.0862522	0	0.415077	3	10336053	GHRL	TSS1500
cg22956254	-0.28052	1.70445e-05	-4.56871	0.0652302	-0.400287	-0.159948	-0.279788	8.18757e-06	-4.46022	0.0627296	-0.402736	-0.15684	0.0561614	0.364913	12	7848647	GDF3	TSS1500
cg11205312	0.177601	1.70613e-05	4.58161	0.0413001	0.101771	0.25394	0.197325	0.00199428	3.09108	0.0638367	0.0722069	0.322442	0.508073	0.106916	1	151137619	SCNM1;LYSMD1	TSS1500;Body;1stExon
cg14644204	-0.334333	1.7069e-05	-4.56837	0.0777493	-0.477086	-0.19062	-0.333853	4.91529e-06	-4.56837	0.0730792	-0.477086	-0.19062	0	0.768426	12	123518833	PITPNM2	Body
cg12047941	0.332224	1.7109e-05	4.58096	0.0772682	0.190355	0.475047	0.354039	0.000551163	3.45457	0.102484	0.153174	0.554905	0.42844	0.15446	11	315908
cg17612991	-0.16086	1.71597e-05	-4.56712	0.0374183	-0.229562	-0.0916955	-0.161562	1.16777e-05	-4.38352	0.0368566	-0.2338	-0.0893242	0	0.566998	19	6721016	C3	TSS1500
cg09542997	0.197333	1.72447e-05	4.57909	0.0459142	0.113032	0.282202	0.197617	4.66994e-06	4.57909	0.0431563	0.113032	0.282202	0	0.698706	5	179621502	RASGEF1C	5'UTR
cg07684775	0.334331	1.72812e-05	4.57859	0.0777985	0.191488	0.478135	0.334812	4.6811e-06	4.57859	0.0731254	0.191488	0.478135	0	0.669819	12	54772688	ZNF385A	Body
cg18205668	-0.163002	1.72911e-05	-4.56532	0.0379315	-0.232647	-0.0928892	-0.172166	0.000108698	-3.87031	0.0444838	-0.259352	-0.0849793	0.226094	0.275119	7	45066895	CCM2	Body;TSS1500
cg02237342	-0.188334	1.72948e-05	-4.56527	0.043827	-0.268803	-0.107324	-0.194268	0.000208434	-3.70857	0.0523836	-0.296938	-0.0915983	0.3235	0.2182	22	24823519	ADORA2A	TSS200
cg19695978	0.19069	1.7314e-05	4.57815	0.0443776	0.10921	0.272718	0.190964	4.69113e-06	4.57815	0.0417121	0.10921	0.272718	0	0.591463	15	70877381
cg00978783	0.175775	1.73145e-05	4.57814	0.0409066	0.100668	0.251387	0.175385	7.75773e-06	4.47176	0.0392205	0.098514	0.252256	0.00122609	0.391058	14	100788291	C14orf68	TSS1500
cg24448870	-0.206948	1.73162e-05	-4.56498	0.0481615	-0.295375	-0.117925	-0.20665	4.99544e-06	-4.56498	0.0452686	-0.295375	-0.117925	0	0.850108	3	126668133	CHCHD6	Body
cg11231069	-0.256514	1.74367e-05	-4.56334	0.0597182	-0.366161	-0.146131	-0.260948	5.65743e-05	-4.02666	0.064805	-0.387963	-0.133932	0.06991	0.358148	2	240225142	HDAC4	Body
cg16786178	-0.146814	1.75832e-05	-4.56137	0.0341941	-0.209597	-0.0836096	-0.148567	1.62208e-05	-4.31142	0.0344589	-0.216105	-0.0810286	0.108042	0.338918	14	75764329
cg19384379	0.149663	1.75984e-05	4.5743	0.0348591	0.0856595	0.214097	0.149878	4.77809e-06	4.5743	0.0327653	0.0856595	0.214097	0	0.797199	3	12800816	TMEM40	TSS200
cg04907595	0.220131	1.76768e-05	4.57325	0.0512842	0.12597	0.314926	0.220448	4.80211e-06	4.57325	0.0482038	0.12597	0.314926	0	0.685601	1	25258264	RUNX3	TSS1500;Body
cg00509451	0.251603	1.77233e-05	4.57263	0.0586242	0.143965	0.359965	0.251965	4.81635e-06	4.57263	0.0551029	0.143965	0.359965	0	0.617452	11	64811775	SAC3D1	Body
cg09221482	0.229645	1.77727e-05	4.57197	0.0535157	0.131387	0.328564	0.229976	4.8315e-06	4.57197	0.0503012	0.131387	0.328564	0	0.779075	6	161557754	AGPAT4	Body
cg20218614	-0.182755	1.77965e-05	-4.55852	0.0425914	-0.260955	-0.104028	-0.202134	0.000184637	-3.73916	0.0540588	-0.308088	-0.0961811	0	0.476922	8	124194935	FAM83A	1stExon;5'UTR
cg22534724	0.233393	1.78109e-05	4.57147	0.054395	0.13352	0.333937	0.228888	0.00116497	3.24732	0.0704853	0.0907397	0.367037	0.242869	0.265561	13	78358711
cg15467116	-0.128159	1.78575e-05	-4.55771	0.0298731	-0.183008	-0.0729415	-0.151375	0.000834889	-3.34096	0.0453088	-0.240178	-0.0625713	0.305817	0.228763	1	153332972	S100A9	Body
cg13661519	0.225638	1.78974e-05	4.57032	0.0526008	0.129059	0.322866	0.249724	0.000345948	3.57822	0.0697901	0.112938	0.38651	0.28997	0.238154	7	27141088	HOXA2	Body
cg05935520	-0.158773	1.80045e-05	-4.55577	0.0370247	-0.226753	-0.0903363	-0.20842	0.00355137	-2.91548	0.0714871	-0.348532	-0.0683074	0.528236	0.0953873	5	20611905
cg00757207	-0.275822	1.80525e-05	-4.55515	0.0643284	-0.393933	-0.156916	-0.275424	5.23493e-06	-4.55515	0.0604645	-0.393933	-0.156916	0	0.743376	17	7456223	TNFSF12;TNFSF12-TNFSF13	Body
cg08741842	-0.141313	1.80557e-05	-4.5551	0.0329581	-0.201826	-0.0803933	-0.153307	0.000105632	-3.87728	0.0395398	-0.230803	-0.0758101	0	0.500383	1	113009882	WNT2B	TSS200
cg02372744	0.243771	1.80829e-05	4.56789	0.0568583	0.139375	0.348868	0.264075	6.97649e-05	3.97709	0.0663991	0.133935	0.394215	0	0.428786	5	171050890
cg06489606	0.199437	1.81034e-05	4.56762	0.0465204	0.114023	0.285426	0.206902	0.000316011	3.60181	0.0574438	0.0943138	0.319489	0.347929	0.20348	17	80251697
cg01803679	-0.218111	1.81207e-05	-4.55425	0.0508789	-0.311528	-0.124066	-0.217797	5.25718e-06	-4.55425	0.0478228	-0.311528	-0.124066	0	0.970954	16	28550269	NUPR1	5'UTR;1stExon
cg15463580	-0.173125	1.81894e-05	-4.55336	0.0403929	-0.247289	-0.0984625	-0.196902	0.000368018	-3.56202	0.0552782	-0.305245	-0.0885586	0.386917	0.179779	19	6113945
cg05595692	-0.165087	1.8193e-05	-4.55331	0.0385179	-0.235809	-0.0938903	-0.164849	5.28078e-06	-4.55331	0.0362043	-0.235809	-0.0938903	0	0.934174	2	75059313	HK2	TSS1500
cg17478749	0.138673	1.8334e-05	4.56462	0.032368	0.0792435	0.198502	0.138873	5.00391e-06	4.56462	0.0304237	0.0792435	0.198502	0	0.866318	6	31589365	SNORA38;BAT2	TSS1500;5'UTR
cg24761567	-0.182205	1.84023e-05	-4.55061	0.0425371	-0.260306	-0.103579	-0.181943	5.34913e-06	-4.55061	0.0399821	-0.260306	-0.103579	0	0.589823	6	40687984
cg03242666	0.252253	1.84824e-05	4.56272	0.0589036	0.144103	0.361131	0.253286	2.68548e-05	4.19862	0.060326	0.135049	0.371523	0	0.453357	17	15168570	PMP22	1stExon;5'UTR
cg03171924	0.166483	1.85173e-05	4.56227	0.0388792	0.0950982	0.238347	0.166723	5.06036e-06	4.56227	0.0365438	0.0950982	0.238347	0	0.879726	1	25258332	RUNX3	Body
cg25310700	-0.164587	1.87428e-05	-4.54627	0.0384607	-0.235203	-0.0934961	-0.204137	0.00915809	-2.6061	0.0783306	-0.357662	-0.0506119	0.546605	0.08517	10	5702083	ASB13	Body
cg24401487	-0.16091	1.87647e-05	-4.54599	0.0376037	-0.229953	-0.091403	-0.160678	5.46776e-06	-4.54599	0.0353449	-0.229953	-0.091403	0	0.67266	1	230416880	GALNT2	3'UTR
cg05346831	0.15454	1.88359e-05	4.55823	0.036122	0.0882172	0.221308	0.155376	6.93691e-06	4.49562	0.0345617	0.0876365	0.223116	0.0265913	0.379161	12	13067271	MIR614	TSS1500
cg01335597	0.267996	1.88853e-05	4.55761	0.06265	0.152967	0.383799	0.268482	5.47738e-06	4.54562	0.0590638	0.152719	0.384245	0	0.422005	19	1944192	CSNK1G2	5'UTR
cg07533511	0.159506	1.89614e-05	4.55666	0.0372959	0.0910288	0.228445	0.160143	6.18387e-06	4.52	0.0354299	0.090702	0.229585	0	0.465821	12	94580931	PLXNC1	Body
cg05329578	0.10767	1.90262e-05	4.55585	0.0251798	0.0614378	0.154212	0.107825	5.21744e-06	4.55585	0.0236674	0.0614378	0.154212	0	0.810969	9	2241688
cg04682193	-0.171843	1.92723e-05	-4.53967	0.0402146	-0.24568	-0.0975102	-0.172272	8.8379e-06	-4.44381	0.0387667	-0.248253	-0.0962907	0.0548534	0.365552	12	121867725	KDM2B	3'UTR
cg01666652	0.143573	1.93262e-05	4.55214	0.0336038	0.0818747	0.205687	0.143931	8.13563e-06	4.46158	0.03226	0.0807022	0.207159	0.101543	0.342243	14	22987689
cg04536829	0.1264	1.94146e-05	4.55106	0.0295913	0.0720684	0.181097	0.140214	0.00243642	3.03113	0.0462579	0.0495498	0.230877	0.6272	0.045046	3	127771995	SEC61A1	Body
cg23808213	-0.284015	1.96519e-05	-4.53504	0.0665325	-0.406172	-0.161035	-0.297531	0.0043942	-2.84838	0.104456	-0.502262	-0.0928009	0.570967	0.0721383	2	166948291
cg02647929	-0.206466	1.97065e-05	-4.53438	0.0483733	-0.295283	-0.117053	-0.211458	0.0156446	-2.4171	0.0874843	-0.382924	-0.0399924	0.643149	0.0383103	16	4714080	MGRN1	Body
cg26149485	0.254872	1.9709e-05	4.54749	0.0597147	0.145232	0.36525	0.255241	5.42904e-06	4.54749	0.0561279	0.145232	0.36525	0	0.669033	19	2428350	LMNB2;TIMM13	3'UTR;TSS1500
cg21629821	-0.159131	1.99207e-05	-4.53181	0.0373041	-0.227624	-0.0901777	-0.158901	5.84799e-06	-4.53181	0.0350634	-0.227624	-0.0901777	0	0.580992	19	46713473	DKFZp434J0226	TSS200
cg16395432	-0.135933	1.99232e-05	-4.53178	0.031866	-0.194441	-0.077031	-0.136036	8.37712e-06	-4.45531	0.0305335	-0.195881	-0.0761917	0	0.458871	1	26880807	MIR1976;RPS6KA1	TSS1500;Body
cg00142257	0.185355	1.99468e-05	4.54464	0.0434546	0.105569	0.265677	0.183974	0.00280803	2.98801	0.0615709	0.0632976	0.304651	0.512475	0.104375	9	124990276	LHX6	Body
cg10667895	-0.192189	2.00041e-05	-4.53082	0.0450634	-0.274928	-0.108893	-0.19191	5.87552e-06	-4.53082	0.0423566	-0.274928	-0.108893	0	0.905904	2	102577876
cg25595793	0.419407	2.00154e-05	4.54382	0.0983433	0.238842	0.601186	0.503998	0.00221685	3.05953	0.164731	0.181132	0.826864	0.603332	0.0803791	19	10736117	SLC44A2	TSS200;Body
cg04112866	-0.193943	2.0023e-05	-4.5306	0.045477	-0.277441	-0.109883	-0.193662	5.88177e-06	-4.5306	0.0427453	-0.277441	-0.109883	0	0.528202	2	105925965	TGFBRAP1	5'UTR
cg07357279	0.201999	2.00252e-05	4.54371	0.0473664	0.115031	0.289552	0.202292	5.52735e-06	4.54371	0.0445213	0.115031	0.289552	0	0.974558	17	43318735	FMNL1	Body
cg23449541	0.204351	2.0177e-05	4.54191	0.0479368	0.116336	0.292958	0.235731	0.00308997	2.95864	0.0796753	0.07957	0.391891	0.639017	0.0400096	21	47855893	PCNT	Body
cg19785773	-0.161241	2.03154e-05	-4.52715	0.0378376	-0.230713	-0.0913015	-0.172263	0.000199575	-3.71955	0.0463127	-0.263034	-0.0814913	0	0.579963	8	142398412
cg18285788	-0.214857	2.03647e-05	-4.52657	0.0504259	-0.307442	-0.12165	-0.272372	0.00341501	-2.92768	0.0930333	-0.454714	-0.0900298	0.679123	0.0249888	7	157475692	PTPRN2	Body
cg22385702	0.240673	2.04019e-05	4.53928	0.0564902	0.136954	0.34509	0.249994	0.000537961	3.46111	0.0722296	0.108427	0.391562	0.369157	0.190598	2	45175881
cg15035133	-0.18808	2.04917e-05	-4.5251	0.0441558	-0.269153	-0.106462	-0.187808	6.0368e-06	-4.5251	0.0415035	-0.269153	-0.106462	0	0.611537	22	37962637	CDC42EP1	Body
cg01433654	0.174626	2.05698e-05	4.53733	0.0410053	0.0993374	0.25042	0.182594	0.000430443	3.52068	0.0518633	0.0809438	0.284244	0.170076	0.306176	5	53605192	ARL15	Body
cg10583651	0.229729	2.05712e-05	4.53731	0.0539447	0.130683	0.329441	0.240326	0.00101527	3.28626	0.0731306	0.0969929	0.38366	0.440354	0.147223	4	123538969	IL21	Body
cg25307665	0.170774	2.05852e-05	4.53715	0.0401024	0.0971434	0.2449	0.199295	0.00268284	3.00192	0.0663893	0.0691746	0.329416	0.647201	0.0366762	7	27183694	HOXA5	TSS1500
cg08775230	0.187854	2.07275e-05	4.53551	0.0441292	0.10683	0.269423	0.188126	5.74639e-06	4.53551	0.0414785	0.10683	0.269423	0	0.540031	11	111789493	C11orf52	TSS200
cg18720803	-0.149448	2.07427e-05	-4.5222	0.0351086	-0.21391	-0.0845533	-0.149232	6.12002e-06	-4.5222	0.0329998	-0.21391	-0.0845533	0	0.787811	4	75608133
cg17844831	-0.236342	2.08367e-05	-4.52112	0.0555349	-0.338307	-0.13369	-0.194855	0.0333911	-2.12735	0.0915954	-0.374379	-0.0153316	0.602999	0.0561206	17	17604146	RAI1	5'UTR
cg00329615	-0.155721	2.08909e-05	-4.52051	0.0365959	-0.222914	-0.0880769	-0.155495	6.16921e-06	-4.52051	0.0343978	-0.222914	-0.0880769	0	0.6526	3	118706648	IGSF11	Body
cg21385052	-0.173259	2.09606e-05	-4.51971	0.0407247	-0.248032	-0.0979833	-0.173008	6.19237e-06	-4.51971	0.0382785	-0.248032	-0.0979833	0	0.732911	1	149903249	MTMR11	Body
cg07051221	0.165987	2.1052e-05	4.53181	0.0390243	0.0943361	0.23812	0.166228	5.84792e-06	4.53181	0.0366803	0.0943361	0.23812	0	0.799735	12	53341805	KRT18	TSS1500
cg02324432	0.171437	2.11108e-05	4.53115	0.0403114	0.0974225	0.245949	0.179351	0.000155049	3.78284	0.0474117	0.0864256	0.272276	0.238239	0.268211	4	166130172	KLHL2	TSS1500;Body
cg23849826	0.191983	2.11481e-05	4.53073	0.0451468	0.10909	0.275432	0.221169	0.00144145	3.18622	0.0694142	0.0851196	0.357218	0.592612	0.0611582	15	39872186	THBS1	TSS1500
cg08912801	-0.16862	2.12092e-05	-4.5169	0.0396588	-0.241436	-0.0953141	-0.168375	6.27501e-06	-4.5169	0.0372766	-0.241436	-0.0953141	0	0.911085	1	3399260
cg22949004	0.136091	2.13935e-05	4.52798	0.0320226	0.0772951	0.195282	0.159432	0.00124917	3.22741	0.0493993	0.0626109	0.256253	0.479644	0.123605	19	50412996	NUP62;IL4I1	Body;5'UTR
cg03765423	0.216506	2.14089e-05	4.52781	0.0509465	0.122965	0.310676	0.21682	5.95984e-06	4.52781	0.0478864	0.122965	0.310676	0	0.510761	3	194014481
cg04913246	0.193233	2.1487e-05	4.52694	0.0454789	0.109731	0.277297	0.19433	7.48328e-05	3.96037	0.0490686	0.0981572	0.290502	0.10086	0.342592	14	99658630	BCL11B	Body
cg16047279	-0.226474	2.15061e-05	-4.51359	0.0533049	-0.324345	-0.127945	-0.226145	6.3739e-06	-4.51359	0.050103	-0.324345	-0.127945	0	0.868766	17	38717242	CCR7	Body
cg01294327	0.271648	2.15862e-05	4.52584	0.06395	0.154232	0.389854	0.272043	6.01551e-06	4.52584	0.0601088	0.154232	0.389854	0	0.739099	19	2291373	LINGO3	Body
cg18556455	0.149436	2.16072e-05	4.52561	0.0351813	0.0848409	0.214465	0.149653	6.02212e-06	4.52561	0.0330681	0.0848409	0.214465	0	0.501135	2	45178474
cg20414935	0.209152	2.16583e-05	4.52505	0.0492461	0.118733	0.300178	0.208358	1.62653e-05	4.31082	0.0483338	0.113626	0.303091	0.0669497	0.342408	1	6445872	ACOT7	Body;1stExon;5'UTR
cg19771173	-0.146733	2.1694e-05	-4.51152	0.0345523	-0.210173	-0.0828664	-0.14652	6.43655e-06	-4.51152	0.0324768	-0.210173	-0.0828664	0	0.683194	1	204296545	PLEKHA6	5'UTR
cg10506844	0.389929	2.18187e-05	4.52329	0.0918471	0.221292	0.5597	0.390597	1.36428e-05	4.34953	0.0898021	0.214588	0.566606	0	0.408405	10	101281203
cg17266581	0.30565	2.1828e-05	4.52319	0.071997	0.173459	0.43873	0.345278	0.000460402	3.5028	0.098572	0.15208	0.538475	0.278029	0.245176	18	74799572	MBP	Body
cg04789403	-0.309674	2.20991e-05	-4.5071	0.0729924	-0.443693	-0.174754	-0.309223	6.57185e-06	-4.5071	0.068608	-0.443693	-0.174754	0	0.540682	15	80271218
cg22958403	0.248978	2.22173e-05	4.51897	0.0587025	0.141197	0.357484	0.24934	6.21419e-06	4.51897	0.0551764	0.141197	0.357484	0	0.65577	14	95927445	C14orf49	Body
cg14902267	-0.206489	2.22321e-05	-4.50567	0.0486864	-0.29588	-0.116497	-0.212829	9.63073e-05	-3.89971	0.0545756	-0.319796	-0.105863	0.261068	0.255067	22	23923610	IGLL1	TSS1500
cg15117681	0.207679	2.23928e-05	4.51709	0.0489856	0.117738	0.298225	0.240368	0.00549688	2.77637	0.0865761	0.0706817	0.410054	0.56014	0.0778496	17	80202426	CSNK1D	3'UTR
cg11598720	-0.205297	2.24726e-05	-4.5031	0.048433	-0.294223	-0.115773	-0.203905	7.86867e-05	-3.94837	0.051643	-0.305124	-0.102687	0.182272	0.299532	4	157811584	PDGFC	Body
cg01105418	0.236802	2.24753e-05	4.51621	0.0558658	0.134229	0.340065	0.23772	9.02508e-06	4.4393	0.053549	0.132766	0.342674	0.0897868	0.348209	1	244214593	ZNF238	1stExon;5'UTR
cg17571335	0.189689	2.25864e-05	4.51503	0.0447626	0.107502	0.272428	0.198397	0.00733282	2.68134	0.0739917	0.0533757	0.343418	0.601015	0.0570702	11	128559701
cg03371384	-0.172891	2.26234e-05	-4.5015	0.0408023	-0.247807	-0.0974717	-0.172639	6.74745e-06	-4.5015	0.0383514	-0.247807	-0.0974717	0	0.922605	11	69260271
cg21854332	-0.20808	2.26405e-05	-4.50132	0.0491088	-0.298247	-0.117307	-0.207777	6.75317e-06	-4.50132	0.046159	-0.298247	-0.117307	0	0.733596	1	144989624	PDE4DIP	Body
cg06916001	-0.314222	2.28428e-05	-4.4992	0.0741943	-0.450447	-0.17708	-0.32301	0.000895425	-3.32148	0.0972489	-0.513614	-0.132406	0.442396	0.145984	16	14403004	MIR365-1	TSS200
cg16623710	-0.162337	2.29678e-05	-4.49789	0.0383423	-0.232736	-0.091465	-0.162101	6.86305e-06	-4.49789	0.0360392	-0.232736	-0.091465	0	0.490732	22	45073049	PRR5	5'UTR;1stExon
cg19923238	0.22529	2.30953e-05	4.50971	0.0532266	0.127562	0.323674	0.225618	6.49174e-06	4.50971	0.0500295	0.127562	0.323674	0	0.623687	8	142232952	SLC45A4	Body
cg03962527	0.221543	2.33315e-05	4.50727	0.0523698	0.125389	0.318344	0.22495	0.000124818	3.83646	0.0586346	0.110028	0.339872	0.283925	0.241715	10	111766879	ADD3	5'UTR;TSS1500
cg19217571	0.181396	2.33368e-05	4.50722	0.0428801	0.102666	0.260656	0.184758	1.30059e-05	4.36001	0.0423756	0.101703	0.267812	0	0.45748	19	48283235	SEPW1	Body
cg07895132	-0.22184	2.35012e-05	-4.4924	0.0524603	-0.318161	-0.124872	-0.224207	0.0120819	-2.50974	0.0893346	-0.399299	-0.0491144	0.622943	0.0469223	17	33825172	SLFN12L	Body
cg15601264	-0.153256	2.35555e-05	-4.49185	0.036246	-0.219806	-0.0862583	-0.153032	7.06081e-06	-4.49185	0.0340688	-0.219806	-0.0862583	0	0.603279	17	54864697
cg11845417	0.180282	2.35652e-05	4.50489	0.0426388	0.101995	0.259096	0.180545	6.64085e-06	4.50489	0.0400777	0.101995	0.259096	0	0.917582	11	111789613	C11orf52	1stExon;5'UTR
cg11772020	-0.163416	2.36114e-05	-4.49128	0.0386539	-0.234387	-0.0919679	-0.194578	0.00110439	-3.26249	0.0596411	-0.311473	-0.077684	0.080054	0.353099	6	43806470
cg24678869	-0.148753	2.36271e-05	-4.49112	0.0351867	-0.213358	-0.0837133	-0.148536	7.08497e-06	-4.49112	0.0330732	-0.213358	-0.0837133	0	0.614129	1	153919638	DENND4B	TSS1500
cg12127196	0.198934	2.36866e-05	4.50366	0.0470631	0.112523	0.285926	0.199224	6.67944e-06	4.50366	0.0442362	0.112523	0.285926	0	0.596359	1	50489240	AGBL4	Body
cg04686354	-0.124802	2.41005e-05	-4.48637	0.0295524	-0.179062	-0.0701767	-0.147365	0.00136829	-3.20126	0.0460334	-0.237589	-0.057141	0.494384	0.114898	17	73261880	MRPS7	Body
cg14328685	0.181581	2.41326e-05	4.49919	0.0430004	0.102629	0.261063	0.181846	6.82142e-06	4.49919	0.0404176	0.102629	0.261063	0	0.752081	21	47856215	PCNT	Body
cg24140775	-0.148047	2.41392e-05	-4.48598	0.0350599	-0.21242	-0.0832423	-0.147831	7.25785e-06	-4.48598	0.032954	-0.21242	-0.0832423	0	0.973245	19	55173997	LILRB4	TSS200
cg03013070	-0.205568	2.41429e-05	-4.48595	0.048682	-0.294951	-0.115584	-0.205267	7.2591e-06	-4.48595	0.0457579	-0.294951	-0.115584	0	0.601937	10	95965579	PLCE1	Body
cg03591753	-0.168776	2.42204e-05	-4.48518	0.039976	-0.242175	-0.0948843	-0.168529	7.28532e-06	-4.48518	0.0375748	-0.242175	-0.0948843	0	0.680721	6	35659141	FKBP5	5'UTR
cg05045702	-0.151443	2.42956e-05	-4.48443	0.0358765	-0.217315	-0.085129	-0.151222	7.31076e-06	-4.48443	0.0337215	-0.217315	-0.085129	0	0.605604	16	30616285	ZNF689	Body
cg01902845	-0.185123	2.44013e-05	-4.48339	0.0438652	-0.265662	-0.104042	-0.217666	0.000728008	-3.37881	0.064421	-0.343929	-0.0914034	0.142112	0.321157	1	214170993	PROX1	Body
cg07808761	0.218387	2.4417e-05	4.49638	0.0517489	0.123372	0.31404	0.223969	6.68191e-05	3.98734	0.0561701	0.113878	0.33406	0.24091	0.266683	19	37329760	ZNF790	TSS1500
cg02354828	0.173011	2.45651e-05	4.49493	0.0410099	0.0977141	0.248814	0.220839	0.00571913	2.76346	0.079914	0.0642109	0.377468	0.763091	0.00542486	10	73081338	SLC29A3	Body
cg15096829	0.211025	2.45948e-05	4.49464	0.050024	0.119178	0.30349	0.210915	4.27394e-05	4.09215	0.0515414	0.109896	0.311934	0.00254122	0.390448	1	202092005	GPR37L1	TSS200
cg04848682	0.248592	2.4648e-05	4.49412	0.0589361	0.140382	0.35753	0.249567	3.61041e-05	4.13109	0.0604119	0.131162	0.367973	0	0.413084	14	77492060	C14orf4	1stExon
cg08455073	-0.314143	2.4729e-05	-4.48019	0.07449	-0.450912	-0.176455	-0.313684	7.45755e-06	-4.48019	0.0700156	-0.450912	-0.176455	0	0.542263	7	23286463	GPNMB	5'UTR;1stExon
cg24704077	0.127704	2.47687e-05	4.49295	0.0302838	0.0721008	0.183681	0.131593	3.03944e-05	4.17049	0.0315532	0.0697493	0.193436	0.0781226	0.354064	6	159456907	TAGAP	Body
cg14387626	-0.192428	2.47965e-05	-4.47954	0.0456353	-0.276217	-0.108075	-0.196373	4.54016e-05	-4.07812	0.0481529	-0.290751	-0.101995	0.204449	0.287281	14	106331803
cg10517535	0.225567	2.47988e-05	4.49265	0.0534948	0.127348	0.324448	0.230766	8.31293e-05	3.93519	0.0586416	0.115831	0.345702	0.208606	0.284961	17	9929698	GAS7	Body;TSS200
cg03233876	0.298983	2.49982e-05	4.49073	0.0709363	0.16874	0.430103	0.27124	0.00597736	2.74902	0.098668	0.0778547	0.464626	0.493303	0.115533	19	575412	BSG	Body
cg05232889	0.269603	2.50243e-05	4.49048	0.063969	0.152152	0.387844	0.26776	2.16545e-05	4.24711	0.0630452	0.144194	0.391326	0	0.432939	7	114055419	FOXP2	5'UTR
cg25386676	0.245463	2.504e-05	4.49033	0.0582434	0.138525	0.353121	0.245823	7.11128e-06	4.49033	0.0547449	0.138525	0.353121	0	0.600626	5	172175721
cg02792168	0.177151	2.50626e-05	4.49011	0.0420362	0.0999695	0.254851	0.17741	7.11852e-06	4.49011	0.0395113	0.0999695	0.254851	0	0.727892	10	101281924
cg00842076	0.275278	2.53087e-05	4.48777	0.0653552	0.155282	0.396081	0.275681	7.19738e-06	4.48777	0.0614295	0.155282	0.396081	0	0.927399	14	89881835	FOXN3	5'UTR
cg24682751	-0.0891595	2.53347e-05	-4.47438	0.021169	-0.128027	-0.0500305	-0.0890288	7.66325e-06	-4.47438	0.0198974	-0.128027	-0.0500305	0	0.598272	15	93591750	RGMA	Body
cg02849401	-0.253141	2.54117e-05	-4.47365	0.0601126	-0.363511	-0.142028	-0.240688	0.0015475	-3.16563	0.0760318	-0.389708	-0.0916686	0.226036	0.275152	11	19668740	NAV2	Body
cg13667782	0.230586	2.54896e-05	4.48605	0.0547656	0.130033	0.331815	0.230924	7.2554e-06	4.48605	0.051476	0.130033	0.331815	0	0.560539	9	131789079	SH3GLB2	Body
cg01192077	0.295063	2.55175e-05	4.48579	0.0700833	0.166385	0.424605	0.29586	7.91359e-06	4.46751	0.0662247	0.166062	0.425658	0	0.392534	5	158523507	EBF1	Body
cg15171154	0.273609	2.55793e-05	4.48521	0.0649961	0.154272	0.393749	0.282292	0.000942291	3.30721	0.0853564	0.114996	0.449587	0.423416	0.157518	3	30722557	TGFBR2	Body
cg08337633	-0.189376	2.56735e-05	-4.47119	0.0449952	-0.27199	-0.106206	-0.226674	0.00638628	-2.72726	0.0831143	-0.389575	-0.0637732	0.511139	0.105145	7	55602109	VOPP1	Body
cg06925882	0.216878	2.56843e-05	4.48423	0.0515308	0.122264	0.312128	0.217414	2.15471e-05	4.24823	0.0511777	0.117108	0.317721	0.146911	0.318611	16	85157885
cg09123026	0.123781	2.56866e-05	4.4842	0.0294109	0.0697808	0.178144	0.138006	0.00334399	2.93421	0.0470335	0.0458221	0.23019	0.548571	0.0840952	17	74480528	RHBDF2	5'UTR
cg26075184	0.301792	2.57024e-05	4.48406	0.0717094	0.170129	0.434341	0.302235	7.32375e-06	4.48406	0.0674021	0.170129	0.434341	0	0.892778	10	101281703
cg25387487	-0.273293	2.57482e-05	-4.47049	0.0649439	-0.392534	-0.15325	-0.272892	7.80404e-06	-4.47049	0.061043	-0.392534	-0.15325	0	0.594697	5	157003181	ADAM19	TSS1500
cg09890213	0.196341	2.57597e-05	4.48352	0.0466585	0.110673	0.282585	0.196629	7.34216e-06	4.48352	0.0438559	0.110673	0.282585	0	0.695274	12	52409033	GRASP	3'UTR
cg04781580	-0.154595	2.57687e-05	-4.4703	0.0367387	-0.22205	-0.0866869	-0.173686	0.000616443	-3.42427	0.0507219	-0.273099	-0.0742727	0.414217	0.163124	14	22392573
cg11964461	0.193586	2.58147e-05	4.48301	0.046009	0.10911	0.278629	0.19387	7.35984e-06	4.48301	0.0432454	0.10911	0.278629	0	0.592942	5	179606623	RASGEF1C	5'UTR
cg12036735	-0.178543	2.58228e-05	-4.4698	0.0424346	-0.256456	-0.100106	-0.202261	0.000324293	-3.59508	0.0562604	-0.312529	-0.0919923	0.238189	0.268239	8	20169916
cg05915981	-0.167043	2.58379e-05	-4.46965	0.0397027	-0.23994	-0.0936565	-0.187961	0.000609343	-3.42742	0.0548403	-0.295446	-0.0804758	0.41288	0.163939	6	131571669	AKAP7	1stExon;Body;5'UTR
cg17593384	0.207364	2.58941e-05	4.48227	0.0492917	0.116861	0.298475	0.224557	0.000473009	3.49559	0.0642399	0.0986487	0.350465	0.420592	0.159238	4	88000269	AFF1	Body
cg23418219	0.121864	2.59413e-05	4.48183	0.0289706	0.0686716	0.175413	0.120418	2.73901e-05	4.19415	0.0287109	0.0641453	0.17669	0	0.432947	7	28338684	CREB5	TSS1500
cg03494429	0.360356	2.60072e-05	4.48122	0.085679	0.203043	0.518726	0.360885	7.42171e-06	4.48122	0.0805326	0.203043	0.518726	0	0.608041	12	4417093
cg09737078	0.202471	2.60127e-05	4.48117	0.0481405	0.114082	0.291454	0.202768	7.42349e-06	4.48117	0.0452489	0.114082	0.291454	0	0.981648	16	4366839
cg19391697	-0.173802	2.60538e-05	-4.46765	0.0413275	-0.249682	-0.0974115	-0.173547	7.90827e-06	-4.46765	0.0388451	-0.249682	-0.0974115	0	0.543917	2	239008943	ESPNL	TSS200
cg05225996	0.179175	2.6055e-05	4.48078	0.0426054	0.100949	0.257927	0.194344	0.0208038	2.31153	0.084076	0.029558	0.35913	0.699174	0.018801	16	3163017	ZNF205;MGC3771	5'UTR;Body
cg26247093	-0.176625	2.60989e-05	-4.46724	0.0420027	-0.253744	-0.0989866	-0.190313	0.000288209	-3.62567	0.0524903	-0.293192	-0.0874336	0.378104	0.185151	7	2773812	GNA12	Body
cg00603110	0.163286	2.61134e-05	4.48024	0.0388319	0.0919885	0.235063	0.163727	1.71211e-05	4.29947	0.0380807	0.0890898	0.238363	0	0.413907	6	134395621
cg20523169	0.195144	2.61778e-05	4.47965	0.0464144	0.109925	0.280937	0.227558	0.0033855	2.93038	0.0776549	0.0753574	0.379759	0.345554	0.204916	17	75880269	FLJ45079	TSS200
cg00488091	-0.152047	2.62103e-05	-4.46621	0.0361661	-0.21845	-0.0851968	-0.151823	7.96168e-06	-4.46621	0.0339938	-0.21845	-0.0851968	0	0.843647	6	144536326
cg14084689	0.197737	2.62426e-05	4.47905	0.0470372	0.111373	0.284681	0.198027	7.4975e-06	4.47905	0.0442118	0.111373	0.284681	0	0.893854	4	7657708	SORCS2	Body
cg19375530	0.182655	2.62645e-05	4.47885	0.0434515	0.102875	0.262971	0.193413	0.000117722	3.85082	0.0502265	0.0949712	0.291855	0	0.397087	2	223185848
cg25813942	-0.141229	2.63079e-05	-4.46532	0.0335996	-0.20292	-0.0791226	-0.141021	7.99504e-06	-4.46532	0.0315814	-0.20292	-0.0791226	0	0.603428	18	2843518
cg00452882	0.597986	2.6344e-05	4.47812	0.142277	0.336756	0.860973	0.598865	7.53017e-06	4.47812	0.133731	0.336756	0.860973	0	0.502194	16	67687119	RLTPR	Body
cg14652095	0.213887	2.65523e-05	4.47623	0.0509111	0.120411	0.307992	0.214201	7.59733e-06	4.47623	0.0478531	0.120411	0.307992	0	0.905238	6	26018185	HIST1H1A	TSS200
cg23925513	0.226579	2.66068e-05	4.47573	0.0539381	0.127545	0.326278	0.226912	7.6149e-06	4.47573	0.0506982	0.127545	0.326278	0	0.546509	17	6923526
cg00743788	-0.181419	2.67485e-05	-4.46132	0.0431999	-0.260737	-0.101568	-0.187024	5.81064e-05	-4.02037	0.046519	-0.278199	-0.095848	0.199019	0.2903	22	50701157	MAPK12	TSS1500
cg00608661	-0.214108	2.69292e-05	-4.45969	0.0510026	-0.307752	-0.119835	-0.237446	0.000190547	-3.73123	0.0636375	-0.362173	-0.112719	0.26406	0.25333	12	105065028	CHST11	Body
cg22495058	-0.180453	2.70187e-05	-4.4589	0.0429932	-0.259391	-0.100984	-0.19981	0.00301571	-2.96613	0.0673637	-0.33184	-0.0677792	0.519618	0.100279	2	11752373	GREB1	Body
cg23780731	0.236987	2.70235e-05	4.47199	0.0564631	0.133317	0.341354	0.242553	0.000426252	3.52327	0.0688432	0.107623	0.377483	0.166328	0.308205	22	28038320
cg10120897	0.28056	2.70279e-05	4.47195	0.0668451	0.157828	0.404117	0.283396	1.75008e-05	4.2946	0.0659889	0.15406	0.412732	0.111628	0.337074	16	88498132	ZNF469	Body
cg07599786	0.268461	2.7097e-05	4.47133	0.0639714	0.151006	0.386707	0.264432	0.000124363	3.83736	0.0689099	0.129371	0.399493	0.229236	0.273338	1	201618654	NAV1	Body
cg04490349	-0.20567	2.71111e-05	-4.45807	0.0490103	-0.295656	-0.115079	-0.205367	8.26999e-06	-4.45807	0.0460664	-0.295656	-0.115079	0	0.648481	7	5571608	ACTB	TSS1500
cg27504369	-0.159902	2.71419e-05	-4.4578	0.0381063	-0.229868	-0.0894659	-0.167061	0.000134388	-3.81827	0.0437529	-0.252815	-0.0813065	0.259645	0.255892	22	39353550	APOBEC3A	1stExon;5'UTR
cg20617583	0.139868	2.73089e-05	4.46946	0.0333431	0.0786483	0.2015	0.140074	7.84184e-06	4.46946	0.0313403	0.0786483	0.2015	0	0.864165	11	124609317	NRGN	TSS1500
cg05606351	0.104781	2.75299e-05	4.46751	0.0249897	0.0588989	0.150973	0.138539	0.0430978	2.02276	0.0684899	0.00430093	0.272776	0.758185	0.00611369	19	54599285	OSCAR	Body
cg18384588	0.234485	2.75439e-05	4.46739	0.0559245	0.131804	0.337856	0.236197	1.33171e-05	4.35483	0.0542379	0.129892	0.342501	0.0947349	0.345706	22	46463747
cg12911732	-0.194423	2.76183e-05	-4.4536	0.0463767	-0.279574	-0.1087	-0.194137	8.44417e-06	-4.4536	0.043591	-0.279574	-0.1087	0	0.922564	1	50744322
cg03531211	-0.162514	2.78163e-05	-4.45188	0.0387803	-0.233717	-0.0908325	-0.1711	0.00137817	-3.19918	0.0534824	-0.275924	-0.0662765	0.226694	0.274779	6	32920102	HLA-DMA	Body
cg05590294	-0.241187	2.78564e-05	-4.45153	0.0575581	-0.346867	-0.134796	-0.250165	0.00755651	-2.67127	0.0936503	-0.433716	-0.0666139	0.592558	0.0611848	12	9913395	CD69	1stExon;Body
cg26476820	-0.168935	2.78718e-05	-4.4514	0.0403169	-0.24296	-0.0944133	-0.168687	8.53136e-06	-4.4514	0.0378952	-0.24296	-0.0944133	0	0.714502	2	85637851	CAPG	TSS200
cg07812887	0.21182	2.79349e-05	4.46399	0.0505575	0.118993	0.305271	0.224911	0.000101817	3.88622	0.0578741	0.11148	0.338343	0.269791	0.249993	5	175793492	ARL10	Body
cg02861056	-0.198618	2.7958e-05	-4.45065	0.0474086	-0.285663	-0.110987	-0.198325	8.56103e-06	-4.45065	0.044561	-0.285663	-0.110987	0	0.766396	2	68592345	PLEK	1stExon;5'UTR
cg12920361	0.126492	2.81102e-05	4.46248	0.0302016	0.0710401	0.182317	0.139164	0.00117281	3.24541	0.0428803	0.0551203	0.223208	0.327614	0.21573	7	150445474	LOC100128542	TSS1500
cg26805503	0.128196	2.8133e-05	4.46228	0.0306096	0.0719943	0.184775	0.18644	0.00451907	2.83945	0.0656604	0.0577477	0.315132	0.706203	0.0168542	15	22912541	CYFIP1	5'UTR
cg15562885	0.150373	2.82275e-05	4.46147	0.0359117	0.0844374	0.216753	0.176504	0.00128978	3.21824	0.0548449	0.0690102	0.283998	0.447331	0.142997	15	90548975	ZNF710	5'UTR
cg02158978	-0.31116	2.83298e-05	-4.44746	0.0743248	-0.447625	-0.173777	-0.310701	8.68915e-06	-4.44746	0.0698604	-0.447625	-0.173777	0	0.900108	12	133134938	FBRSL1	Body
cg04222409	0.182688	2.8367e-05	4.46028	0.0436405	0.102561	0.263353	0.184186	1.10753e-05	4.39504	0.0419078	0.102049	0.266324	0	0.410693	21	47851621	PCNT	Body
cg25309292	0.256664	2.84403e-05	4.45966	0.0613207	0.144076	0.37001	0.260931	0.000828504	3.34309	0.0780508	0.107954	0.413908	0.382761	0.182313	13	113613574
cg24676346	0.198878	2.84608e-05	4.45948	0.0475166	0.111635	0.286708	0.199172	8.21573e-06	4.45948	0.0446625	0.111635	0.286708	0	0.719789	6	41377288
cg15121420	0.175293	2.84981e-05	4.45917	0.0418845	0.0983902	0.252712	0.167607	0.00290223	2.97791	0.0562834	0.0572934	0.27792	0.396888	0.173696	2	238490819	RAB17	Body
cg12554483	0.264498	2.85879e-05	4.45841	0.06321	0.148441	0.381336	0.264888	8.25711e-06	4.45841	0.0594132	0.148441	0.381336	0	0.819837	10	135051351	VENTX	TSS200
cg19869035	-0.291102	2.8597e-05	-4.44519	0.0695691	-0.418835	-0.16251	-0.290673	8.78133e-06	-4.44519	0.0653904	-0.418835	-0.16251	0	0.877532	7	2653955	IQCE	3'UTR
cg04017102	0.135937	2.86019e-05	4.45829	0.0324872	0.0762883	0.195986	0.140405	3.72107e-05	4.12415	0.0340446	0.0736788	0.207131	0	0.530223	5	111405936
cg14836555	-0.140161	2.86253e-05	-4.44495	0.0334982	-0.201666	-0.0782425	-0.139954	8.79112e-06	-4.44495	0.0314861	-0.201666	-0.0782425	0	0.642683	14	24743391
cg08571918	0.383924	2.8869e-05	4.45604	0.0917994	0.215375	0.553607	0.384491	8.3487e-06	4.45604	0.0862853	0.215375	0.553607	0	0.919443	2	105275920
cg25390165	0.204985	2.90777e-05	4.4543	0.0490327	0.114958	0.295617	0.205287	8.41679e-06	4.4543	0.0460874	0.114958	0.295617	0	0.685038	7	27184188	HOXA5	TSS1500
cg26576890	0.213028	2.93449e-05	4.45209	0.0509821	0.119422	0.307264	0.231143	0.000244136	3.66833	0.0630103	0.107645	0.354641	0.281709	0.243017	6	41374939
cg15578140	0.178977	2.93503e-05	4.45204	0.0428333	0.100332	0.258151	0.19817	0.00280449	2.98839	0.0663133	0.0681985	0.328142	0.534209	0.0920325	7	147718109	MIR548F3;CNTNAP2	Body
cg07675031	-0.193418	2.94801e-05	-4.43784	0.0463005	-0.278428	-0.107835	-0.193132	9.0868e-06	-4.43784	0.0435194	-0.278428	-0.107835	0	0.524788	11	47399893	SPI1	1stExon
cg00002033	0.26429	2.95016e-05	4.4508	0.0632684	0.148125	0.381236	0.26468	8.55522e-06	4.4508	0.0594681	0.148125	0.381236	0	0.66548	19	39798481	LRFN1	Body
cg10180092	-0.257825	2.96694e-05	-4.43629	0.0617398	-0.371183	-0.143704	-0.257443	9.15244e-06	-4.43629	0.0580313	-0.371183	-0.143704	0	0.722489	3	171002363	TNIK	Body
cg00593607	-0.1366	2.97144e-05	-4.43592	0.0327135	-0.196664	-0.0761319	-0.136398	9.16803e-06	-4.43592	0.0307485	-0.196664	-0.0761319	0	0.697391	12	93530780
cg23097079	-0.191097	2.99273e-05	-4.43419	0.0457826	-0.275157	-0.106472	-0.265425	0.00767782	-2.66592	0.0995622	-0.460563	-0.0702864	0.73737	0.00964558	10	135054967	VENTX	3'UTR
cg24786986	0.293142	2.99629e-05	4.44704	0.0702348	0.164187	0.422965	0.293576	8.70621e-06	4.44704	0.066016	0.164187	0.422965	0	0.873635	7	114055133	FOXP2	1stExon;5'UTR
cg11846580	-0.217349	3.00014e-05	-4.43359	0.0520788	-0.312968	-0.121086	-0.202576	0.00186957	-3.11021	0.0651325	-0.330233	-0.0749182	0.390737	0.177449	16	88590409	ZFPM1	Body
cg19850370	-0.152508	3.00322e-05	-4.43334	0.0365444	-0.219605	-0.0849588	-0.152282	9.27834e-06	-4.43334	0.0343493	-0.219605	-0.0849588	0	0.669664	4	72205104	SLC4A4	Body;1stExon
cg08842584	0.12824	3.00791e-05	4.4461	0.0307319	0.0718145	0.185045	0.165195	0.00309701	2.95794	0.0558479	0.0557349	0.274655	0.695749	0.0197919	8	19719149
cg23165541	0.189432	3.01248e-05	4.44573	0.0453999	0.106075	0.27335	0.19728	0.0010531	3.27594	0.060221	0.0792495	0.315311	0.414729	0.162812	15	64338164	DAPK2	5'UTR
cg15378605	-0.145154	3.02927e-05	-4.43125	0.0347987	-0.209047	-0.080832	-0.147643	4.60798e-05	-4.07467	0.0362343	-0.21866	-0.0766248	0.0574654	0.364275	10	125805592	CHST15	1stExon
cg06173513	-0.204186	3.04151e-05	-4.43027	0.0489615	-0.294082	-0.113685	-0.203884	9.41145e-06	-4.43027	0.0460206	-0.294082	-0.113685	0	0.628231	14	71954034	LOC145474	TSS1500
cg06305891	-0.171096	3.04157e-05	-4.43027	0.041027	-0.246424	-0.0952615	-0.182149	0.000356106	-3.57064	0.0510129	-0.282132	-0.0821653	0.343123	0.206385	3	195897904
cg27004182	-0.156444	3.04567e-05	-4.42994	0.0375164	-0.225326	-0.0870985	-0.156212	9.42594e-06	-4.42994	0.0352629	-0.225326	-0.0870985	0	0.789258	8	56827013	LYN	5'UTR
cg02247178	0.247662	3.04679e-05	4.44299	0.0593923	0.138614	0.357444	0.248029	8.8718e-06	4.44299	0.0558248	0.138614	0.357444	0	0.834226	13	31506687	C13orf26	TSS200
cg04886849	-0.138903	3.0492e-05	-4.42966	0.033312	-0.200066	-0.0773287	-0.138697	9.43821e-06	-4.42966	0.031311	-0.200066	-0.0773287	0	0.561697	10	118997146
cg13997435	-0.207956	3.06393e-05	-4.42849	0.0498856	-0.299549	-0.115747	-0.235728	0.000636699	-3.41548	0.0690174	-0.370999	-0.100456	0.182179	0.299583	1	153538406	S100A2	TSS200
cg05877788	0.448528	3.08496e-05	4.43997	0.107636	0.250903	0.647483	0.450527	1.81892e-05	4.28603	0.105115	0.244505	0.656549	0.128291	0.328427	17	27899874	TP53I13	Body
cg00259742	-0.187893	3.10198e-05	-4.4255	0.0451032	-0.270705	-0.104524	-0.187615	9.6221e-06	-4.4255	0.042394	-0.270705	-0.104524	0	0.694957	11	1871101
cg10271819	-0.136919	3.10368e-05	-4.42536	0.032868	-0.197266	-0.0761653	-0.142206	0.00247417	-3.02648	0.0469873	-0.2343	-0.0501129	0.39129	0.177112	7	139426030	HIPK2	Body
cg24324628	0.226165	3.10731e-05	4.43822	0.0542954	0.126475	0.326525	0.234288	4.43227e-05	4.08371	0.0573715	0.121842	0.346734	0.200295	0.289592	6	138866882	NHSL1	Body
cg24691891	0.171013	3.11128e-05	4.43791	0.041058	0.0956283	0.246905	0.184178	0.000127137	3.83194	0.0480638	0.0899743	0.278381	0.297069	0.233957	1	33829934	PHC2	Body
cg21877005	-0.139366	3.11621e-05	-4.42438	0.0334627	-0.200805	-0.0775128	-0.139159	9.67175e-06	-4.42438	0.0314527	-0.200805	-0.0775128	0	0.520741	1	109242103	PRPF38B	Body
cg16104837	0.24165	3.1182e-05	4.43737	0.058024	0.135115	0.348903	0.242009	9.10657e-06	4.43737	0.0545388	0.135115	0.348903	0	0.719706	15	77320672	PSTPIP1	Body
cg14233720	-0.173321	3.11952e-05	-4.42413	0.0416182	-0.249735	-0.096394	-0.174018	0.00419101	-2.86342	0.0607728	-0.29313	-0.0549053	0.450551	0.14105	14	99664344	BCL11B	Body
cg14537825	-0.149495	3.12125e-05	-4.42399	0.035898	-0.215406	-0.0831406	-0.138277	0.00186847	-3.11038	0.0444566	-0.22541	-0.0511436	0.250776	0.261017	2	98344873	ZAP70	Body
cg02481950	-0.150881	3.12138e-05	-4.42398	0.036231	-0.217404	-0.0839115	-0.156178	4.85881e-05	-4.06232	0.0384456	-0.23153	-0.0808262	0.0431833	0.371217	16	21665002	METTL9;IGSF6	Body;TSS1500
cg12127706	-0.220247	3.13163e-05	-4.42319	0.0528973	-0.31737	-0.122471	-0.224912	2.58893e-05	-4.2069	0.0534626	-0.329697	-0.120127	0	0.515876	11	70261959	CTTN	Body
cg27012908	-0.15172	3.13181e-05	-4.42317	0.036439	-0.218624	-0.0843656	-0.151495	9.72618e-06	-4.42317	0.0342503	-0.218624	-0.0843656	0	0.993716	16	22345154	POLR3E	3'UTR
cg22670759	-0.22854	3.14685e-05	-4.42201	0.0549035	-0.329346	-0.127056	-0.228201	9.77871e-06	-4.42201	0.0516057	-0.329346	-0.127056	0	0.645084	3	50487955	CACNA2D2	Body
cg16831889	0.337277	3.14928e-05	4.43496	0.0810295	0.188502	0.487053	0.337777	9.20897e-06	4.43496	0.0761624	0.188502	0.487053	0	0.702137	15	50558051	HDC	TSS200
cg05799962	0.160446	3.15564e-05	4.43447	0.0385509	0.0896645	0.231704	0.15273	0.0371741	2.08385	0.0732921	0.00907965	0.296379	0.631144	0.0433366	16	31404385	ITGAD	TSS1500
cg18659586	0.150281	3.18776e-05	4.43201	0.0361286	0.083947	0.217062	0.155924	0.000831209	3.34219	0.0466532	0.0644851	0.247362	0.331672	0.21329	17	7017474	ASGR2	Body
cg04932082	0.189619	3.21095e-05	4.43025	0.0456039	0.105888	0.273914	0.189901	9.41251e-06	4.43025	0.0428646	0.105888	0.273914	0	0.813423	6	91113506
cg03876150	0.224742	3.21719e-05	4.42978	0.0540567	0.12549	0.324661	0.225076	9.43313e-06	4.42978	0.0508097	0.12549	0.324661	0	0.813546	2	102369368	MAP4K4	Body
cg00164997	-0.213916	3.22285e-05	-4.41621	0.0514576	-0.308395	-0.118801	-0.218812	3.31361e-05	-4.15077	0.0527159	-0.322133	-0.11549	0	0.429583	6	25042548
cg13444413	0.212001	3.22491e-05	4.42919	0.050999	0.118364	0.306268	0.212316	9.45863e-06	4.42919	0.0479357	0.118364	0.306268	0	0.439046	12	58131011	AGAP2	1stExon;Body
cg21987515	0.232503	3.24443e-05	4.42773	0.0559493	0.129776	0.33592	0.244098	0.0120075	2.51192	0.0971759	0.0536372	0.43456	0.63294	0.0425674	4	153274118	FBXW7	Body;TSS200
cg13912311	0.258554	3.27323e-05	4.42558	0.0622485	0.144262	0.373615	0.258938	9.61856e-06	4.42558	0.0585095	0.144262	0.373615	0	0.677288	9	127265348	NR5A1	Body
cg07855221	-0.157824	3.27899e-05	-4.41201	0.0380009	-0.227596	-0.087583	-0.158181	1.6551e-05	-4.30697	0.0367268	-0.230164	-0.0861978	0	0.448422	17	79877314	MAFG;SIRT7	3'UTR;TSS1500
cg12959048	-0.153933	3.28591e-05	-4.4115	0.0370683	-0.221993	-0.0854157	-0.153704	1.02658e-05	-4.4115	0.0348418	-0.221993	-0.0854157	0	0.70198	11	73096162	RELT	5'UTR
cg22777249	-0.208745	3.29013e-05	-4.41118	0.0502711	-0.301046	-0.115824	-0.208435	1.02807e-05	-4.41118	0.0472515	-0.301046	-0.115824	0	0.462711	22	50319194	CRELD2	Body
cg04883472	-0.120565	3.29594e-05	-4.41075	0.029038	-0.173881	-0.0668913	-0.125935	0.000227222	-3.68665	0.0341596	-0.192886	-0.058983	0.283773	0.241804	11	87080622
cg02848961	0.22365	3.32086e-05	4.42206	0.0538881	0.124708	0.323257	0.223983	9.7765e-06	4.42206	0.0506513	0.124708	0.323257	0	0.588644	1	202091865	GPR37L1	TSS200
cg21419003	-0.163602	3.32516e-05	-4.40861	0.0394224	-0.235984	-0.090733	-0.163358	1.04038e-05	-4.40861	0.0370544	-0.235984	-0.090733	0	0.569935	1	112048205	ADORA3	Body;TSS1500
cg24232510	-0.19503	3.34688e-05	-4.40702	0.0470123	-0.281347	-0.108132	-0.16159	0.0847214	-1.72393	0.0937337	-0.345305	0.0221248	0.701442	0.0181601	2	240582629
cg26003140	-0.177924	3.36005e-05	-4.40606	0.0428983	-0.256688	-0.0986306	-0.178709	5.49994e-05	-4.0333	0.0443085	-0.265552	-0.0918663	0.0577835	0.364119	17	8611612
cg07368661	0.185132	3.37407e-05	4.41819	0.0446463	0.103158	0.267656	0.185407	9.95325e-06	4.41819	0.0419646	0.103158	0.267656	0	0.898574	17	73506203	CASKIN2	TSS1500;Body
cg06702537	-0.126195	3.3741e-05	-4.40505	0.0304332	-0.182072	-0.069942	-0.12793	0.000131599	-3.82345	0.0334593	-0.193509	-0.0623509	0.026948	0.378992	16	9053911	USP7	Body
cg02593403	0.195602	3.38811e-05	4.41717	0.047182	0.108972	0.282813	0.193881	6.90101e-05	3.97967	0.0487177	0.0983957	0.289366	0.0752795	0.355481	10	102278918	SEC31B	5'UTR
cg01697865	0.143526	3.38815e-05	4.41717	0.0346207	0.0799603	0.207519	0.137569	0.00107576	3.26993	0.0420709	0.0551113	0.220026	0.283806	0.241785	11	117856007	IL10RA	TSS1500
cg22850925	-0.117084	3.39162e-05	-4.40378	0.028244	-0.168942	-0.0648774	-0.117598	1.37589e-05	-4.34767	0.0270485	-0.170612	-0.0645839	0	0.585192	4	146743669	ZNF827	Body
cg18745317	0.151263	3.39723e-05	4.41652	0.0364924	0.084261	0.218716	0.157522	0.000159889	3.77519	0.0417258	0.0757415	0.239303	0.288798	0.238845	5	81063103
cg06097370	0.153904	3.40932e-05	4.41565	0.0371368	0.0857186	0.222548	0.155782	0.000142983	3.80295	0.0409633	0.0754949	0.236068	0.210985	0.28363	10	21604082
cg26793227	-0.139169	3.41177e-05	-4.40234	0.0335825	-0.200828	-0.0770945	-0.138961	1.0709e-05	-4.40234	0.0315654	-0.200828	-0.0770945	0	0.523511	1	16483658	EPHA2	TSS1500
cg20817131	0.282269	3.41673e-05	4.41512	0.0681192	0.157198	0.408181	0.309322	0.00089656	3.32112	0.0931378	0.126775	0.491869	0.476843	0.125271	7	27184167	HOXA5	TSS1500
cg19744211	-0.16056	3.43962e-05	-4.40036	0.0387618	-0.231729	-0.0889121	-0.172988	0.000194077	-3.7266	0.0464198	-0.26397	-0.0820071	0.19744	0.291176	14	95079224	SERPINA3	5'UTR
cg11591485	0.246322	3.44336e-05	4.41323	0.0594697	0.137132	0.356246	0.261575	0.00332588	2.93589	0.0890955	0.0869509	0.436199	0.412966	0.163887	3	124839640	SLC12A8	Body
cg08370178	0.215158	3.44559e-05	4.41307	0.0519477	0.119779	0.311179	0.215479	1.01914e-05	4.41307	0.0488274	0.119779	0.311179	0	0.963196	5	43034043
cg09827249	0.221162	3.44821e-05	4.41289	0.0533995	0.123117	0.319866	0.221491	1.02001e-05	4.41289	0.0501919	0.123117	0.319866	0	0.862188	10	135051256	VENTX	TSS200
cg18801806	0.113196	3.44924e-05	4.41281	0.0273316	0.0630134	0.163716	0.124941	0.00228725	3.05015	0.0409622	0.0446565	0.205225	0.505064	0.108662	11	118869385	CCDC84	Body
cg04462774	0.192355	3.45663e-05	4.41229	0.0464503	0.107069	0.278214	0.192776	2.08307e-05	4.2558	0.0452973	0.103995	0.281557	0.0103663	0.386805	12	50368110	AQP6	Body
cg13494087	0.166711	3.48005e-05	4.41064	0.0402728	0.0927674	0.241151	0.166959	1.03064e-05	4.41064	0.0378538	0.0927674	0.241151	0	0.702346	9	110266728
cg15194531	0.309464	3.48297e-05	4.41044	0.0747615	0.172197	0.447654	0.448385	0.00972189	2.58557	0.173418	0.108491	0.788279	0.729531	0.0247907	17	43318900	FMNL1	Body
cg19526353	0.200213	3.5186e-05	4.40795	0.0483956	0.111356	0.289668	0.209846	0.000166887	3.76449	0.0557434	0.100591	0.319101	0.294904	0.235238	19	42760742	ERF	TSS1500
cg11871991	0.180651	3.54372e-05	4.40622	0.0436843	0.100444	0.261398	0.210461	0.00301301	2.96641	0.0709482	0.0714054	0.349517	0.497898	0.112838	15	83240213	CPEB1	Body;1stExon
cg05563558	0.200295	3.54512e-05	4.40612	0.0484355	0.111364	0.289823	0.221343	0.000367038	3.56272	0.0621276	0.0995751	0.343111	0.0419584	0.371808	12	3445716
cg19692322	-0.139847	3.56022e-05	-4.39194	0.0338258	-0.201953	-0.0773225	-0.173366	0.00106977	-3.2715	0.0529929	-0.277231	-0.0695023	0.237597	0.268577	1	3621048	TP73	Body
cg11598403	0.288902	3.56277e-05	4.40491	0.0698818	0.160594	0.418072	0.294725	3.48174e-05	4.13943	0.0711995	0.155177	0.434274	0.162265	0.310397	18	74799500	MBP	Body
cg23184070	0.15615	3.57645e-05	4.40397	0.0377788	0.0867857	0.225981	0.156835	1.21628e-05	4.37465	0.0358509	0.0865686	0.227102	0	0.566888	7	149156562	ZNF777	5'UTR
cg07923390	0.178682	3.57775e-05	4.40388	0.0432312	0.0993073	0.258591	0.178949	1.06331e-05	4.40388	0.0406345	0.0993073	0.258591	0	0.64007	6	35109242	TCP11	TSS200
cg24312985	0.17803	3.58162e-05	4.40362	0.0430759	0.0989398	0.257652	0.181426	4.33486e-05	4.08887	0.0443708	0.0944611	0.268391	0	0.488854	1	6684957	THAP3	TSS1500
cg17619876	-0.171458	3.58935e-05	-4.38995	0.0414907	-0.247637	-0.0947659	-0.289885	0.0173021	-2.38022	0.121789	-0.528586	-0.0511831	0.819526	0.00392278	5	1807759	NDUFS6	Body
cg25979543	-0.207214	3.61645e-05	-4.38811	0.0501642	-0.299319	-0.11449	-0.206904	1.14339e-05	-4.38811	0.0471511	-0.299319	-0.11449	0	0.990396	1	17888104	ARHGEF10L	5'UTR
cg07188665	0.117525	3.63367e-05	4.40009	0.0284591	0.0652724	0.170129	0.117701	1.08207e-05	4.40009	0.0267496	0.0652724	0.170129	0.0847113	0.350765	16	67200492	HSF4	Body
cg08129759	0.191211	3.63647e-05	4.3999	0.0463044	0.106194	0.276801	0.192175	0.000346757	3.5776	0.0537162	0.0868935	0.297457	0.297647	0.233614	1	202091944	GPR37L1	TSS200
cg22950153	-0.242267	3.6601e-05	-4.38518	0.0586894	-0.350024	-0.133785	-0.241905	1.15891e-05	-4.38518	0.0551642	-0.350024	-0.133785	0	0.774101	15	65625378	IGDCC3	Body
cg06830450	0.209898	3.67265e-05	4.39748	0.0508577	0.11652	0.303904	0.258147	0.00707536	2.69328	0.0958486	0.0702869	0.446006	0.699043	0.0188384	12	58121004	LOC100130776;AGAP2	Body
cg25952581	0.152883	3.68854e-05	4.39642	0.037052	0.0848532	0.22137	0.156063	0.000169292	3.76092	0.041496	0.0747323	0.237394	0.273505	0.247824	7	27170961	HOXA4	TSS1500
cg08283130	0.230184	3.69158e-05	4.39622	0.0557889	0.127752	0.333305	0.252235	0.000276744	3.63615	0.0693688	0.116275	0.388196	0.119835	0.332831	19	8591776	MYO1F	Body
cg11155924	-0.176799	3.70103e-05	-4.38246	0.0428563	-0.255486	-0.097583	-0.176534	1.17349e-05	-4.38246	0.0402821	-0.255486	-0.097583	0	0.559975	11	70449258	SHANK2	Body
cg12793610	0.25454	3.70308e-05	4.39546	0.0617027	0.14125	0.368592	0.257613	0.00243364	3.03147	0.0849795	0.0910563	0.42417	0.471877	0.128233	4	154125637	TRIM2	5'UTR;1stExon
cg27162435	0.257608	3.70738e-05	4.39517	0.0624505	0.142945	0.373042	0.258144	1.43546e-05	4.33837	0.0595026	0.141521	0.374767	0	0.564953	17	7833163	KCNAB3	TSS1500
cg23460145	0.217039	3.71492e-05	4.39468	0.0526214	0.120422	0.314305	0.217364	1.10938e-05	4.39468	0.0494607	0.120422	0.314305	0	0.558001	11	73073425	ARHGEF17	Body
cg03466198	-0.190441	3.73215e-05	-4.38041	0.0461848	-0.275239	-0.105073	-0.194372	5.3863e-05	-4.0382	0.0481334	-0.288712	-0.100033	0.206989	0.285864	7	50727932	GRB10	Body
cg10001715	-0.138889	3.73365e-05	-4.38031	0.0336833	-0.200733	-0.0766282	-0.177472	0.0174561	-2.37696	0.0746633	-0.323809	-0.0311342	0.74916	0.00752216	16	78345421	WWOX	Body
cg19400113	0.167916	3.73804e-05	4.39316	0.0407257	0.0931412	0.243194	0.168167	1.11717e-05	4.39316	0.0382794	0.0931412	0.243194	0	0.633388	3	189546778	TP63;MIR944	Body;TSS1500
cg05077231	0.226974	3.77088e-05	4.39101	0.0550763	0.125851	0.328778	0.227555	1.39323e-05	4.34492	0.0523727	0.124907	0.330204	0	0.510575	13	49793054	MLNR	TSS1500
cg07616871	0.196654	3.77174e-05	4.39096	0.0477196	0.109038	0.28486	0.213684	0.000280932	3.63228	0.0588292	0.0983807	0.328987	0.194686	0.292701	2	218843504
cg16227748	-0.254489	3.77508e-05	-4.3776	0.0617568	-0.367879	-0.140337	-0.254108	1.19992e-05	-4.3776	0.0580473	-0.367879	-0.140337	0	0.476117	2	232186992	ARMC9	Body
cg23664926	0.199289	3.77588e-05	4.39069	0.0483619	0.110494	0.288682	0.199588	1.12992e-05	4.39069	0.045457	0.110494	0.288682	0	0.430918	11	44642868
cg13533061	-0.170663	3.80545e-05	-4.37564	0.0414332	-0.246737	-0.0940773	-0.170407	1.21077e-05	-4.37564	0.0389445	-0.246737	-0.0940773	0	0.761227	17	74712429	JMJD6	3'UTR
cg19414383	0.17829	3.8057e-05	4.38876	0.0432851	0.0988159	0.258299	0.178557	1.13999e-05	4.38876	0.0406851	0.0988159	0.258299	0	0.749169	1	17528238
cg25382900	-0.153375	3.81051e-05	-4.37531	0.037239	-0.221748	-0.0845424	-0.188186	0.00262747	-3.00826	0.0625563	-0.310794	-0.0655776	0.44052	0.147122	1	12148326	TNFRSF8	Body
cg07480446	-0.20674	3.81607e-05	-4.37496	0.0501997	-0.29891	-0.11395	-0.20837	3.23464e-05	-4.15629	0.0501336	-0.30663	-0.11011	0.0303622	0.377367	2	239069576
cg17084151	0.178817	3.83079e-05	4.38715	0.0434289	0.0990784	0.259091	0.194933	0.000440737	3.51441	0.0554668	0.0862199	0.303646	0.394046	0.17543	8	102803237	NCALD	5'UTR;1stExon
cg07826859	-0.18027	3.8401e-05	-4.37342	0.0437879	-0.260668	-0.0993322	-0.18	1.22318e-05	-4.37342	0.0411577	-0.260668	-0.0993322	0	0.74528	7	45020086	MYO1G	TSS1500
cg15080939	0.191312	3.84486e-05	4.38625	0.0464733	0.105985	0.277214	0.190085	0.000369177	3.56119	0.0533768	0.0854684	0.294702	0.24197	0.266076	6	30881560	VARS2;GTF2H4	TSS1500;Body
cg08323969	-0.188855	3.87443e-05	-4.37123	0.0458961	-0.273123	-0.10402	-0.202915	0.000332198	-3.5888	0.056541	-0.313733	-0.0920963	0.261874	0.254599	17	40770823
cg24842859	0.117161	3.88762e-05	4.38354	0.0284782	0.0648732	0.1698	0.117337	1.16769e-05	4.38354	0.0267676	0.0648732	0.1698	0	0.813268	1	25257599	RUNX3	TSS1500;Body
cg11688949	0.185008	3.91839e-05	4.3816	0.0449896	0.102404	0.268167	0.186639	0.00432154	2.85368	0.0654027	0.0584518	0.314826	0.498039	0.112756	8	27115956	STMN4	TSS200
cg03368099	0.183786	3.91994e-05	4.3815	0.0446934	0.101726	0.266398	0.254711	0.00367975	2.90439	0.0876989	0.0828247	0.426598	0.731367	0.010853	7	27184521	HOXA5	TSS1500
cg07530172	-0.197704	3.93901e-05	-4.36717	0.0480911	-0.286002	-0.108812	-0.197407	1.25865e-05	-4.36717	0.0452024	-0.286002	-0.108812	0	0.685971	11	95431373
cg22908922	-0.165269	3.94263e-05	-4.36695	0.0402035	-0.239085	-0.0909566	-0.165021	1.25995e-05	-4.36695	0.0377886	-0.239085	-0.0909566	0	0.607099	14	105855008	PACS2	Body
cg12636482	-0.164206	3.9558e-05	-4.36613	0.0399522	-0.23756	-0.0903574	-0.173589	0.000136537	-3.81436	0.0455095	-0.262786	-0.0843925	0.0487864	0.368505	1	201777631	NAV1;MIR1231	Body;TSS200
cg26796443	-0.209925	3.96673e-05	-4.36545	0.051084	-0.303718	-0.115501	-0.209609	1.26861e-05	-4.36545	0.0480155	-0.303718	-0.115501	0	0.724456	12	15844458	EPS8	5'UTR
cg00806138	0.205727	3.96687e-05	4.37858	0.0500625	0.113809	0.298263	0.206036	1.19455e-05	4.37858	0.0470554	0.113809	0.298263	0	0.449459	1	47881404	FOXE3	TSS1500
cg20901959	0.130332	3.97857e-05	4.37786	0.0317209	0.0720907	0.188965	0.130528	1.19853e-05	4.37786	0.0298155	0.0720907	0.188965	0	0.517101	12	130502552
cg14789659	-0.188159	3.97945e-05	-4.36466	0.0457957	-0.272243	-0.10351	-0.165757	0.0819606	-1.73942	0.0952942	-0.35253	0.0210164	0.730354	0.0110652	10	63809073	ARID5B	Body
cg15548613	0.286271	3.98539e-05	4.37743	0.0696808	0.158333	0.41507	0.286702	1.20084e-05	4.37743	0.0654953	0.158333	0.41507	0	0.857504	22	38610795	MAFF	Body
cg04312620	0.233771	3.98639e-05	4.37737	0.0569027	0.129295	0.338951	0.234123	1.20118e-05	4.37737	0.0534847	0.129295	0.338951	0	0.923232	20	50419214	SALL4	TSS200
cg01276536	-0.119513	3.98666e-05	-4.36422	0.029091	-0.172926	-0.065741	-0.119334	1.27577e-05	-4.36422	0.0273436	-0.172926	-0.065741	0	0.435558	17	79075920	BAIAP2	Body
cg18252633	0.195577	3.98998e-05	4.37715	0.047608	0.108165	0.283576	0.19587	1.2024e-05	4.37715	0.0447484	0.108165	0.283576	0	0.898532	11	73054401	ARHGEF17	Body
cg06830319	0.140854	4.0095e-05	4.37595	0.0342967	0.0778834	0.204249	0.141066	1.20903e-05	4.37595	0.0322366	0.0778834	0.204249	0	0.560937	16	57406074	CX3CL1	TSS1500
cg04021672	0.132546	4.01244e-05	4.37577	0.0322751	0.0732871	0.192204	0.134052	0.000378493	3.55464	0.0377117	0.0601381	0.207965	0.188022	0.296376	9	34457129	C9orf25	Body
cg26276395	-0.16486	4.01361e-05	-4.36256	0.0401442	-0.238567	-0.090657	-0.121199	0.275222	-1.09111	0.111078	-0.338908	0.0965102	0.763577	0.00535943	1	107496342
cg00505606	-0.199253	4.01747e-05	-4.36233	0.0485218	-0.288342	-0.109565	-0.198954	1.28686e-05	-4.36233	0.0456072	-0.288342	-0.109565	0	0.734362	1	3620638	TP73	Body
cg03331474	0.23139	4.02176e-05	4.3752	0.056351	0.127926	0.33555	0.231738	1.2132e-05	4.3752	0.0529662	0.127926	0.33555	0	0.522839	7	27163331	HOXA3	5'UTR
cg20076442	-0.170978	4.02268e-05	-4.36201	0.0416392	-0.24743	-0.0940114	-0.213729	0.00657154	-2.71781	0.0786402	-0.367861	-0.0595972	0.679973	0.024708	8	72745197
cg17117981	-0.169369	4.02781e-05	-4.3617	0.0412504	-0.245108	-0.0931216	-0.169115	1.29059e-05	-4.3617	0.0387727	-0.245108	-0.0931216	0	0.51676	8	144410972	TOP1MT	Body
cg18316974	0.235226	4.04024e-05	4.37407	0.0573	0.13002	0.34114	0.23558	1.21949e-05	4.37407	0.0538582	0.13002	0.34114	0	0.633499	1	92947035	GFI1	Body
cg02283487	0.129919	4.0462e-05	4.37371	0.0316503	0.071807	0.188422	0.158545	0.000930484	3.31074	0.0478879	0.064686	0.252403	0.36568	0.192713	14	20904020	KLHL33	TSS1500
cg13565401	-0.122063	4.05916e-05	-4.35979	0.0297418	-0.176671	-0.0670878	-0.126884	5.21537e-05	-4.04576	0.0313622	-0.188353	-0.0654152	0	0.550281	6	32906532	HLA-DMB	Body
cg10665892	-0.171956	4.08113e-05	-4.35846	0.0419115	-0.248908	-0.0944865	-0.171697	1.30981e-05	-4.35846	0.039394	-0.248908	-0.0944865	0	0.834754	12	1921115	CACNA2D4	Body
cg04917472	-0.18058	4.0944e-05	-4.35766	0.0440214	-0.261406	-0.0992101	-0.231322	0.0105008	-2.55889	0.0903996	-0.408502	-0.0541424	0.560954	0.0774155	20	57583286	CTSZ	TSS1500
cg02483701	0.193306	4.10271e-05	4.3703	0.0471293	0.106774	0.28042	0.213251	0.00417795	2.8644	0.0744485	0.0673342	0.359167	0.504346	0.109079	7	27215610	HOXA10	Body
cg26180383	-0.150869	4.10495e-05	-4.35703	0.0367839	-0.218406	-0.0828771	-0.150642	1.3184e-05	-4.35703	0.0345744	-0.218406	-0.0828771	0	0.506196	8	129061048	MIR1207;PVT1	TSS1500;Body
cg22675702	-0.204541	4.11607e-05	-4.35636	0.0498776	-0.296119	-0.112347	-0.195268	0.00207566	-3.07919	0.0634154	-0.31956	-0.070976	0	0.43939	17	20026062	CYTSB	Body
cg09183151	0.177626	4.1275e-05	4.36882	0.0433211	0.0980861	0.257702	0.177894	1.24921e-05	4.36882	0.040719	0.0980861	0.257702	0	0.700903	5	170889300
cg15691199	-0.193862	4.1405e-05	-4.3549	0.0472892	-0.280688	-0.106452	-0.19357	1.33125e-05	-4.3549	0.0444487	-0.280688	-0.106452	0	0.480048	14	23589419	CEBPE	TSS1500
cg09033638	0.179109	4.1468e-05	4.36767	0.0436943	0.0988838	0.259874	0.188268	0.00022877	3.68492	0.0510913	0.0881305	0.288405	0.263289	0.253777	2	128642357	AMMECR1L	5'UTR;1stExon
cg27443779	0.146072	4.164e-05	4.36665	0.0356431	0.080629	0.211955	0.156201	0.02837	2.19213	0.0712551	0.0165431	0.295858	0.649369	0.0358155	11	14664793	PDE3B;PSMA1	TSS1500;5'UTR
cg26194251	-0.176598	4.20274e-05	-4.35123	0.0431143	-0.255759	-0.0969051	-0.176332	1.35376e-05	-4.35123	0.0405246	-0.255759	-0.0969051	0	0.879335	13	46402508	SIAH3	Body
cg25062539	-0.159872	4.20596e-05	-4.35104	0.0390326	-0.231539	-0.087724	-0.159631	1.35493e-05	-4.35104	0.0366881	-0.231539	-0.087724	0	0.975653	8	79718482	IL7	TSS1500
cg13944805	0.113559	4.21241e-05	4.3638	0.0277277	0.0626494	0.164811	0.145547	0.00158723	3.15824	0.0460849	0.0552226	0.235872	0.550385	0.0831066	9	35563312	FAM166B	Body
cg09482050	0.437584	4.2156e-05	4.36361	0.106849	0.241402	0.635086	0.499989	0.00101142	3.28733	0.152096	0.201887	0.798091	0.507392	0.107311	16	67686832	RLTPR	Body
cg12562461	0.110318	4.21628e-05	4.36357	0.0269377	0.0608585	0.16011	0.147772	0.00558436	2.77124	0.0533233	0.0432598	0.252284	0.64219	0.0387018	17	62778131	LOC146880	TSS1500;TSS200
cg04742397	-0.185261	4.23583e-05	-4.3493	0.0452494	-0.268342	-0.101622	-0.184982	1.36575e-05	-4.3493	0.0425314	-0.268342	-0.101622	0	0.735245	14	95986554
cg05096637	0.22917	4.26908e-05	4.36051	0.0559987	0.126353	0.332679	0.229516	1.29762e-05	4.36051	0.0526351	0.126353	0.332679	0	0.77282	2	121846490
cg04915300	-0.119432	4.27001e-05	-4.34731	0.029184	-0.173015	-0.0654875	-0.119251	1.37814e-05	-4.34731	0.027431	-0.173015	-0.0654875	0	0.856931	2	157314925	GPD2	5'UTR
cg22210337	-0.189525	4.27801e-05	-4.34685	0.0463167	-0.274565	-0.103912	-0.248613	0.0141352	-2.45381	0.101317	-0.447191	-0.050035	0.679871	0.0247416	11	2322808	C11orf21;TSPAN32	Body;TSS1500
cg12787553	-0.191174	4.27859e-05	-4.34682	0.0467201	-0.276955	-0.104816	-0.190885	1.38126e-05	-4.34682	0.0439138	-0.276955	-0.104816	0	0.631311	20	57583188	CTSZ	TSS1500
cg06704969	-0.395386	4.28746e-05	-4.34631	0.0966379	-0.572819	-0.216759	-0.43057	0.00808854	-2.64835	0.16258	-0.749222	-0.111918	0.650511	0.0353656	3	194797099	C3orf21	Body
cg24129356	-0.21083	4.28889e-05	-4.34623	0.0515307	-0.305443	-0.11558	-0.214863	0.00123538	-3.23058	0.0665092	-0.345219	-0.0845078	0.383737	0.181718	6	32920735	HLA-DMA	1stExon
cg19553402	-0.239091	4.30386e-05	-4.34537	0.05845	-0.346409	-0.131052	-0.238731	1.39043e-05	-4.34537	0.0549391	-0.346409	-0.131052	0	0.496497	22	50747014	PLXNB2	TSS1500
cg24527008	-0.186276	4.32869e-05	-4.34395	0.0455532	-0.269914	-0.102075	-0.25883	0.00663279	-2.71474	0.0953424	-0.445697	-0.0719621	0.747427	0.00781391	5	177870233	COL23A1	Body
cg04597393	-0.245355	4.32924e-05	-4.34392	0.0600012	-0.355521	-0.134448	-0.244985	1.39965e-05	-4.34392	0.0563972	-0.355521	-0.134448	0	0.877714	8	142276533
cg02760962	0.210198	4.3341e-05	4.35678	0.051407	0.115812	0.30522	0.210516	1.31992e-05	4.35678	0.0483192	0.115812	0.30522	0	0.768767	11	35683421	TRIM44	TSS1500
cg14909614	0.197737	4.34864e-05	4.35595	0.0483686	0.108929	0.287142	0.198036	1.32491e-05	4.35595	0.0454633	0.108929	0.287142	0	0.616929	6	35454069	TEAD3	Body
cg22789318	0.325343	4.35196e-05	4.35576	0.0795859	0.179219	0.472451	0.336002	5.93582e-05	4.01535	0.0836794	0.171993	0.50001	0.153687	0.314999	17	981643	ABR	Body
cg25565203	-0.21065	4.35872e-05	-4.34224	0.0515339	-0.305269	-0.115394	-0.128062	0.321448	-0.991487	0.129161	-0.381213	0.12509	0.685562	0.0229008	5	56989227
cg15117739	0.135872	4.37375e-05	4.35453	0.0332466	0.0748292	0.197325	0.136077	1.33354e-05	4.35453	0.0312496	0.0748292	0.197325	0	0.486605	17	46698881	HOXB9	3'UTR
cg17353337	0.291869	4.38446e-05	4.35392	0.0714276	0.160724	0.423897	0.29231	1.33722e-05	4.35392	0.0671372	0.160724	0.423897	0	0.689642	6	138866898	NHSL1	Body
cg02127980	-0.213911	4.38875e-05	-4.34055	0.0523522	-0.310033	-0.117143	-0.210065	0.013363	-2.47395	0.084911	-0.376487	-0.0436427	0.489929	0.117518	9	137252116	RXRA	Body
cg19216624	-0.163275	4.39013e-05	-4.34047	0.0399603	-0.236645	-0.0894118	-0.163028	1.4218e-05	-4.34047	0.03756	-0.236645	-0.0894118	0	0.591868	7	127749463
cg06425868	0.163094	4.39026e-05	4.3536	0.0399161	0.0898056	0.236875	0.164837	7.51759e-05	3.95928	0.0416332	0.0832379	0.246437	0	0.48276	20	44463228	SNX21	Body
cg01024962	-0.2117	4.40942e-05	-4.33938	0.051825	-0.306854	-0.115906	-0.220477	0.00122175	-3.23375	0.0681799	-0.354107	-0.0868469	0.418122	0.160743	14	31389792	STRN3	Body
cg04981619	0.268325	4.41265e-05	4.35234	0.0656896	0.147715	0.389746	0.26873	1.34691e-05	4.35234	0.0617439	0.147715	0.389746	0	0.96946	2	43328122
cg12860635	0.228277	4.42189e-05	4.35182	0.055892	0.125656	0.331588	0.228622	1.35009e-05	4.35182	0.0525348	0.125656	0.331588	0	0.861733	6	30095140
cg12526474	0.127964	4.42644e-05	4.35157	0.0313329	0.0704349	0.18588	0.130452	8.71236e-05	3.92391	0.0332454	0.0652921	0.195612	0	0.445785	7	140097579	SLC37A3	5'UTR
cg08550588	0.109899	4.45344e-05	4.35007	0.026919	0.0604745	0.159657	0.110066	1.36096e-05	4.35007	0.025302	0.0604745	0.159657	0	0.687759	6	31696063	DDAH2	Body
cg13328496	-0.144911	4.45895e-05	-4.33662	0.0354974	-0.210087	-0.0792977	-0.144834	1.54791e-05	-4.32176	0.0335128	-0.210518	-0.0791503	0	0.493991	10	81227764
cg04250451	0.233881	4.47882e-05	4.34866	0.0573057	0.128664	0.339805	0.234234	1.3697e-05	4.34866	0.0538635	0.128664	0.339805	0	0.75778	1	25257784	RUNX3	TSS1500;Body
cg16673904	0.148863	4.49174e-05	4.34795	0.0364805	0.0818824	0.216294	0.149088	1.37415e-05	4.34795	0.0342893	0.0818824	0.216294	0	0.774287	17	7521996	SHBG	Body
cg10315249	0.107006	4.50357e-05	4.3473	0.026227	0.0588517	0.155484	0.109315	0.000120959	3.84417	0.0284365	0.0535804	0.16505	0.188258	0.296247	11	66235081	PELI3	5'UTR
cg02231404	0.439016	4.51051e-05	4.34692	0.107611	0.241435	0.637926	0.460517	0.0067037	2.71122	0.169856	0.127605	0.793428	0.475395	0.126134	20	62679635	SOX18	Body
cg16262110	-0.221631	4.51103e-05	-4.33375	0.0543264	-0.321378	-0.121213	-0.226449	0.000108403	-3.87097	0.0584992	-0.341105	-0.111792	0	0.456011	14	105909203	MTA1	Body
cg15123573	0.188994	4.51117e-05	4.34688	0.0463264	0.103935	0.274624	0.18928	1.38086e-05	4.34688	0.0435437	0.103935	0.274624	0	0.641933	5	176827082
cg09781936	0.152831	4.51148e-05	4.34687	0.0374623	0.0840478	0.222077	0.179423	0.0043905	2.84865	0.0629851	0.055974	0.302871	0.460404	0.13511	22	19749961	TBX1	Body
cg23656161	0.158833	4.51793e-05	4.34651	0.0389366	0.0873425	0.230803	0.197119	0.00308974	2.95867	0.0666241	0.0665377	0.3277	0.639907	0.0396406	22	17847424
cg00383136	-0.210976	4.6102e-05	-4.32837	0.0517789	-0.306045	-0.115267	-0.215271	0.00301248	-2.96646	0.0725684	-0.357503	-0.0730399	0.504913	0.108749	6	32410247	HLA-DRA	Body
cg04407063	-0.152084	4.61869e-05	-4.32792	0.0373291	-0.220622	-0.0830841	-0.167879	0.00363718	-2.90803	0.0577294	-0.281026	-0.0547311	0.501927	0.110486	11	67051977	ADRBK1	Body
cg03585017	-0.161896	4.62198e-05	-4.32774	0.0397391	-0.234859	-0.0884415	-0.16165	1.50647e-05	-4.32774	0.0373522	-0.234859	-0.0884415	0	0.469133	11	64213249
cg23941016	-0.137881	4.62313e-05	-4.32768	0.0338449	-0.200022	-0.0753215	-0.140196	5.58543e-05	-4.02967	0.0347909	-0.208385	-0.0720071	0.149218	0.317384	15	78315944	TBC1D2B	Body
cg26634219	0.260209	4.63184e-05	4.34035	0.0638791	0.142923	0.378284	0.283653	0.00277757	2.99134	0.0948248	0.0977999	0.469506	0.515692	0.102525	17	46608277	HOXB1	TSS200
cg04123310	0.204148	4.63288e-05	4.34029	0.0501172	0.11213	0.296786	0.204458	1.42292e-05	4.34029	0.0471069	0.11213	0.296786	0	0.86983	1	27677072	SYTL1	Body
cg00321288	0.187639	4.65502e-05	4.33911	0.0460769	0.103039	0.272808	0.206515	0.000372397	3.55891	0.0580275	0.0927828	0.320246	0.0161253	0.384106	12	87232692	MGAT4C	TSS200
cg20702879	0.208628	4.65725e-05	4.33899	0.0512324	0.114562	0.303326	0.208944	1.43136e-05	4.33899	0.048155	0.114562	0.303326	0	0.698955	6	167318108
cg20425384	-0.203521	4.66581e-05	-4.3254	0.0499835	-0.295294	-0.111131	-0.203212	1.52254e-05	-4.3254	0.0469812	-0.295294	-0.111131	0	0.457431	12	132657819
cg21775279	0.140506	4.67078e-05	4.33828	0.0345094	0.0771442	0.204293	0.140719	1.43605e-05	4.33828	0.0324365	0.0771442	0.204293	0	0.778753	1	28285385	XKR8;SMPDL3B	TSS1500;3'UTR
cg10420527	-0.142527	4.6733e-05	-4.325	0.0350071	-0.206803	-0.07782	-0.146364	0.000204751	-3.71308	0.0394185	-0.223623	-0.0691052	0.152491	0.315639	11	68138505	LRP5	Body
cg17355809	0.230949	4.69031e-05	4.33724	0.0567365	0.126777	0.335821	0.228277	0.0171203	2.38411	0.0957493	0.040612	0.415942	0.543885	0.0866639	1	231475345	C1orf124	Body
cg06579154	-0.225403	4.72131e-05	-4.32247	0.055395	-0.327111	-0.12301	-0.224331	5.99316e-05	-4.01308	0.0559	-0.333893	-0.114769	0	0.411391	10	134752183	C10orf93	Body
cg26916576	0.129696	4.72531e-05	4.3354	0.0318755	0.0711701	0.188615	0.129892	1.45496e-05	4.3354	0.0299609	0.0711701	0.188615	0	0.68816	14	91700557	GPR68	Body
cg22245494	0.0877562	4.72634e-05	4.33534	0.0215683	0.0481555	0.127623	0.0878893	1.45532e-05	4.33534	0.0202727	0.0481555	0.127623	0	0.527644	15	99669982	SYNM	Body
cg18454133	0.238492	4.74329e-05	4.33446	0.0586273	0.130848	0.346859	0.243801	0.00190799	3.10419	0.0785393	0.089867	0.397735	0.408693	0.166493	14	23835870	EFS	TSS1500
cg04182483	0.168014	4.75157e-05	4.33402	0.0413062	0.0921732	0.244365	0.168269	1.46408e-05	4.33402	0.0388251	0.0921732	0.244365	0	0.632588	10	121259610	RGS10	3'UTR
cg21647532	-0.12951	4.75883e-05	-4.32051	0.0318429	-0.187976	-0.0706516	-0.129314	1.5567e-05	-4.32051	0.0299302	-0.187976	-0.0706516	0	0.517064	2	85641985
cg02914652	0.187308	4.75942e-05	4.33362	0.0460541	0.10275	0.272435	0.208935	0.00250213	3.02308	0.0691131	0.0734755	0.344394	0.566182	0.0746459	12	4417142
cg01982597	-0.166314	4.7804e-05	-4.31939	0.0409024	-0.241413	-0.0907092	-0.133865	0.0314868	-2.15087	0.0622377	-0.255849	-0.0118813	0.496388	0.113723	10	50733420	ERCC6;PGBD3	Body;TSS1500
cg12873919	0.234353	4.78067e-05	4.33251	0.0576357	0.12853	0.340887	0.2559	0.000330043	3.5905	0.0712715	0.116211	0.39559	0.343816	0.205967	20	30309627	BCL2L1	Body
cg10125703	-0.144613	4.78504e-05	-4.31915	0.0355674	-0.209917	-0.0788698	-0.144393	1.56634e-05	-4.31915	0.033431	-0.209917	-0.0788698	0	0.818338	19	49228647	RASIP1	Body
cg23884076	-0.232302	4.81022e-05	-4.31784	0.0571517	-0.337236	-0.126662	-0.231949	1.57561e-05	-4.31784	0.0537188	-0.337236	-0.126662	0	0.417551	4	76945449	CXCL10;ART3	TSS1500;5'UTR
cg08305942	-0.169739	4.83769e-05	-4.31643	0.0417733	-0.246437	-0.0925246	-0.176149	0.000207292	-3.70996	0.04748	-0.269208	-0.0830898	0.0203686	0.382108	16	79692354
cg14748380	0.257057	4.83836e-05	4.32953	0.063263	0.140902	0.373993	0.257447	1.49425e-05	4.32953	0.059463	0.140902	0.373993	0	0.704948	1	179713788	FAM163A	5'UTR
cg09424348	0.17376	4.84596e-05	4.32914	0.0427671	0.0952369	0.252811	0.17995	0.00141705	3.19116	0.0563903	0.0694272	0.290473	0.373763	0.187795	6	30881549	VARS2;GTF2H4	TSS1500;Body
cg24668061	0.232559	4.85185e-05	4.32884	0.0572432	0.127457	0.338368	0.278276	0.00429092	2.85594	0.0974374	0.0873018	0.469249	0.62047	0.0480267	17	43318760	FMNL1	Body
cg00291478	-0.184146	4.85481e-05	-4.31555	0.0453281	-0.267371	-0.100361	-0.183866	1.59204e-05	-4.31555	0.0426054	-0.267371	-0.100361	0	0.59353	10	121301041	RGS10	Body
cg12338137	-0.206794	4.89863e-05	-4.31332	0.0509292	-0.300303	-0.112656	-0.206479	1.60819e-05	-4.31332	0.0478701	-0.300303	-0.112656	0	0.614509	2	218701429	TNS1	Body
cg01660934	0.200159	4.91169e-05	4.3258	0.0493028	0.109636	0.291291	0.200463	1.5198e-05	4.3258	0.0463413	0.109636	0.291291	0	0.75562	16	68269041	ESRP2	Body
cg13179074	0.117499	4.92811e-05	4.32497	0.0289478	0.0643495	0.171007	0.117678	1.52553e-05	4.32497	0.027209	0.0643495	0.171007	0	0.725311	1	167064091	DUSP27	1stExon
cg26837800	-0.2014	4.94221e-05	-4.31112	0.0496263	-0.292517	-0.109671	-0.201094	1.62428e-05	-4.31112	0.0466454	-0.292517	-0.109671	0	0.630128	1	56842338
cg19655952	0.191677	4.95444e-05	4.32365	0.047237	0.104947	0.27899	0.191969	1.53472e-05	4.32365	0.0443997	0.104947	0.27899	0	0.86626	7	114055204	FOXP2	1stExon;5'UTR
cg10850215	0.381691	4.95482e-05	4.32363	0.0940648	0.208983	0.555562	0.382272	1.53485e-05	4.32363	0.0884147	0.208983	0.555562	0	0.53837	6	33048469	HLA-DPB1	Body
cg05185634	0.172245	4.97469e-05	4.32263	0.0424582	0.0942891	0.250725	0.185353	0.000210612	3.70594	0.0500151	0.0873249	0.28338	0.0190393	0.382735	14	24804750	ADCY4	TSS1500
cg02674693	0.242757	4.97633e-05	4.32255	0.0598405	0.132886	0.353367	0.249021	0.000819743	3.34604	0.0744226	0.103155	0.394887	0.358032	0.197357	11	45109122
cg11808677	0.271941	4.98143e-05	4.32229	0.0670384	0.148854	0.395856	0.318881	0.00747104	2.67508	0.119204	0.0852453	0.552516	0.59207	0.0614253	12	6960079	USP5;CDCA3	TSS1500;Body
cg17178175	-0.231582	4.98866e-05	-4.3088	0.057094	-0.33641	-0.126049	-0.236348	0.0187914	-2.34964	0.100589	-0.433499	-0.0391974	0.680612	0.0244979	2	178109973	NFE2L2	Body;5'UTR
cg07312357	0.261023	4.989e-05	4.32192	0.0643525	0.142868	0.379973	0.267807	0.000685962	3.39513	0.0788797	0.113205	0.422408	0.29848	0.23312	1	217263805	ESRRG	TSS1500;5'UTR
cg09039163	-0.275394	4.99379e-05	-4.30854	0.0678994	-0.400062	-0.149888	-0.274975	1.64335e-05	-4.30854	0.0638209	-0.400062	-0.149888	0	0.997932	2	239009036	ESPNL	1stExon;5'UTR
cg05703096	-0.165218	5.00516e-05	-4.30798	0.0407403	-0.240019	-0.0899128	-0.164966	1.64756e-05	-4.30798	0.0382932	-0.240019	-0.0899128	0	0.958717	16	66887291	CA7	Body
cg26804406	0.147976	5.0101e-05	4.32087	0.0364909	0.0809768	0.215427	0.148202	1.55417e-05	4.32087	0.0342991	0.0809768	0.215427	0	0.760418	13	114824941	RASA3	Body
cg07739369	-0.192529	5.01586e-05	-4.30744	0.0474806	-0.279706	-0.104765	-0.193954	6.27529e-05	-4.00221	0.0484617	-0.288937	-0.0989707	0.0828893	0.351679	17	80241456
cg23641707	0.166438	5.02502e-05	4.32013	0.0410506	0.0910665	0.242316	0.202688	0.00474476	2.82387	0.0717767	0.0620083	0.343368	0.656033	0.0332284	2	151341348	RND3	Body
cg07660838	-0.254691	5.03489e-05	-4.3065	0.0628247	-0.370041	-0.138566	-0.254303	1.65856e-05	-4.3065	0.059051	-0.370041	-0.138566	0	0.753956	17	32909375	TMEM132E	Body
cg00437360	0.271911	5.03581e-05	4.31959	0.0670729	0.148761	0.395889	0.272325	1.56316e-05	4.31959	0.0630441	0.148761	0.395889	0	0.792396	17	14213579	HS3ST3B1	Body
cg23697410	0.201168	5.03699e-05	4.31954	0.0496232	0.110057	0.292892	0.201474	1.56357e-05	4.31954	0.0466426	0.110057	0.292892	0	0.870219	10	71336363
cg11386011	0.205833	5.04477e-05	4.31915	0.0507784	0.1126	0.299692	0.206146	1.5663e-05	4.31915	0.0477284	0.1126	0.299692	0	0.895398	6	32121156	PPT2;PRRT1	TSS200;TSS1500
cg02297801	-0.203253	5.06417e-05	-4.30506	0.0501531	-0.295337	-0.110549	-0.202943	1.66941e-05	-4.30506	0.0471406	-0.295337	-0.110549	0	0.791441	1	1710663	NADK	TSS1500
cg14369318	-0.166298	5.07743e-05	-4.30441	0.0410405	-0.24165	-0.0904378	-0.166044	1.67432e-05	-4.30441	0.0385754	-0.24165	-0.0904378	0	0.878981	4	30759285	PCDH7	Body
cg03731131	0.20089	5.07973e-05	4.31743	0.0495789	0.10986	0.292533	0.210566	0.000316807	3.60115	0.0584717	0.0959632	0.325168	0.0478266	0.368971	19	44278274	KCNN4	Body
cg23570245	-0.141906	5.08041e-05	-4.30426	0.0350221	-0.206209	-0.0771707	-0.196183	0.00238994	-3.03694	0.064599	-0.322795	-0.0695715	0.544594	0.0862738	17	42426011	GRN	5'UTR
cg05368971	-0.129823	5.08352e-05	-4.30411	0.0320413	-0.188653	-0.0705979	-0.166788	0.016841	-2.39016	0.0697813	-0.303557	-0.0300197	0.726801	0.011829	1	2321364	MORN1	Body
cg13626863	0.180166	5.08724e-05	4.31707	0.0444681	0.0985199	0.262361	0.180995	2.09686e-05	4.25432	0.0425437	0.0976104	0.264379	0	0.509443	10	71813912	H2AFY2	5'UTR
cg06690535	-0.197398	5.08915e-05	-4.30384	0.0487223	-0.286855	-0.107339	-0.197097	1.67866e-05	-4.30384	0.0457958	-0.286855	-0.107339	0	0.938598	3	196352142
cg21081878	-0.176324	5.09459e-05	-4.30357	0.0435235	-0.256236	-0.0958751	-0.160202	0.0295961	-2.17545	0.0736407	-0.304535	-0.0158689	0.528357	0.0953195	21	38334730	HLCS	5'UTR
cg26600753	0.263087	5.10413e-05	4.31624	0.0649469	0.143841	0.383136	0.261767	0.000337585	3.58461	0.0730252	0.11864	0.404893	0.294726	0.235344	5	180622446	TRIM7	Body
cg18281910	0.199246	5.11075e-05	4.31592	0.0491904	0.108929	0.29017	0.200147	2.96723e-05	4.17597	0.0479282	0.106209	0.294084	0.0213516	0.381643	1	236635177	EDARADD	Body
cg13283635	-0.217964	5.11406e-05	-4.30262	0.0538135	-0.316769	-0.118494	-0.231114	0.000356433	-3.5704	0.0647305	-0.357983	-0.104245	0.344259	0.205699	20	61450653	COL9A3	Body
cg00062282	-0.140677	5.11764e-05	-4.30245	0.0347335	-0.20445	-0.0764755	-0.135395	0.022211	-2.28674	0.0592086	-0.251441	-0.0193479	0.609488	0.0530568	22	50747369	PLXNB2	TSS1500
cg08336425	0.231929	5.12496e-05	4.31523	0.0572686	0.126781	0.337785	0.249183	0.000466485	3.4993	0.0712095	0.109615	0.388751	0.383338	0.181961	12	125140167
cg21236153	0.185371	5.12886e-05	4.31504	0.0457742	0.101326	0.26998	0.19448	0.000106005	3.87642	0.05017	0.0961485	0.292811	0.26251	0.25423	9	34457249	C9orf25	Body
cg25488284	0.204973	5.12997e-05	4.31498	0.0506153	0.11204	0.298531	0.205286	1.59614e-05	4.31498	0.047575	0.11204	0.298531	0	0.481865	2	242048127	PASK	Body
cg01471372	0.207222	5.13144e-05	4.31491	0.0511716	0.113268	0.301808	0.21129	5.37518e-05	4.03868	0.0523166	0.108752	0.313829	0	0.471202	8	38592365	TACC1	5'UTR
cg18655369	-0.212941	5.13509e-05	-4.3016	0.052586	-0.309492	-0.115741	-0.227228	0.000253106	-3.6591	0.0620995	-0.348941	-0.105515	0.255145	0.258496	19	1177575
cg17033391	0.241316	5.14699e-05	4.31416	0.059601	0.131884	0.351483	0.241684	1.60211e-05	4.31416	0.056021	0.131884	0.351483	0	0.955735	5	141015659	HDAC3;RELL2	Body;TSS1500
cg12185873	-0.274852	5.15243e-05	-4.30076	0.0678881	-0.399499	-0.149367	-0.274433	1.70214e-05	-4.30076	0.0638103	-0.399499	-0.149367	0	0.76169	14	106355821
cg26545425	-0.17139	5.15976e-05	-4.3004	0.0423367	-0.249123	-0.0931348	-0.171129	1.70486e-05	-4.3004	0.0397937	-0.249123	-0.0931348	0	0.97727	7	73022110	MLXIPL	Body
cg00240653	-0.196379	5.17088e-05	-4.29987	0.0485154	-0.285456	-0.106703	-0.196079	1.709e-05	-4.29987	0.0456013	-0.285456	-0.106703	0	0.742835	12	55378411	KIAA0748	1stExon;5'UTR
cg10509607	0.250505	5.17974e-05	4.31258	0.0618934	0.136865	0.36491	0.251185	1.76467e-05	4.29276	0.0585137	0.1365	0.36587	0	0.450487	14	99658541	BCL11B	Body
cg05081614	0.131489	5.1845e-05	4.31235	0.0324892	0.0718364	0.191542	0.0982	0.0974513	1.65734	0.0592517	-0.0179311	0.214331	0.620072	0.0482057	14	31494237	STRN3;AP4S1	Body;TSS1500
cg10457436	-0.173267	5.18809e-05	-4.29904	0.0428137	-0.251875	-0.0941293	-0.16898	0.000218615	-3.69647	0.045714	-0.258578	-0.0793827	0	0.393878	12	6745871	LPAR5	TSS1500
cg00495443	-0.131164	5.19484e-05	-4.29872	0.0324128	-0.190676	-0.0712522	-0.130964	1.7179e-05	-4.29872	0.0304659	-0.190676	-0.0712522	0	0.499929	22	17568163	IL17RA	Body
cg10581837	-0.141835	5.19687e-05	-4.29862	0.0350504	-0.20619	-0.0770472	-0.141618	1.71865e-05	-4.29862	0.0329451	-0.20619	-0.0770472	0	0.697851	13	76334707	LMO7	TSS200;Body
cg26700215	-0.174935	5.20516e-05	-4.29822	0.0432342	-0.254316	-0.0950204	-0.210319	0.00832191	-2.63872	0.0797049	-0.366538	-0.0541004	0.605059	0.0551408	8	67070006	TRIM55	Body
cg22755142	0.229733	5.22192e-05	4.31056	0.0567878	0.125467	0.3347	0.230084	1.62842e-05	4.31056	0.0533768	0.125467	0.3347	0	0.836249	2	16243377
cg19355069	0.240274	5.2221e-05	4.31055	0.0593936	0.131224	0.350058	0.240641	1.62849e-05	4.31055	0.055826	0.131224	0.350058	0	0.741643	12	125028302
cg06520331	-0.201384	5.24206e-05	-4.29646	0.0497913	-0.292804	-0.109349	-0.201077	1.73546e-05	-4.29646	0.0468005	-0.292804	-0.109349	0	0.845481	10	93171002	LOC100188947;HECTD2	Body
cg07318128	0.180945	5.24917e-05	4.30926	0.0447414	0.0987973	0.263646	0.181222	1.638e-05	4.30926	0.042054	0.0987973	0.263646	0	0.916511	17	46683806	HOXB6	TSS1500
cg03776506	0.135191	5.27475e-05	4.30805	0.0334373	0.0737976	0.196996	0.135397	1.64701e-05	4.30805	0.0314288	0.0737976	0.196996	0	0.771198	16	30581384	ZNF688	Body
cg19925025	0.166897	5.28414e-05	4.30761	0.0412836	0.0910975	0.243206	0.16812	0.0470748	1.98563	0.0846684	0.00217283	0.334067	0.712866	0.0151173	19	710823	PALM	Body
cg05514299	-0.17957	5.29029e-05	-4.29418	0.0444215	-0.261131	-0.0974611	-0.179296	1.75341e-05	-4.29418	0.0417533	-0.261131	-0.0974611	0	0.967828	17	74868670	MGAT5B	Body;TSS200
cg13829419	0.185397	5.311e-05	4.30634	0.0458734	0.101171	0.27019	0.187253	0.00194735	3.09815	0.0604403	0.0687921	0.305714	0.428633	0.154342	6	143167279	HIVEP2	5'UTR
cg13497903	0.177932	5.32315e-05	4.30577	0.0440322	0.0970867	0.259322	0.22119	0.00609441	2.74266	0.0806481	0.0631228	0.379258	0.574066	0.0705288	14	90920641
cg01142302	0.176614	5.32599e-05	4.30564	0.0437073	0.0963648	0.257403	0.181513	0.00112433	3.25741	0.055723	0.0722977	0.290728	0.183967	0.298603	3	9988590	PRRT3	Body
cg19442201	0.24667	5.329e-05	4.3055	0.0610462	0.134585	0.359508	0.300668	0.0263416	2.22114	0.135367	0.0353542	0.565982	0.756122	0.00641938	15	40572550
cg16908123	-0.203662	5.3374e-05	-4.29197	0.0504072	-0.296213	-0.110489	-0.203351	1.77097e-05	-4.29197	0.0473794	-0.296213	-0.110489	0	0.470673	1	244486252
cg05827190	-0.161656	5.35935e-05	-4.29094	0.04002	-0.235135	-0.0876825	-0.161409	1.77916e-05	-4.29094	0.0376162	-0.235135	-0.0876825	0	0.573072	4	681440	MFSD7	Body
cg15962969	0.258805	5.36245e-05	4.30394	0.0640728	0.141164	0.377238	0.260681	0.00212823	3.07173	0.0848647	0.0943495	0.427013	0.294641	0.235394	6	138866887	NHSL1	Body
cg27531366	-0.208908	5.38959e-05	-4.28954	0.0517349	-0.303897	-0.113281	-0.208589	1.79045e-05	-4.28954	0.0486274	-0.303897	-0.113281	0	0.960217	1	27627058	WDTC1	Body
cg06196379	-0.200629	5.39855e-05	-4.28912	0.0496894	-0.291862	-0.108783	-0.200323	1.79379e-05	-4.28912	0.0467048	-0.291862	-0.108783	0	0.84357	6	41254885	TREM1	TSS1500
cg08543327	-0.20385	5.40152e-05	-4.28899	0.0504887	-0.29655	-0.110526	-0.203538	1.7949e-05	-4.28899	0.047456	-0.29655	-0.110526	0	0.749203	5	1108651	SLC12A7	Body
cg05913684	0.190713	5.40819e-05	4.30182	0.0472384	0.103981	0.278029	0.191005	1.69404e-05	4.30182	0.044401	0.103981	0.278029	0	0.66399	19	710906	PALM	Body
cg06298740	-0.153074	5.43309e-05	-4.28753	0.0379256	-0.222708	-0.0829721	-0.15284	1.8067e-05	-4.28753	0.0356475	-0.222708	-0.0829721	0	0.794062	1	227125826
cg04468741	-0.18135	5.45466e-05	-4.28654	0.0449415	-0.263865	-0.0982795	-0.16472	0.0521883	-1.94158	0.0848381	-0.331	0.0015599	0.579736	0.0676158	11	12181467	MICAL2	5'UTR
cg00769161	0.315882	5.46276e-05	4.29931	0.0782876	0.172141	0.46059	0.306058	0.000911841	3.3164	0.0922861	0.125181	0.486936	0.34118	0.207559	12	58130183	AGAP2	Body
cg02026306	0.0761608	5.46482e-05	4.29921	0.018876	0.0415034	0.111051	0.0849825	0.000519862	3.47031	0.0244885	0.036986	0.132979	0.372138	0.188784	19	50184053	PRMT1	Body
cg08534628	-0.176612	5.48797e-05	-4.28502	0.0437829	-0.257	-0.0956831	-0.202486	0.00409139	-2.87103	0.0705275	-0.340718	-0.064255	0.484465	0.120746	13	100650073
cg08951051	0.178866	5.51841e-05	4.29678	0.044356	0.0974257	0.260854	0.19851	0.00163796	3.14906	0.0630379	0.0749582	0.322062	0.500209	0.111488	16	4993543
cg04685387	-0.138524	5.53581e-05	-4.28285	0.0343582	-0.201608	-0.0750163	-0.179382	0.00279843	-2.98905	0.0600131	-0.297006	-0.0617589	0.551235	0.0826446	10	34925640	PARD3	Body
cg22486834	0.16407	5.53646e-05	4.29596	0.0406945	0.0893521	0.23929	0.164321	1.73939e-05	4.29596	0.0382501	0.0893521	0.23929	0	0.825233	6	52859107	GSTA4	5'UTR
cg08210681	-0.221301	5.54104e-05	-4.28262	0.0548924	-0.322087	-0.119838	-0.220962	1.84709e-05	-4.28262	0.0515952	-0.322087	-0.119838	0	0.90468	11	130026698
cg16641055	0.19056	5.56807e-05	4.29454	0.0472806	0.10375	0.277954	0.186896	0.000219453	3.6955	0.0505739	0.0877729	0.286019	0.0271166	0.378912	16	88846292	FAM38A	Body
cg19731612	0.218882	5.58958e-05	4.29357	0.0543199	0.119147	0.319287	0.227906	0.00150848	3.17305	0.0718256	0.0871304	0.368682	0.448477	0.142304	5	176559334	NSD1	TSS1500
cg21597025	0.131997	5.60022e-05	4.2931	0.0327612	0.0718449	0.192553	0.132199	1.76198e-05	4.2931	0.0307933	0.0718449	0.192553	0	0.965229	3	142837564	CHST2	TSS1500
cg06096805	0.149485	5.64502e-05	4.2911	0.0371191	0.0813322	0.218096	0.175139	0.00453168	2.83857	0.0616997	0.0542095	0.296068	0.513232	0.103939	9	130743943	FAM102A	TSS1500
cg05714396	0.12013	5.65128e-05	4.29083	0.0298318	0.0653571	0.175271	0.129326	0.000175207	3.75232	0.0344655	0.0617744	0.196877	0.0319659	0.376602	5	81048495	SSBP2	TSS1500
cg27566403	0.236008	5.6608e-05	4.2904	0.0586135	0.12839	0.34435	0.23637	1.78348e-05	4.2904	0.0550928	0.12839	0.34435	0	0.581546	17	76719612	CYTH1	Body
cg05234415	0.199008	5.6611e-05	4.29039	0.0494244	0.108262	0.290364	0.199313	1.78359e-05	4.29039	0.0464557	0.108262	0.290364	0	0.989463	19	38743744	PPP1R14A	Body
cg21141143	-0.19868	5.66485e-05	-4.27709	0.049345	-0.289281	-0.10747	-0.220539	0.00120702	-3.23722	0.0681261	-0.354063	-0.0870141	0.398628	0.172634	5	60922694
cg08737189	0.181942	5.67252e-05	4.28989	0.0451914	0.0989679	0.265474	0.148923	0.0624698	1.86295	0.0799394	-0.00775553	0.305601	0.622978	0.0469067	7	131223417	PODXL	Body
cg25900902	0.355147	5.70066e-05	4.28865	0.0882382	0.193137	0.518248	0.355837	1.99828e-05	4.26508	0.0834302	0.192316	0.519357	0	0.414856	17	7253340	ACAP1	Body
cg18285681	-0.135695	5.70545e-05	-4.2753	0.0337159	-0.1976	-0.0733746	-0.150145	0.00425417	-2.85867	0.0525225	-0.253087	-0.0472025	0.602839	0.0561968	7	2728841	AMZ1	5'UTR
cg18655522	-0.149825	5.71309e-05	-4.27497	0.0372295	-0.21818	-0.0810094	-0.151406	7.27134e-05	-3.96723	0.0381642	-0.226206	-0.0766056	0.0231386	0.380798	14	69424756	ACTN1	Body
cg13904214	0.168521	5.73912e-05	4.28696	0.0418863	0.0916149	0.245944	0.168779	1.81131e-05	4.28696	0.0393704	0.0916149	0.245944	0	0.477379	7	155556729	RBM33	Body
cg24670715	0.167767	5.76944e-05	4.28564	0.0417118	0.0911813	0.244867	0.168024	1.8221e-05	4.28564	0.0392063	0.0911813	0.244867	0	0.896405	8	6420506	ANGPT2;MCPH1	5'UTR;1stExon;Body
cg25050332	0.34573	5.78911e-05	4.28479	0.0859759	0.187873	0.504649	0.373645	0.00343603	2.92577	0.127708	0.123341	0.623948	0.535886	0.0910962	11	316088
cg11071202	-0.167894	5.80533e-05	-4.27095	0.0417585	-0.244565	-0.0907069	-0.167636	1.9464e-05	-4.27095	0.0392502	-0.244565	-0.0907069	0	0.603933	14	88462554
cg20551922	-0.158766	5.80913e-05	-4.27079	0.0394899	-0.231272	-0.0857729	-0.158523	1.94783e-05	-4.27079	0.0371179	-0.231272	-0.0857729	0	0.5174	17	4391282	SPNS3	3'UTR
cg01070987	0.233578	5.83506e-05	4.28281	0.0581128	0.126879	0.340994	0.233936	1.84548e-05	4.28281	0.0546222	0.126879	0.340994	0	0.909417	3	149687002	PFN2	Body
cg23656224	0.195347	5.83717e-05	4.28272	0.0486022	0.10611	0.285183	0.195647	1.84623e-05	4.28272	0.0456828	0.10611	0.285183	0	0.499718	12	110205818	MGC14436;C12orf34	Body
cg13067714	-0.119921	5.84179e-05	-4.26938	0.0298377	-0.174705	-0.0647688	-0.13326	0.000319018	-3.59935	0.0370235	-0.205825	-0.0606956	0	0.401452	14	69091453
cg26746309	-0.158461	5.89409e-05	-4.26715	0.0394474	-0.230888	-0.0855456	-0.158217	1.97987e-05	-4.26715	0.0370779	-0.230888	-0.0855456	0	0.807086	10	101943528	ERLIN1	Body
cg15197065	0.275509	5.91449e-05	4.27942	0.0685996	0.149556	0.402309	0.323031	0.0048119	2.81936	0.114576	0.0984664	0.547595	0.584304	0.0652991	5	78985562	CMYA5	TSS200
cg13496862	-0.181141	5.91977e-05	-4.26606	0.0451051	-0.263957	-0.0977686	-0.180863	1.98957e-05	-4.26606	0.0423958	-0.263957	-0.0977686	0	0.516671	15	99069041
cg00715197	-0.183299	5.9323e-05	-4.26553	0.045648	-0.267112	-0.0989228	-0.208115	0.000574081	-3.44357	0.0604356	-0.326566	-0.0896629	0.206158	0.286328	14	68604594	RAD51L1	Body
cg26393964	0.22778	5.93255e-05	4.27865	0.0567255	0.123629	0.332632	0.22813	1.88026e-05	4.27865	0.0533183	0.123629	0.332632	0	0.973749	11	123396299	GRAMD1B	TSS1500
cg14093103	0.19824	5.94271e-05	4.27823	0.0493739	0.107586	0.289503	0.21659	0.000352231	3.57351	0.06061	0.0977969	0.335384	0.310829	0.225778	1	61546214	NFIA	Body;TSS1500
cg19919590	-0.161789	5.94364e-05	-4.26505	0.0402957	-0.235774	-0.0873057	-0.182859	0.00192951	-3.10087	0.0589702	-0.298439	-0.0672797	0.371643	0.189086	1	31229569	LAPTM5	Body
cg19690214	-0.153634	5.9456e-05	-4.26497	0.0382654	-0.223892	-0.0829038	-0.153398	1.99933e-05	-4.26497	0.0359669	-0.223892	-0.0829038	0	0.708973	6	154678326	IPCEF1	TSS1500
cg11969213	0.215904	5.94663e-05	4.27806	0.0537754	0.117169	0.315303	0.216236	1.8853e-05	4.27806	0.0505453	0.117169	0.315303	0	0.717496	17	43324322	LOC100133991;FMNL1	TSS1500;3'UTR
cg23350904	0.289115	5.95045e-05	4.2779	0.0720129	0.156895	0.422224	0.28956	1.88666e-05	4.2779	0.0676873	0.156895	0.422224	0	0.942407	17	4648580	ZMYND15	Body
cg07577824	-0.156265	5.96507e-05	-4.26415	0.0389283	-0.22774	-0.0843099	-0.18522	0.00185126	-3.11311	0.0594968	-0.301832	-0.0686086	0.339559	0.208538	20	17943403	SNX5;SNORD17	Body
cg24035107	0.245119	5.99521e-05	4.27602	0.0610813	0.13297	0.358023	0.249555	7.21813e-05	3.96898	0.0628764	0.12632	0.372791	0.19859	0.290539	17	2394399	METT10D	Body
cg23349690	-0.111335	6.0156e-05	-4.26203	0.0277491	-0.162284	-0.0600431	-0.105723	0.000993815	-3.29227	0.0321125	-0.168662	-0.0427837	0.196779	0.287945	7	138764813	ZC3HAV1	Body
cg03163759	0.157027	6.01995e-05	4.27498	0.039139	0.0851651	0.229372	0.157518	2.33854e-05	4.22984	0.0372396	0.0845295	0.230506	0	0.563598	16	89441037	ANKRD11	5'UTR
cg21503275	-0.134937	6.02305e-05	-4.26172	0.033634	-0.196691	-0.0727671	-0.134748	2.06853e-05	-4.25736	0.0316505	-0.196781	-0.0727137	0	0.397598	14	68944441	RAD51L1	Body;3'UTR
cg23287243	0.174589	6.05401e-05	4.27357	0.0435308	0.0946634	0.255051	0.174857	1.92371e-05	4.27357	0.040916	0.0946634	0.255051	0	0.760003	1	24230384	CNR2	5'UTR
cg15489693	0.234033	6.05467e-05	4.27354	0.0583526	0.126894	0.341892	0.234393	1.92394e-05	4.27354	0.0548476	0.126894	0.341892	0	0.758372	4	10498037	CLNK	Body
cg00975624	-0.167375	6.056e-05	-4.26035	0.041733	-0.243999	-0.0902354	-0.17209	0.000498155	-3.48175	0.0494263	-0.268964	-0.0752161	0	0.453727	3	159646501
cg25228737	-0.109395	6.07647e-05	-4.2595	0.0272819	-0.159487	-0.0589673	-0.1112	4.51841e-05	-4.07924	0.02726	-0.164629	-0.0577714	0	0.421168	15	82234347
cg03408945	-0.187374	6.08809e-05	-4.25902	0.0467341	-0.273181	-0.100991	-0.187086	2.05326e-05	-4.25902	0.043927	-0.273181	-0.100991	0	0.915237	16	8738531	C16orf68	Body
cg11338178	0.151907	6.08837e-05	4.27215	0.0378882	0.0823423	0.22194	0.155682	7.54228e-05	3.9585	0.0393287	0.0785996	0.232765	0.15487	0.314367	3	72646997
cg20542190	-0.205252	6.10266e-05	-4.25842	0.0512003	-0.299259	-0.110613	-0.204936	2.05878e-05	-4.25842	0.0481249	-0.299259	-0.110613	0	0.942901	19	54850619	LILRA4	TSS200
cg10120764	0.173545	6.10971e-05	4.27127	0.043294	0.0940549	0.25357	0.173813	1.94366e-05	4.27127	0.0406935	0.0940549	0.25357	0	0.939334	1	116467163
cg17907003	-0.189041	6.1426e-05	-4.25678	0.0471746	-0.275657	-0.101843	-0.18875	2.07393e-05	-4.25678	0.044341	-0.275657	-0.101843	0	0.531169	1	117533414
cg14541801	-0.177096	6.17131e-05	-4.25561	0.0442059	-0.258261	-0.0953853	-0.186279	0.000251494	-3.66073	0.0508856	-0.286012	-0.0865446	0.0556979	0.365139	5	40437301
cg27332104	-0.130093	6.18199e-05	-4.25517	0.0324765	-0.189722	-0.0700629	-0.176484	0.00838239	-2.63627	0.0669447	-0.307693	-0.0452748	0.663425	0.0304657	15	52386161
cg06881965	-0.245898	6.18578e-05	-4.25502	0.0613885	-0.358612	-0.132427	-0.249983	0.000314191	-3.60331	0.069376	-0.385958	-0.114009	0.269374	0.250236	14	69600007	DCAF5	Body
cg17569124	0.138041	6.19048e-05	4.26796	0.0344635	0.074764	0.201744	0.134559	0.000605482	3.42915	0.0392397	0.0576503	0.211467	0.286726	0.240066	7	27183643	HOXA5	TSS1500
cg26335760	-0.1759	6.19477e-05	-4.25465	0.0439172	-0.256535	-0.094723	-0.175629	2.09374e-05	-4.25465	0.0412792	-0.256535	-0.094723	0	0.858346	3	133606960	RAB6B	Body
cg04853218	-0.163187	6.21777e-05	-4.25372	0.0407521	-0.238011	-0.0878608	-0.162936	2.10247e-05	-4.25372	0.0383043	-0.238011	-0.0878608	0	0.705435	14	55769688	FBXO34	5'UTR
cg07107113	0.154224	6.24271e-05	4.26585	0.0385229	0.0834938	0.22543	0.144019	0.0157733	2.41412	0.0596568	0.0270935	0.260944	0.383428	0.181906	1	16087752	FBLIM1	5'UTR
cg24671734	-0.158345	6.26165e-05	-4.25195	0.0395593	-0.230978	-0.0852232	-0.217912	0.00869024	-2.62401	0.0830454	-0.380677	-0.0551456	0.624539	0.0462153	12	107909364	BTBD11	Body
cg25020678	-0.207728	6.27314e-05	-4.25149	0.0519022	-0.303023	-0.111791	-0.207407	2.12353e-05	-4.25149	0.0487846	-0.303023	-0.111791	0	0.798843	10	682841	DIP2C	Body
cg09990852	0.268249	6.2968e-05	4.26368	0.0670387	0.145162	0.392164	0.268799	2.18035e-05	4.24557	0.0633128	0.144708	0.39289	0	0.508744	4	71587726	RUFY3	1stExon;Body;5'UTR
cg17753789	-0.155869	6.30725e-05	-4.25013	0.0389573	-0.227397	-0.0838596	-0.1597	0.000307343	-3.60903	0.0442502	-0.246429	-0.0729715	0.242536	0.265752	10	81026766	ZMIZ1	Body
cg04193923	0.158929	6.31084e-05	4.26312	0.0397236	0.0859943	0.232355	0.159175	2.01592e-05	4.26312	0.0373376	0.0859943	0.232355	0	0.910309	17	38170900	CSF3	TSS1500
cg05584759	0.169386	6.3173e-05	4.26286	0.0423397	0.0916473	0.247647	0.169647	2.01825e-05	4.26286	0.0397965	0.0916473	0.247647	0	0.906782	12	57869421	ARHGAP9	Body
cg20078624	0.270258	6.36332e-05	4.26103	0.0675829	0.146172	0.395179	0.270676	2.03483e-05	4.26103	0.0635234	0.146172	0.395179	0	0.694147	15	22922301	CYFIP1	5'UTR
cg27430293	-0.19073	6.37419e-05	-4.24747	0.0477002	-0.27831	-0.10256	-0.251583	0.00347557	-2.92221	0.0860932	-0.420322	-0.0828429	0.660032	0.0317196	16	89069935
cg27530093	-0.182334	6.38327e-05	-4.24711	0.0456042	-0.266066	-0.0980384	-0.182052	2.16547e-05	-4.24711	0.042865	-0.266066	-0.0980384	0	0.87264	19	41815095	CCDC97	TSS1500
cg17578380	0.206095	6.38359e-05	4.26023	0.0515473	0.111451	0.301375	0.244778	0.0174551	2.37698	0.102979	0.0429436	0.446613	0.702035	0.0179945	5	130847962	RAPGEF6	Body
cg21275690	-0.133688	6.38371e-05	-4.24709	0.0334373	-0.195081	-0.0718818	-0.133357	2.88544e-05	-4.18232	0.0318859	-0.195852	-0.0708618	0	0.525919	16	3072970	HCFC1R1;THOC6	Body;TSS1500
cg15719339	0.182903	6.38462e-05	4.26019	0.0457472	0.0989083	0.267463	0.183829	2.58343e-05	4.20738	0.043692	0.0981944	0.269464	0	0.520087	21	17960584	C21orf34	Body
cg07795614	-0.166331	6.42178e-05	-4.24559	0.0416165	-0.242741	-0.0894064	-0.176329	0.000491439	-3.48538	0.0505912	-0.275486	-0.0771726	0.246359	0.263558	5	141812398
cg06753513	0.135891	6.42919e-05	4.25844	0.0340028	0.0734602	0.198743	0.11953	0.0219997	2.29037	0.0521879	0.0172434	0.221816	0.509119	0.106311	17	3977385	ZZEF1	Body
cg08531380	-0.178707	6.43428e-05	-4.2451	0.0447181	-0.260812	-0.0960492	-0.178431	2.18492e-05	-4.2451	0.0420321	-0.260812	-0.0960492	0	0.728734	1	12270887
cg07925670	0.21096	6.44903e-05	4.25766	0.0527962	0.114023	0.308549	0.220615	0.000107147	3.87381	0.0569503	0.108994	0.332235	0.227162	0.274514	17	7253489	ACAP1	Body
cg19004565	0.118482	6.46155e-05	4.25718	0.0296553	0.0640326	0.173297	0.118665	2.07026e-05	4.25718	0.0278741	0.0640326	0.173297	0	0.51167	6	32086893	ATF6B	Body
cg17330838	0.271467	6.46368e-05	4.25709	0.0679481	0.14671	0.397063	0.298954	0.00111331	3.26021	0.091698	0.11923	0.478679	0.418878	0.160282	11	57267101	SLC43A1	Body
cg09992746	0.288133	6.51905e-05	4.25494	0.0721562	0.15565	0.421508	0.288579	2.09103e-05	4.25494	0.0678221	0.15565	0.421508	0	0.972773	15	60285821
cg04334651	0.178288	6.52287e-05	4.25479	0.0446496	0.0963086	0.260819	0.178564	2.09242e-05	4.25479	0.0419677	0.0963086	0.260819	0	0.65198	16	4366968
cg22796704	-0.185469	6.53258e-05	-4.24128	0.0464521	-0.270758	-0.0996066	-0.185182	2.22248e-05	-4.24128	0.0436619	-0.270758	-0.0996066	0	0.623689	10	49673534	ARHGAP22	Body
cg13682333	0.210372	6.5354e-05	4.25431	0.0526906	0.113629	0.307766	0.243373	0.000944745	3.30648	0.0736046	0.0991102	0.387635	0.421063	0.158951	9	37938667	SHB	Body
cg00610577	-0.242428	6.54418e-05	-4.24083	0.0607242	-0.353921	-0.130185	-0.252923	9.81183e-05	-3.8952	0.0649319	-0.380187	-0.125659	0	0.487581	12	12008666	ETV6	Body
cg22259797	-0.249209	6.56384e-05	-4.24008	0.0624338	-0.363841	-0.133805	-0.248823	2.23443e-05	-4.24008	0.0586837	-0.363841	-0.133805	0	0.621608	11	118986860	C2CD2L	Body
cg15358372	-0.199432	6.58942e-05	-4.2391	0.0499748	-0.291189	-0.107058	-0.199123	2.24422e-05	-4.2391	0.046973	-0.291189	-0.107058	0.03004	0.377521	10	71108752	HK1	Body
cg05812266	0.26125	6.59654e-05	4.25196	0.0654698	0.141043	0.382265	0.261654	2.11907e-05	4.25196	0.0615373	0.141043	0.382265	0	0.915458	6	29595194	GABBR1	Body
cg23330006	0.19184	6.62019e-05	4.25106	0.0480858	0.103552	0.280723	0.230017	0.0016391	3.14886	0.0730478	0.0868462	0.373188	0.49715	0.113277	12	106507713	NUAK1	Body
cg13008174	-0.147486	6.64047e-05	-4.23715	0.036975	-0.215375	-0.0791414	-0.179986	0.00136021	-3.20296	0.0561935	-0.290123	-0.0698486	0.25488	0.258649	8	11640960	NEIL2	Body
cg19284751	-0.138549	6.64468e-05	-4.23699	0.0347357	-0.202326	-0.0743432	-0.138335	2.26538e-05	-4.23699	0.0326493	-0.202326	-0.0743432	0	0.499121	2	119699789	MARCO	1stExon;5'UTR
cg00448875	-0.180261	6.65815e-05	-4.23648	0.0451988	-0.263249	-0.096715	-0.179982	2.27054e-05	-4.23648	0.0424838	-0.263249	-0.096715	0	0.539832	3	133611626	RAB6B	Body
cg25727093	0.181981	6.68959e-05	4.24843	0.0456427	0.0981776	0.266347	0.182262	2.15278e-05	4.24843	0.0429011	0.0981776	0.266347	0	0.842573	20	44463168	SNX21	Body
cg08908247	-0.152399	6.69486e-05	-4.23509	0.0382251	-0.222582	-0.081743	-0.152163	2.28461e-05	-4.23509	0.035929	-0.222582	-0.081743	0	0.789929	11	66055170	YIF1A	Body
cg25006194	-0.21727	6.71292e-05	-4.23441	0.054505	-0.317345	-0.116522	-0.229642	0.00286935	-2.9814	0.0770248	-0.380607	-0.0786758	0.455377	0.138137	12	94288553
cg17665652	0.254349	6.72791e-05	4.24698	0.0638152	0.13718	0.372305	0.254743	2.16669e-05	4.24698	0.059982	0.13718	0.372305	0	0.516323	4	114214093	ANK2	Body
cg09999700	-0.182057	6.72913e-05	-4.2338	0.045678	-0.265925	-0.0976254	-0.181775	2.29776e-05	-4.2338	0.0429343	-0.265925	-0.0976254	0	0.747881	15	93695604
cg12023692	0.142107	6.7293e-05	4.24693	0.0356546	0.076643	0.208011	0.156989	0.00152852	3.16921	0.0495358	0.0599011	0.254078	0.403533	0.169641	6	30712919	IER3	TSS1500
cg12097989	-0.142988	6.75208e-05	-4.23294	0.0358829	-0.208871	-0.0766619	-0.146663	0.00374727	-2.89869	0.0505963	-0.24583	-0.047496	0.0371194	0.374135	1	7311176	CAMTA1	Body
cg10723431	-0.149198	6.75852e-05	-4.2327	0.0374434	-0.217946	-0.0799873	-0.159803	0.00596806	-2.74953	0.05812	-0.273716	-0.0458896	0.493299	0.115535	14	66460413
cg12436568	-0.198182	6.7729e-05	-4.23216	0.049743	-0.289514	-0.106237	-0.200303	5.03971e-05	-4.05378	0.0494114	-0.297148	-0.103458	0	0.460983	1	202130728	PTPN7	TSS1500
cg10411272	-0.172118	6.7825e-05	-4.2318	0.0432046	-0.251444	-0.0922581	-0.233472	0.00514978	-2.79751	0.083457	-0.397045	-0.0698993	0.661594	0.0311396	4	186559707	SORBS2	Body
cg13806292	0.179617	6.78603e-05	4.24481	0.0450882	0.0968317	0.262958	0.179895	2.18779e-05	4.24481	0.04238	0.0968317	0.262958	0	0.78768	6	152702463	SYNE1	Body
cg04170065	-0.133179	6.79425e-05	-4.23137	0.0334336	-0.194565	-0.0713796	-0.152461	0.00140258	-3.19412	0.0477318	-0.246014	-0.0589085	0.272627	0.248337	16	72153204	PMFBP1	3'UTR
cg18158306	-0.171069	6.79903e-05	-4.23119	0.0429475	-0.249923	-0.0916844	-0.170804	2.3246e-05	-4.23119	0.0403678	-0.249923	-0.0916844	0	0.598716	12	133135032	FBRSL1	Body
cg05508862	-0.160034	6.80256e-05	-4.23106	0.0401785	-0.233805	-0.0857681	-0.185358	0.000623046	-3.42138	0.0541765	-0.291542	-0.0791743	0.0378446	0.373787	17	18885437	SLC5A10;FAM83G	Body
cg08869244	0.143927	6.86285e-05	4.24196	0.0361535	0.0775467	0.210753	0.14415	2.21572e-05	4.24196	0.0339819	0.0775467	0.210753	0	0.940857	11	67373841	NDUFV1	TSS1500
cg23320499	0.169833	6.86354e-05	4.24194	0.0426612	0.0915042	0.248688	0.170096	2.21597e-05	4.24194	0.0400987	0.0915042	0.248688	0	0.645453	12	12659177	DUSP16	Body
cg22941668	0.238408	6.87468e-05	4.24153	0.0598928	0.128441	0.349115	0.238867	4.78576e-05	4.06585	0.0587496	0.12372	0.354014	0.138189	0.323229	5	148810180	MIR145;LOC728264	TSS200;Body
cg00980649	-0.163327	6.88357e-05	-4.22806	0.0410342	-0.238669	-0.0874793	-0.180316	0.00137221	-3.20043	0.0563411	-0.290742	-0.0698894	0.387208	0.179602	14	106366503
cg11835355	-0.101624	6.89596e-05	-4.22761	0.0255348	-0.148508	-0.0544257	-0.109492	0.000317942	-3.60022	0.0304125	-0.169099	-0.0498844	0.214022	0.281926	22	36561746	APOL3	5'UTR;1stExon
cg09234582	0.29905	6.91219e-05	4.24015	0.0751517	0.161067	0.437961	0.299514	2.23368e-05	4.24015	0.0706376	0.161067	0.437961	0	0.640761	6	33048286	HLA-DPB1	Body
cg05248655	-0.23499	6.93921e-05	-4.22603	0.0590671	-0.343441	-0.12581	-0.253754	0.000731179	-3.37761	0.0751283	-0.401003	-0.106506	0.410105	0.165632	10	1454265	ADARB2	Body
cg03139377	-0.167468	6.96663e-05	-4.22503	0.0421046	-0.244774	-0.0896412	-0.194091	0.00590709	-2.75289	0.0705043	-0.332277	-0.055905	0.537929	0.0899584	12	323242	SLC6A12	TSS1500;1stExon;5'UTR
cg07820189	-0.18715	6.99642e-05	-4.22395	0.047065	-0.273564	-0.100154	-0.192245	0.000417644	-3.52868	0.0544809	-0.299026	-0.0854648	0	0.444666	1	183149515
cg05963136	-0.142518	7.02495e-05	-4.22292	0.0358496	-0.20834	-0.076253	-0.142172	3.62838e-05	-4.12995	0.0344246	-0.209643	-0.0747009	0	0.393486	19	46628137	IGFL3	TSS1500
cg08705942	-0.149056	7.04175e-05	-4.22231	0.0374996	-0.217908	-0.0797415	-0.153527	0.000120884	-3.84433	0.0399359	-0.2318	-0.0752538	0	0.451756	16	85989730
cg25015371	-0.164979	7.04989e-05	-4.22202	0.0415085	-0.241192	-0.0882547	-0.166457	3.91874e-05	-4.11222	0.0404786	-0.245794	-0.0871203	0	0.480638	6	108874950
cg07523753	0.200961	7.06574e-05	4.23459	0.050568	0.108114	0.294431	0.201273	2.28968e-05	4.23459	0.0475306	0.108114	0.294431	0	0.536961	1	2979582	FLJ42875	Body
cg03310939	-0.141348	7.07393e-05	-4.22116	0.0355702	-0.206657	-0.0756	-0.141129	2.43048e-05	-4.22116	0.0334336	-0.206657	-0.0756	0	0.434743	7	101688730	CUX1	Body
cg00431187	0.233996	7.08318e-05	4.23397	0.0588895	0.125871	0.342848	0.23436	2.29605e-05	4.23397	0.0553523	0.125871	0.342848	0	0.930039	7	27161749	HOXA3	5'UTR
cg06513247	0.184136	7.10023e-05	4.23336	0.0463479	0.099038	0.269806	0.189766	0.000351292	3.57421	0.0530933	0.0857054	0.293827	0	0.403048	17	75446661	2009-09-01	1stExon;Body;5'UTR
cg17128184	-0.254612	7.10656e-05	-4.21999	0.0640907	-0.372287	-0.136146	-0.254217	2.44308e-05	-4.21999	0.060241	-0.372287	-0.136146	0	0.562391	6	157388928	ARID1B	Body
cg02342594	-0.142504	7.10805e-05	-4.21994	0.0358714	-0.208366	-0.076199	-0.142282	2.44366e-05	-4.21994	0.0337167	-0.208366	-0.076199	0	0.778491	9	124976596	LHX6	Body
cg22787468	-0.129517	7.15627e-05	-4.21823	0.0326154	-0.1894	-0.06923	-0.128757	7.62685e-05	-3.95583	0.0325487	-0.192552	-0.064963	0	0.432308	17	27309113	SEZ6	Body
cg04744409	0.222821	7.16738e-05	4.23097	0.0561168	0.119787	0.326548	0.219721	0.000723807	3.3804	0.0649985	0.0923261	0.347115	0.300984	0.231636	6	105388191
cg06866033	0.216673	7.18579e-05	4.23032	0.054577	0.116466	0.317554	0.238009	0.0035535	2.9153	0.0816414	0.0779947	0.398023	0.402132	0.170496	5	141391951	GNPDA1	5'UTR
cg16140558	0.138612	7.18665e-05	4.23029	0.0349146	0.0745063	0.203148	0.138827	2.33388e-05	4.23029	0.0328174	0.0745063	0.203148	0	0.774349	8	41514039	ANK1	3'UTR;Body
cg10078009	0.175839	7.18914e-05	4.2302	0.0442927	0.0945151	0.25771	0.183315	9.68161e-05	3.89844	0.0470228	0.0911523	0.275478	0.0606019	0.362738	7	4746964	FOXK1	Body
cg03739609	-0.148939	7.19409e-05	-4.21689	0.0375182	-0.217824	-0.0795897	-0.149326	3.30882e-05	-4.1511	0.0359727	-0.219832	-0.0788212	0.120992	0.332231	6	31555016	LST1	Body;1stExon;5'UTR
cg06986584	0.125448	7.20425e-05	4.22967	0.0316035	0.0674222	0.183865	0.125643	2.34032e-05	4.22967	0.0297052	0.0674222	0.183865	0	0.69941	1	180904677	KIAA1614	Body
cg01973695	0.260352	7.21153e-05	4.22942	0.0655931	0.139919	0.381595	0.273071	0.00025392	3.65827	0.0746448	0.12677	0.419372	0.135899	0.324436	11	128560328
cg08727352	-0.172246	7.22015e-05	-4.21598	0.0433988	-0.251929	-0.0920273	-0.156556	0.00473804	-2.82432	0.0554315	-0.2652	-0.0479128	0.352776	0.200545	6	33264844	RGL2	Body
cg02408252	0.23415	7.27576e-05	4.22717	0.0590233	0.12578	0.34325	0.238962	9.45362e-05	3.9042	0.0612062	0.119	0.358924	0.0791014	0.353575	11	44978996
cg26367031	0.139912	7.28179e-05	4.22696	0.0352699	0.0751539	0.205105	0.17176	0.0118068	2.51787	0.0682164	0.0380582	0.305462	0.682937	0.0237409	3	178984747	KCNMB3	5'UTR;1stExon
cg25285237	0.163008	7.29694e-05	4.22643	0.0410973	0.0875508	0.238973	0.163262	2.37428e-05	4.22643	0.0386288	0.0875508	0.238973	0	0.807827	1	43296491	ERMAP	Body
cg23979954	0.207894	7.30176e-05	4.22626	0.0524161	0.111655	0.304781	0.218884	0.000377537	3.55531	0.0615655	0.0982182	0.339551	0.305897	0.228716	12	25801601	IFLTD1	TSS200
cg06008511	0.177095	7.30274e-05	4.22623	0.0446511	0.0951131	0.259629	0.183123	0.000435135	3.5178	0.052056	0.0810949	0.285151	0	0.428822	15	90727886	SEMA4B	TSS1500
cg16651877	-0.179665	7.32527e-05	-4.21231	0.0453074	-0.262852	-0.0959183	-0.179385	2.52773e-05	-4.21231	0.042586	-0.262852	-0.0959183	0	0.78162	1	45276338	BTBD19	Body
cg21918313	0.27681	7.33103e-05	4.22525	0.0698086	0.148638	0.405845	0.277241	2.38678e-05	4.22525	0.0656154	0.148638	0.405845	0	0.754893	2	73496203	FBXO41	Body
cg04004830	-0.237906	7.33485e-05	-4.21198	0.0599992	-0.348068	-0.127003	-0.314103	0.0144042	-2.44702	0.128361	-0.565686	-0.0625194	0.538734	0.0895112	2	192711243	SDPR	1stExon
cg24672173	-0.161061	7.34538e-05	-4.21161	0.0406226	-0.235647	-0.0859738	-0.171116	0.00816101	-2.64533	0.064686	-0.297898	-0.0443339	0.587073	0.0639082	3	40657199
cg00257775	-0.16994	7.36559e-05	-4.21092	0.042869	-0.24865	-0.0907	-0.174887	0.00273996	-2.9955	0.0583831	-0.289316	-0.0604578	0.513821	0.1036	6	37904681	ZFAND3	Body
cg08025954	-0.204555	7.39119e-05	-4.21004	0.0516119	-0.299317	-0.109155	-0.222992	0.0120492	-2.5107	0.0888167	-0.39707	-0.0489145	0.52593	0.0966907	22	24823455	ADORA2A	TSS200
cg13802506	0.383465	7.41159e-05	4.22247	0.0967694	0.205791	0.562335	0.384063	2.41636e-05	4.22247	0.0909568	0.205791	0.562335	0	0.617145	9	95888884	NINJ1	Body
cg14414792	0.213297	7.41657e-05	4.2223	0.0538286	0.114464	0.312794	0.213574	2.78211e-05	4.19061	0.0509649	0.113684	0.313463	0	0.431246	10	69992001	ATOH7	TSS200
cg19234983	-0.214351	7.42545e-05	-4.20886	0.0540987	-0.31368	-0.114355	-0.21476	3.18727e-05	-4.15966	0.0516293	-0.315952	-0.113569	0.11498	0.32306	1	211688020
cg05524246	-0.212228	7.43065e-05	-4.20868	0.0535652	-0.310577	-0.113218	-0.247409	0.00395005	-2.88212	0.0858425	-0.415657	-0.0791605	0.36969	0.190274	1	161973909	OLFML2B	Body
cg09524229	-0.126399	7.44551e-05	-4.20818	0.0319061	-0.18498	-0.067423	-0.126202	2.57441e-05	-4.20818	0.0299896	-0.18498	-0.067423	0	0.515759	16	86248222
cg06913337	-0.22191	7.44716e-05	-4.20812	0.0560161	-0.324759	-0.118369	-0.250988	0.0525469	-1.93863	0.129467	-0.504738	0.00276253	0.779249	0.00351984	16	88590404	ZFPM1	Body
cg12258811	0.183948	7.46417e-05	4.22068	0.0464401	0.0986815	0.269789	0.184235	2.43569e-05	4.22068	0.0436506	0.0986815	0.269789	0	0.683344	1	7844735	PER3	TSS200
cg05395187	0.206433	7.46782e-05	4.22055	0.0521182	0.110741	0.302769	0.206755	2.43703e-05	4.22055	0.0489876	0.110741	0.302769	0	0.865198	12	124913717	NCOR2	Body
cg20445774	-0.127138	7.49238e-05	-4.20658	0.032105	-0.186085	-0.0677951	-0.12694	2.59262e-05	-4.20658	0.0301765	-0.186085	-0.0677951	0	0.918741	6	33400021	SYNGAP1	Body
cg06255037	0.194724	7.50351e-05	4.21934	0.0491761	0.104434	0.285622	0.195028	2.45016e-05	4.21934	0.0462223	0.104434	0.285622	0	0.623108	22	41634447	CHADL	Body
cg22132788	0.532897	7.54093e-05	4.21808	0.134619	0.285727	0.781729	0.604867	0.00902834	2.61098	0.231663	0.150816	1.05892	0.569002	0.0982544	7	45002486	MYO1G	Body
cg00146864	-0.160483	7.54848e-05	-4.20469	0.0405434	-0.234923	-0.0855421	-0.160233	2.61445e-05	-4.20469	0.0381081	-0.234923	-0.0855421	0	0.801893	17	43392332	MAP3K14	5'UTR
cg21465176	-0.152803	7.58369e-05	-4.2035	0.038614	-0.223701	-0.0814284	-0.187711	0.00431999	-2.8538	0.0657759	-0.316629	-0.0587928	0.465087	0.132298	17	80358876	C17orf101	Body
cg26629749	-0.156516	7.58467e-05	-4.20347	0.0395527	-0.229138	-0.0834067	-0.156272	2.62853e-05	-4.20347	0.0371769	-0.229138	-0.0834067	0	0.459584	8	134646941
cg09233429	0.251973	7.59339e-05	4.21632	0.0636796	0.135053	0.369679	0.315083	0.012927	2.48577	0.126754	0.0666487	0.563517	0.657786	0.0325627	15	40583241	PLCB2	Body
cg26416887	-0.296563	7.59875e-05	-4.203	0.0749519	-0.43418	-0.158021	-0.2961	2.63402e-05	-4.203	0.0704498	-0.43418	-0.158021	0	0.925219	12	111618925	CUX2	Body
cg10493186	-0.154656	7.62688e-05	-4.20206	0.0390958	-0.226439	-0.0823913	-0.151549	0.00406618	-2.87298	0.0527499	-0.254937	-0.0481616	0.433066	0.151647	1	3134756	PRDM16	Body
cg10732094	-0.172692	7.68669e-05	-4.20007	0.0436757	-0.252884	-0.0919616	-0.175037	0.000153185	-3.78585	0.0462344	-0.265654	-0.0844187	0	0.516423	19	45957466
cg23752007	0.161023	7.69222e-05	4.21303	0.0407262	0.086247	0.236301	0.233418	0.00502844	2.80521	0.0832087	0.0703315	0.396504	0.563947	0.0758262	7	37429500	ELMO1	5'UTR
cg21155834	-0.18403	7.71214e-05	-4.19923	0.0465524	-0.269503	-0.0979818	-0.191295	0.000967379	-3.29985	0.0579708	-0.304915	-0.077674	0.413765	0.163399	2	149282209
cg02211646	0.180374	7.73444e-05	4.21163	0.0456356	0.0965841	0.264727	0.183506	5.88516e-05	4.01737	0.0456783	0.0939787	0.273034	0.032291	0.376447	7	114055210	FOXP2	1stExon;5'UTR
cg03808007	-0.205443	7.76186e-05	-4.1976	0.0519894	-0.300899	-0.109346	-0.205122	2.69763e-05	-4.1976	0.0488666	-0.300899	-0.109346	0	0.993296	17	33167772
cg17499324	-0.159052	7.80316e-05	-4.19624	0.0402626	-0.232977	-0.0846302	-0.158803	2.71377e-05	-4.19624	0.0378442	-0.232977	-0.0846302	0	0.945791	19	40422963	FCGBP	Body
cg18229196	-0.200895	7.80987e-05	-4.19603	0.0508575	-0.294273	-0.10689	-0.203427	0.00081852	-3.34646	0.0607889	-0.322571	-0.0842833	0.264687	0.252965	10	134827324
cg15780398	-0.196444	7.81159e-05	-4.19597	0.0497314	-0.287754	-0.10452	-0.196137	2.71706e-05	-4.19597	0.0467442	-0.287754	-0.10452	0	0.492219	2	97439827	CNNM4	Body
cg12177677	-0.139128	7.81605e-05	-4.19582	0.0352225	-0.203799	-0.0740223	-0.15672	0.000676701	-3.39885	0.0461098	-0.247094	-0.0663466	0.238494	0.268065	2	158300475	CYTIP	1stExon
cg00287773	-0.143211	7.81682e-05	-4.1958	0.0362564	-0.20978	-0.0761942	-0.142987	2.71911e-05	-4.1958	0.0340786	-0.20978	-0.0761942	0	0.842416	5	139594619	C5orf32	Body
cg05569131	-0.143629	7.86208e-05	-4.19433	0.0363749	-0.210416	-0.076393	-0.179569	0.00253795	-3.01878	0.059484	-0.296156	-0.0629826	0.326506	0.216396	6	36665620
cg25629768	0.298897	7.86904e-05	4.20724	0.0757017	0.159904	0.438825	0.299365	2.58507e-05	4.20724	0.0711546	0.159904	0.438825	0	0.77669	19	2428567	LMNB2;TIMM13	3'UTR;TSS1500
cg12504247	0.174884	7.87072e-05	4.20719	0.0442936	0.0935587	0.256757	0.175158	2.58569e-05	4.20719	0.041633	0.0935587	0.256757	0	0.706778	17	7907007	GUCY2D	Body
cg25666403	-0.201503	7.87318e-05	-4.19397	0.0510363	-0.295209	-0.107167	-0.201188	2.74115e-05	-4.19397	0.0479708	-0.295209	-0.107167	0	0.827073	22	30662994	OSM	TSS200
cg04989278	-0.186345	7.87466e-05	-4.19392	0.0471978	-0.273004	-0.0991046	-0.186054	2.74173e-05	-4.19392	0.0443628	-0.273004	-0.0991046	0	0.78842	1	66839134	PDE4B	3'UTR
cg16308533	0.264032	7.89057e-05	4.20655	0.0668825	0.141232	0.387659	0.33854	0.0025883	3.01282	0.112367	0.118306	0.558775	0.602469	0.0563738	17	40838983	CNTNAP1	Body
cg08264519	0.168565	7.89365e-05	4.20645	0.0427005	0.090164	0.247493	0.168829	2.59418e-05	4.20645	0.0401357	0.090164	0.247493	0	0.579437	14	105748368	BRF1	Body
cg19214097	0.163533	7.90635e-05	4.20604	0.04143	0.0874652	0.240113	0.204752	0.00476963	2.82219	0.0725507	0.0625553	0.346949	0.587476	0.0637067	2	202814249
cg15896696	-0.195102	7.93487e-05	-4.19198	0.0494384	-0.285874	-0.103719	-0.194968	3.89815e-05	-4.11343	0.0473977	-0.287865	-0.10207	0	0.564591	7	2059921	MAD1L1	Body
cg01602001	0.1704	7.9652e-05	4.20415	0.0431891	0.0911024	0.250231	0.173424	0.000191363	3.73015	0.0464925	0.0823006	0.264548	0.23901	0.26777	16	65104932	CDH11	5'UTR
cg00153919	-0.149209	7.9727e-05	-4.19077	0.0378202	-0.218649	-0.0793017	-0.194454	0.00596359	-2.74978	0.0707162	-0.333055	-0.0558526	0.501252	0.11088	16	88859944
cg09078527	-0.224106	7.98246e-05	-4.19046	0.0568087	-0.32841	-0.1191	-0.228869	8.10263e-05	-3.94134	0.0580686	-0.342681	-0.115056	0	0.421584	5	55772865
cg23691006	-0.195802	7.99629e-05	-4.19002	0.049639	-0.286942	-0.104048	-0.195495	2.78935e-05	-4.19002	0.0466574	-0.286942	-0.104048	0	0.97514	17	1510666	SLC43A2	Body
cg04056774	-0.138087	8.02021e-05	-4.18925	0.0350138	-0.202375	-0.0733674	-0.137871	2.79873e-05	-4.18925	0.0329107	-0.202375	-0.0733674	0	0.789331	16	46672846
cg16636054	0.149997	8.02955e-05	4.20209	0.0380364	0.08016	0.220304	0.16882	0.00307742	2.9599	0.0570358	0.057032	0.280608	0.551203	0.082662	3	183862978	EIF2B5	3'UTR
cg18217136	-0.142237	8.04632e-05	-4.18842	0.0360732	-0.20847	-0.0755592	-0.149855	0.000135386	-3.81645	0.0392655	-0.226814	-0.0728958	0	0.529634	20	36157651	BLCAP	TSS1500
cg26756782	-0.206146	8.10032e-05	-4.18672	0.0523025	-0.302176	-0.109469	-0.202766	0.000359432	-3.56821	0.0568258	-0.314143	-0.0913898	0	0.463383	16	89922218	SPIRE2	Body
cg19268453	-0.16259	8.10742e-05	-4.1865	0.0412539	-0.238335	-0.0863359	-0.162335	2.83295e-05	-4.1865	0.038776	-0.238335	-0.0863359	0	0.850928	6	32905114	HLA-DMB	Body
cg09856274	-0.119922	8.13586e-05	-4.1856	0.0304342	-0.175801	-0.0636669	-0.119734	2.84412e-05	-4.1856	0.0286061	-0.175801	-0.0636669	0	0.687616	1	43304307	ERMAP	Body
cg03348792	-0.156167	8.15827e-05	-4.1849	0.0396393	-0.228947	-0.0828974	-0.17636	0.000525903	-3.4672	0.0508651	-0.276054	-0.0766659	0.223125	0.276799	12	53075482	KRT1	TSS1500
cg13349035	0.276401	8.17101e-05	4.19764	0.0701645	0.147575	0.406094	0.285148	0.000301844	3.61371	0.0789073	0.130493	0.439804	0.270732	0.249444	6	33048310	HLA-DPB1	Body
cg17854066	-0.160075	8.17735e-05	-4.1843	0.040637	-0.234687	-0.084961	-0.159824	2.86042e-05	-4.1843	0.0381961	-0.234687	-0.084961	0	0.720179	4	55575932	KIT	Body
cg04249191	0.176115	8.18015e-05	4.19735	0.0447099	0.0940249	0.258757	0.199817	0.00399958	2.87819	0.0694243	0.0637476	0.335886	0.579306	0.0678353	1	27384423
cg04058799	-0.13311	8.20291e-05	-4.18351	0.0337981	-0.195165	-0.0706373	-0.132901	2.87047e-05	-4.18351	0.0317679	-0.195165	-0.0706373	0	0.916684	7	151547969	PRKAG2	Body
cg25028855	0.183097	8.21503e-05	4.19627	0.0464944	0.0977301	0.269037	0.183384	2.7135e-05	4.19627	0.0437016	0.0977301	0.269037	0	0.862553	8	28560486	EXTL3	5'UTR
cg05494008	-0.191858	8.24332e-05	-4.18225	0.0487294	-0.281328	-0.101786	-0.201108	0.00062418	-3.42088	0.0587883	-0.316331	-0.085885	0.21229	0.280971	8	145579285	FBXL6;C8ORFK29	Body;TSS1500
cg20373544	0.14034	8.24404e-05	4.19537	0.0356447	0.0748941	0.206226	0.142723	0.000206692	3.71069	0.0384627	0.0673378	0.218109	0.120329	0.332575	2	202814226
cg15463966	-0.139622	8.24544e-05	-4.18219	0.0354626	-0.204733	-0.0740723	-0.139403	2.8872e-05	-4.18219	0.0333325	-0.204733	-0.0740723	0	0.605869	3	148446998	AGTR1	5'UTR;TSS1500
cg18516619	-0.145652	8.25545e-05	-4.18188	0.0369969	-0.21358	-0.0772662	-0.145423	2.89114e-05	-4.18188	0.0347746	-0.21358	-0.0772662	0	0.978862	17	78806891	RPTOR	Body
cg14762670	0.141759	8.26091e-05	4.19484	0.0360097	0.0756433	0.20832	0.149748	0.0277569	2.2007	0.0680455	0.0163813	0.283115	0.653519	0.0341935	7	82073810	CACNA2D1	TSS1500
cg24375627	-0.158132	8.26407e-05	-4.18161	0.0401695	-0.231885	-0.0838819	-0.18802	0.00139973	-3.19471	0.0588536	-0.303371	-0.072669	0	0.402181	1	153509284	S100A6	TSS1500
cg08297686	-0.151909	8.26709e-05	-4.18152	0.0385897	-0.222762	-0.0805797	-0.151671	2.89572e-05	-4.18152	0.0362718	-0.222762	-0.0805797	0	0.727831	14	68943486	RAD51L1	Body
cg11511175	0.237945	8.27135e-05	4.19452	0.0604474	0.12696	0.349677	0.280132	0.00286491	2.98187	0.0939451	0.0960033	0.464261	0.538994	0.0893669	12	58119979	AGAP2;LOC100130776	3'UTR;TSS200
cg23929682	-0.195286	8.31688e-05	-4.17998	0.049627	-0.286404	-0.103555	-0.212458	0.00196875	-3.09491	0.0686478	-0.347006	-0.0779112	0.36321	0.194214	11	2321842	C11orf21;TSPAN32	Body;TSS1500
cg07063068	-0.222114	8.32614e-05	-4.1797	0.0564484	-0.325757	-0.117774	-0.221765	2.91897e-05	-4.1797	0.0530577	-0.325757	-0.117774	0	0.927072	14	91711033	GPR68	5'UTR
cg12926693	-0.139469	8.33464e-05	-4.17944	0.0354471	-0.204552	-0.0739482	-0.150126	0.000251217	-3.66102	0.0410066	-0.230497	-0.0697544	0.222958	0.276894	6	36665611
cg23304605	-0.191413	8.35109e-05	-4.17893	0.048655	-0.280747	-0.101479	-0.191113	2.9288e-05	-4.17893	0.0457325	-0.280747	-0.101479	0	0.430502	14	91866373	CCDC88C	Body
cg15450445	0.197041	8.35284e-05	4.19202	0.0500861	0.10508	0.28962	0.19735	2.76485e-05	4.19202	0.0470776	0.10508	0.28962	0	0.68904	3	14365151
cg09841774	0.135302	8.37209e-05	4.19143	0.0343975	0.0721464	0.198883	0.135515	2.77203e-05	4.19143	0.0323314	0.0721464	0.198883	0	0.793116	3	39233997	XIRP1	5'UTR;1stExon
cg07153966	0.210241	8.38288e-05	4.1911	0.0534533	0.112098	0.309045	0.210571	2.77606e-05	4.1911	0.0502425	0.112098	0.309045	0	0.488971	7	27147590	HOXA3	Body
cg07317062	0.24446	8.38746e-05	4.19096	0.0621554	0.130339	0.359349	0.248051	0.0118432	2.51678	0.0985589	0.0548795	0.441223	0.554704	0.0807669	7	27170388	HOXA4	5'UTR;1stExon
cg04903759	-0.137241	8.39718e-05	-4.17753	0.0348969	-0.201314	-0.0727377	-0.137026	2.94697e-05	-4.17753	0.0328007	-0.201314	-0.0727377	0	0.92495	3	167238645	WDR49	Body
cg00828556	-0.154101	8.43487e-05	-4.17638	0.0391946	-0.226065	-0.0816534	-0.155993	0.000165257	-3.76695	0.0414109	-0.237157	-0.0748288	0	0.419172	3	196351986
cg02386420	-0.114113	8.44097e-05	-4.1762	0.029025	-0.167404	-0.0604624	-0.113933	2.96424e-05	-4.1762	0.0272816	-0.167404	-0.0604624	0	0.670617	17	78806870	RPTOR	Body
cg16672810	0.184762	8.45682e-05	4.18885	0.0470005	0.0984665	0.271639	0.185053	2.80367e-05	4.18885	0.0441774	0.0984665	0.271639	0	0.897102	17	8815876	PIK3R5	5'UTR;TSS200
cg20184247	0.145385	8.45896e-05	4.18879	0.0369841	0.0774798	0.213747	0.153843	0.000685977	3.39512	0.0453129	0.0650312	0.242655	0.359248	0.19662	17	46672052	LOC404266;HOXB5	Body;TSS1500
cg22796958	0.183074	8.46585e-05	4.18858	0.046574	0.0975611	0.269162	0.183361	2.80704e-05	4.18858	0.0437765	0.0975611	0.269162	0	0.756221	3	157221260	VEPH1	TSS200;1stExon;5'UTR
cg22497856	0.190166	8.4791e-05	4.18818	0.0483828	0.101332	0.279597	0.190464	2.81199e-05	4.18818	0.0454766	0.101332	0.279597	0	0.686009	17	79096582	AATK	Body
cg04797885	0.180058	8.49263e-05	4.18777	0.0458157	0.0959378	0.264745	0.184748	9.13079e-05	3.9126	0.0472186	0.0922007	0.277294	0.15681	0.313328	8	142268286
cg10094994	-0.184496	8.51644e-05	-4.17392	0.0469528	-0.270704	-0.0977075	-0.174471	0.00127447	-3.22167	0.0541554	-0.280613	-0.0683281	0.310796	0.225797	2	240162323	HDAC4	Body
cg22151644	0.151971	8.54377e-05	4.18624	0.0386832	0.0809465	0.223474	0.15221	2.83617e-05	4.18624	0.0363596	0.0809465	0.223474	0	0.876739	12	54444047	HOXC4	5'UTR
cg12814141	-0.192221	8.57261e-05	-4.17224	0.0489387	-0.282076	-0.101763	-0.191919	3.01623e-05	-4.17224	0.0459991	-0.282076	-0.101763	0	0.898024	14	70388045	SMOC1	Body
cg10161111	0.23777	8.59017e-05	4.18485	0.0605426	0.12661	0.349677	0.238143	2.85353e-05	4.18485	0.056906	0.12661	0.349677	0	0.804139	7	6200140	USP42	3'UTR
cg07906726	0.164522	8.59541e-05	4.18469	0.0418932	0.087603	0.241957	0.16478	2.85549e-05	4.18469	0.0393769	0.087603	0.241957	0	0.818972	6	159457395	TAGAP	Body
cg22794990	0.155107	8.59629e-05	4.18467	0.0394961	0.0825894	0.228112	0.163721	0.000917627	3.31464	0.0493933	0.0669117	0.26053	0.306695	0.228241	12	4412270	CCND2	3'UTR
cg21723861	0.117676	8.63889e-05	4.1834	0.029974	0.0626422	0.173081	0.117861	2.87177e-05	4.1834	0.0281736	0.0626422	0.173081	0	0.711692	17	39686628
cg04657325	-0.1794	8.66423e-05	-4.16952	0.0457042	-0.263316	-0.09492	-0.153657	0.029436	-2.1776	0.0705629	-0.291958	-0.0153568	0.530671	0.094016	4	185435601
cg18127922	0.170907	8.66485e-05	4.18263	0.0435408	0.0909638	0.251388	0.171176	2.8815e-05	4.18263	0.0409254	0.0909638	0.251388	0	0.510219	17	46672255	LOC404266;HOXB5	Body;TSS1500
cg11813441	0.165654	8.68595e-05	4.18201	0.0422088	0.0881563	0.243673	0.165915	2.88941e-05	4.18201	0.0396735	0.0881563	0.243673	0	0.788448	5	176543790
cg08594651	-0.147334	8.71083e-05	-4.16814	0.0375473	-0.216273	-0.0779309	-0.147102	3.07093e-05	-4.16814	0.035292	-0.216273	-0.0779309	0	0.450564	11	47415397
cg18990050	0.235002	8.73352e-05	4.18061	0.0598988	0.125025	0.34572	0.254099	0.00320799	2.94707	0.0862208	0.0851092	0.423089	0.48218	0.1221	7	1163642	C7orf50	Body
cg25360761	-0.214725	8.76148e-05	-4.16666	0.0547411	-0.315233	-0.113541	-0.214387	3.091e-05	-4.16666	0.051453	-0.315233	-0.113541	0	0.790153	19	35819943	CD22	TSS200
cg27423216	0.237673	8.81166e-05	4.17833	0.0606125	0.126384	0.349709	0.238047	2.93657e-05	4.17833	0.0569718	0.126384	0.349709	0	0.627482	12	5543269	NTF3	Body
cg18645493	-0.15112	8.84379e-05	-4.16426	0.0385479	-0.221896	-0.0798672	-0.150882	3.12365e-05	-4.16426	0.0362325	-0.221896	-0.0798672	0	0.478222	1	154167437	MIR190B	TSS1500
cg01097408	-0.216165	8.86121e-05	-4.16375	0.0551466	-0.317418	-0.114232	-0.215825	3.13056e-05	-4.16375	0.0518341	-0.317418	-0.114232	0	0.972394	1	228073635
cg08412913	-0.192819	8.95071e-05	-4.16118	0.049221	-0.283192	-0.101838	-0.220728	0.00134029	-3.20721	0.0688224	-0.355617	-0.0858384	0.397292	0.173449	16	85429522
cg26939946	0.264052	8.95286e-05	4.17425	0.0674058	0.140291	0.388646	0.288555	0.00350314	2.91975	0.0988288	0.0948544	0.482256	0.539386	0.0891495	17	19314395	RNF112	TSS200
cg14761246	0.145763	8.95564e-05	4.17417	0.0372102	0.0774423	0.214542	0.145871	3.70431e-05	4.12519	0.0353611	0.0765646	0.215177	0	0.445333	3	182968758	MCF2L2	Body
cg07700233	-0.246849	8.96298e-05	-4.16083	0.0630186	-0.362555	-0.130364	-0.254938	0.00221802	-3.05937	0.0833301	-0.418262	-0.0916137	0.362452	0.194674	4	39171231
cg08367801	-0.210057	8.98283e-05	-4.16026	0.0536333	-0.308531	-0.110921	-0.209726	3.17888e-05	-4.16026	0.0504118	-0.308531	-0.110921	0	0.836061	5	98111529	RGMB	Body
cg26102082	0.141872	8.98577e-05	4.17331	0.0362246	0.0753617	0.20883	0.157363	0.00163702	3.14923	0.0499687	0.059426	0.2553	0.35446	0.199524	17	47590272	NGFR	Body
cg07063890	0.211371	8.9876e-05	4.17326	0.0539704	0.112277	0.31113	0.230569	0.000889731	3.32326	0.0693804	0.0945857	0.366552	0.359338	0.196565	16	88496241	ZNF469	1stExon
cg17746395	0.215622	8.99806e-05	4.17296	0.05506	0.114529	0.317395	0.215962	3.00666e-05	4.17296	0.0517527	0.114529	0.317395	0	0.438846	10	114706294
cg23664396	0.207356	9.00901e-05	4.17265	0.0529532	0.110131	0.305236	0.207683	3.01079e-05	4.17265	0.0497725	0.110131	0.305236	0	0.593071	1	23895366
cg18598117	-0.347812	9.0292e-05	-4.15894	0.0888341	-0.510917	-0.18361	-0.347264	3.19732e-05	-4.15894	0.0834982	-0.510917	-0.18361	0	0.929087	19	941126	ARID3A	Body
cg06291107	-0.143257	9.05125e-05	-4.15831	0.0365946	-0.210447	-0.0756154	-0.143031	3.20609e-05	-4.15831	0.0343965	-0.210447	-0.0756154	0	0.562628	20	36157675	BLCAP	TSS1500
cg06013494	-0.151613	9.06732e-05	-4.15786	0.0387333	-0.22273	-0.0800182	-0.151374	3.21249e-05	-4.15786	0.0364068	-0.22273	-0.0800182	0	0.922412	17	72528764	CD300LB	TSS1500
cg16120196	0.149064	9.06917e-05	4.17094	0.0380826	0.0791422	0.219456	0.149299	3.03345e-05	4.17094	0.0357951	0.0791422	0.219456	0	0.743815	1	2922569
cg15630458	0.250589	9.07328e-05	4.17082	0.0640218	0.133041	0.368928	0.250985	3.035e-05	4.17082	0.0601763	0.133041	0.368928	0	0.896186	8	142986649
cg20536921	0.125693	9.07424e-05	4.1708	0.0321129	0.0667317	0.185051	0.146022	0.0123423	2.5022	0.0583575	0.0316438	0.260401	0.606651	0.054388	15	99994825
cg17761772	-0.168663	9.13381e-05	-4.15598	0.0431084	-0.247812	-0.0889805	-0.168396	3.23897e-05	-4.15598	0.0405191	-0.247812	-0.0889805	0	0.754373	19	51627208	SIGLEC9	TSS1500
cg01567509	-0.168785	9.1377e-05	-4.15587	0.0431408	-0.247994	-0.0890429	-0.202129	0.00222716	-3.05814	0.0660955	-0.331674	-0.0725844	0.430771	0.153042	1	15104223	KIAA1026	Body
cg08628635	-0.167319	9.13907e-05	-4.15583	0.0427665	-0.245841	-0.0882687	-0.202901	0.0130112	-2.48346	0.081701	-0.363032	-0.0427703	0.631953	0.0429894	6	20483859	E2F3	Body
cg03022510	-0.141226	9.20186e-05	-4.15407	0.0361125	-0.207531	-0.0744754	-0.141003	3.2661e-05	-4.15407	0.0339434	-0.207531	-0.0744754	0	0.516431	2	192476634
cg27586417	-0.134105	9.21748e-05	-4.15364	0.0342953	-0.197074	-0.0707137	-0.133894	3.27233e-05	-4.15364	0.0322353	-0.197074	-0.0707137	0	0.791674	16	85577800
cg17322044	0.207939	9.22902e-05	4.16645	0.053181	0.110295	0.306239	0.215487	0.000150995	3.78943	0.0568652	0.104033	0.326941	0	0.392985	12	125140105
cg21543918	0.301731	9.22993e-05	4.16643	0.0771691	0.160043	0.444371	0.302207	3.0941e-05	4.16643	0.0725338	0.160043	0.444371	0	0.968637	6	138893159	NHSL1	1stExon;5'UTR
cg14536881	-0.182742	9.29303e-05	-4.15154	0.0467569	-0.26859	-0.0963161	-0.219005	0.00095758	-3.3027	0.0663108	-0.348971	-0.089038	0.403586	0.169609	9	36740105
cg03202693	0.242191	9.30098e-05	4.16446	0.061971	0.128409	0.356739	0.242574	3.12095e-05	4.16446	0.0582486	0.128409	0.356739	0	0.566513	13	113637903	MCF2L	Body
cg00439384	0.156333	9.30209e-05	4.16443	0.0400022	0.0828864	0.230273	0.161969	0.000138907	3.81011	0.0425103	0.0786502	0.245288	0.225071	0.275699	3	122785558	PDIA5	TSS1500
cg23359665	0.116541	9.35438e-05	4.16298	0.0298307	0.0617703	0.171681	0.116726	3.14115e-05	4.16298	0.0280389	0.0617703	0.171681	0	0.901211	6	32120907	PPT2;PRRT1	TSS1500
cg20593826	0.232995	9.3638e-05	4.16273	0.0596427	0.123487	0.343239	0.233363	3.14471e-05	4.16273	0.0560601	0.123487	0.343239	0	0.942671	1	59280370
cg25156118	0.169991	9.41119e-05	4.16143	0.0435283	0.09007	0.250449	0.170259	3.16265e-05	4.16143	0.0409137	0.09007	0.250449	0	0.814264	19	39799137	LRFN1	Body
cg23054181	-0.155383	9.42924e-05	-4.1478	0.0397925	-0.228444	-0.0818299	-0.152717	0.000133259	-3.82036	0.0399745	-0.231065	-0.0743682	0.100173	0.342942	15	99048945	FAM169B	5'UTR
cg06138931	0.252722	9.43271e-05	4.16084	0.0647218	0.133889	0.372354	0.243416	0.00131666	3.21232	0.0757756	0.0948983	0.391933	0.236537	0.269182	13	21896616
cg27482619	-0.1812	9.4378e-05	-4.14756	0.0464068	-0.266406	-0.0954215	-0.182609	7.08192e-05	-3.97352	0.0459565	-0.272682	-0.0925358	0	0.465108	10	30818479
cg07696006	-0.176351	9.46112e-05	-4.14693	0.0451717	-0.259289	-0.092855	-0.176072	3.36966e-05	-4.14693	0.0424584	-0.259289	-0.092855	0	0.612013	15	74528563	CCDC33	TSS200
cg12538674	0.21246	9.46503e-05	4.15996	0.0544224	0.112537	0.313055	0.212796	3.18305e-05	4.15996	0.0511535	0.112537	0.313055	0	0.961116	7	27145972	HOXA3	3'UTR
cg12655375	0.228278	9.46993e-05	4.15983	0.058476	0.120912	0.336365	0.220106	0.00104176	3.279	0.067126	0.0885415	0.351671	0.294079	0.235726	6	35286360	DEF6	Body
cg11779113	-0.164583	9.48259e-05	-4.14634	0.0421634	-0.241998	-0.086648	-0.164323	3.37826e-05	-4.14634	0.0396308	-0.241998	-0.086648	0	0.518835	20	62199156	PRIC285	Body;TSS200
cg09182750	0.200218	9.48992e-05	4.15928	0.0512948	0.106037	0.295032	0.200535	3.19248e-05	4.15928	0.0482138	0.106037	0.295032	0	0.807961	15	99979346
cg01231381	-0.139995	9.5082e-05	-4.14565	0.0358704	-0.205856	-0.0736922	-0.139774	3.38851e-05	-4.14565	0.0337158	-0.205856	-0.0736922	0	0.988781	2	180130081	SESTD1	TSS1500
cg15540623	-0.248849	9.51285e-05	-4.14552	0.0637633	-0.365922	-0.130988	-0.269307	0.00259755	-3.01174	0.089419	-0.444565	-0.0940488	0.510189	0.105693	12	52388221	ACVR1B	3'UTR
cg02935904	-0.221947	9.51706e-05	-4.14541	0.0568717	-0.326367	-0.116825	-0.221596	3.39206e-05	-4.14541	0.0534557	-0.326367	-0.116825	0	0.96456	1	55267293	TTC22	TSS1500
cg25891647	-0.132858	9.53534e-05	-4.14492	0.0340476	-0.195371	-0.0699239	-0.198173	0.0283068	-2.19301	0.090366	-0.375288	-0.0210593	0.655357	0.054938	11	123232359
cg16146033	-0.175926	9.55662e-05	-4.14434	0.045091	-0.258716	-0.0925794	-0.218177	0.00135263	-3.20457	0.068083	-0.351617	-0.0847367	0.380368	0.183772	11	62767323	SLC22A8	Body
cg23169111	-0.144206	9.58374e-05	-4.14361	0.0369674	-0.21208	-0.075875	-0.143978	3.41877e-05	-4.14361	0.0347469	-0.21208	-0.075875	0	0.84177	20	3065582	AVP	TSS1500
cg27168076	-0.228187	9.59218e-05	-4.14339	0.0584992	-0.335595	-0.120056	-0.244774	0.000867926	-3.33017	0.073502	-0.388836	-0.100713	0.306687	0.228246	2	232186928	ARMC9	Body
cg21839211	-0.233368	9.59789e-05	-4.14323	0.0598297	-0.343219	-0.122778	-0.233351	3.61488e-05	-4.13081	0.0564904	-0.34407	-0.122632	0	0.483643	6	167508041
cg25060035	0.165856	9.60046e-05	4.1563	0.042522	0.0877829	0.244454	0.166119	3.23441e-05	4.1563	0.0399679	0.0877829	0.244454	0	0.4726	17	72212478	TTYH2	Body
cg20954219	-0.21769	9.60383e-05	-4.14307	0.0558125	-0.320165	-0.114526	-0.217346	3.42682e-05	-4.14307	0.05246	-0.320165	-0.114526	0	0.667618	2	29745303	ALK	Body
cg10851763	-0.189244	9.62627e-05	-4.14247	0.0485263	-0.278341	-0.0995474	-0.206513	0.00980396	-2.58267	0.079961	-0.363233	-0.049792	0.467522	0.130838	21	43545792	UMODL1	Body
cg13553147	-0.136628	9.64112e-05	-4.14208	0.0350378	-0.20096	-0.071864	-0.136412	3.44177e-05	-4.14208	0.0329332	-0.20096	-0.071864	0	0.673304	1	45243960	SNORD38B;RPS8	TSS200;Body
cg11017804	0.143467	9.64794e-05	4.15503	0.0367933	0.0759125	0.211476	0.155587	0.00027146	3.64111	0.0427305	0.0718364	0.239337	0	0.41922	14	87717951
cg16179521	-0.170301	9.66203e-05	-4.14152	0.043679	-0.250498	-0.0895644	-0.164645	0.000470176	-3.4972	0.0470791	-0.256918	-0.0723715	0.0130759	0.385537	15	102009894	PCSK6	Body
cg10231067	-0.240969	9.66545e-05	-4.14143	0.0618052	-0.354447	-0.126727	-0.240587	3.45153e-05	-4.14143	0.0580928	-0.354447	-0.126727	0	0.896399	1	19254731	IFFO2	Body
cg17972058	-0.139027	9.66686e-05	-4.14139	0.0356588	-0.204499	-0.0731147	-0.138807	3.4521e-05	-4.14139	0.033517	-0.204499	-0.0731147	0	0.763837	1	159796231	SLAMF8	TSS1500
cg16487097	-0.202427	9.67486e-05	-4.14118	0.0519229	-0.29776	-0.106452	-0.202081	3.71261e-05	-4.12467	0.0489931	-0.298105	-0.106056	0	0.507788	14	75800941
cg00178119	-0.194875	9.67822e-05	-4.14109	0.0499869	-0.286654	-0.102479	-0.194566	3.45666e-05	-4.14109	0.0469844	-0.286654	-0.102479	0	0.794659	8	105235184	RIMS2	Body
cg13851767	0.177614	9.68526e-05	4.15404	0.0455615	0.0939606	0.261831	0.19109	0.000901388	3.31962	0.0575638	0.0782671	0.303913	0.344433	0.205594	9	123656764
cg14037769	0.173923	9.7004e-05	4.15363	0.0446189	0.0919998	0.256397	0.174658	7.40172e-05	3.96299	0.0440723	0.088278	0.261038	0	0.484514	1	9895799
cg10996039	0.169438	9.71217e-05	4.15332	0.0434716	0.0896215	0.249791	0.169706	3.27685e-05	4.15332	0.0408604	0.0896215	0.249791	0	0.624444	7	27178861
cg02028339	0.209564	9.71449e-05	4.15326	0.0537673	0.110844	0.308948	0.218969	0.000136725	3.81402	0.0574116	0.106444	0.331493	0.15058	0.316658	6	125991844
cg12767109	-0.121983	9.80984e-05	-4.1376	0.0313159	-0.179481	-0.0640985	-0.12179	3.50952e-05	-4.1376	0.0294348	-0.179481	-0.0640985	0	0.844812	7	73017736	MLXIPL	Body
cg24867468	0.210886	9.81177e-05	4.15069	0.0541399	0.111482	0.310958	0.21122	3.31474e-05	4.15069	0.0508879	0.111482	0.310958	0	0.68343	17	76109222	TMC6	3'UTR
cg13924554	-0.148528	9.81642e-05	-4.13743	0.0381321	-0.218541	-0.0780439	-0.151613	0.000153956	-3.7846	0.0400606	-0.230131	-0.073096	0.0305272	0.377289	13	50710952
cg10762214	-0.190294	9.83498e-05	-4.13694	0.0488607	-0.280005	-0.0999795	-0.189992	3.51962e-05	-4.13694	0.0459258	-0.280005	-0.0999795	0	0.724708	10	134388548	INPP5A	Body
cg02796279	-0.135394	9.85511e-05	-4.13642	0.0347688	-0.199232	-0.0711272	-0.14155	0.00182843	-3.11677	0.0454157	-0.230564	-0.0525373	0.379358	0.184387	2	208101334
cg25821168	0.225444	9.85909e-05	4.14945	0.0578947	0.119146	0.332457	0.225801	3.33275e-05	4.14945	0.0544172	0.119146	0.332457	0	0.624229	1	32281703	SPOCD1	TSS200
cg09229668	0.141994	9.90908e-05	4.14815	0.036476	0.0750218	0.209417	0.142219	3.3518e-05	4.14815	0.034285	0.0750218	0.209417	0	0.453147	10	73565440	CDH23	Body
cg05322931	0.181537	9.94314e-05	4.14726	0.046644	0.095896	0.267755	0.151713	0.0487375	1.97088	0.0769775	0.000840338	0.302586	0.57717	0.0689293	17	840950	NXN	Body
cg11744304	0.298189	9.97656e-05	4.14639	0.0766323	0.157487	0.439837	0.298662	3.37753e-05	4.14639	0.0720293	0.157487	0.439837	0	0.686763	7	100875822	CLDN15	Body
cg21048168	0.186785	9.99023e-05	4.14604	0.0480065	0.0986421	0.275521	0.208425	0.00235973	3.04077	0.0685435	0.0740823	0.342768	0.483179	0.121508	7	138458827	ATP6V0A4	5'UTR;TSS200
cg24533904	-0.152283	0.000100326	-4.13181	0.0391492	-0.224163	-0.0799188	-0.152041	3.59918e-05	-4.13181	0.0367976	-0.224163	-0.0799188	0	0.801224	1	184467193	C1orf21	Body
cg03597491	-0.143986	0.000100417	-4.13158	0.0370182	-0.211953	-0.0755606	-0.143962	4.10236e-05	-4.10164	0.0350987	-0.212755	-0.07517	0	0.480938	11	113945432	ZBTB16	Body
cg17742273	-0.15126	0.000100506	-4.13135	0.0388907	-0.222666	-0.0793743	-0.148587	0.00650467	-2.72119	0.0546038	-0.255609	-0.041566	0.423442	0.157502	15	25322008	SNORD116-12	TSS200
cg12524428	0.247043	0.000100612	4.14421	0.0635218	0.130413	0.364458	0.247436	3.40983e-05	4.14421	0.0597063	0.130413	0.364458	0	0.764243	5	146268595	PPP2R2B	5'UTR;Body
cg10687644	-0.174879	0.000100812	-4.13056	0.0449718	-0.25745	-0.0917524	-0.174601	3.61877e-05	-4.13056	0.0422706	-0.25745	-0.0917524	0	0.703828	11	72527565	ATG16L2	Body
cg04188920	-0.226263	0.000101055	-4.12994	0.0581946	-0.333112	-0.118696	-0.232721	0.00634477	-2.72941	0.085264	-0.399835	-0.0656061	0.549972	0.0833316	10	3138534	PFKP	Body
cg15901783	0.155428	0.000101317	4.14241	0.0399824	0.082018	0.229332	0.155675	3.43676e-05	4.14241	0.0375808	0.082018	0.229332	0	0.732472	13	77461426	KCTD12	TSS1500
cg26504110	0.324514	0.000101345	4.14234	0.0834794	0.17124	0.478818	0.351671	0.000689973	3.39353	0.10363	0.14856	0.554781	0.374876	0.187117	19	41130041	LTBP4	Body
cg02997560	-0.282015	0.000101693	-4.12831	0.0725624	-0.415244	-0.14789	-0.347742	0.00310831	-2.95682	0.117607	-0.578247	-0.117237	0.581818	0.0665566	19	3180815
cg09310966	-0.204369	0.000101999	-4.12754	0.0525939	-0.300934	-0.107154	-0.199177	0.00166247	-3.14472	0.0633369	-0.323315	-0.0750386	0.310861	0.225759	6	41254825	TREM1	TSS1500
cg06996175	0.205099	0.000102072	4.14049	0.0527843	0.108184	0.302666	0.206617	8.06873e-05	3.94235	0.0524096	0.103896	0.309338	0	0.532423	19	2546877	GNG7	5'UTR
cg07017597	0.180513	0.000102288	4.13995	0.0464629	0.0952043	0.266396	0.181355	5.93189e-05	4.0155	0.0451636	0.0928357	0.269874	0	0.430087	15	32983650	SCG5	Body
cg20248866	0.155895	0.000102316	4.13987	0.040127	0.0822191	0.230066	0.169177	0.0159899	2.40915	0.0702227	0.0315428	0.306811	0.517339	0.101582	17	79869748	PCYT2	TSS1500
cg20219891	0.263293	0.00010256	4.13926	0.0677813	0.138843	0.388581	0.263712	3.48431e-05	4.13926	0.0637099	0.138843	0.388581	0	0.7015	2	121496875
cg00424169	0.192454	0.000102611	4.13913	0.0495462	0.101484	0.284036	0.19276	3.48625e-05	4.13913	0.0465702	0.101484	0.284036	0	0.933519	13	31506837	C13orf26	1stExon;5'UTR
cg25686087	0.190457	0.000102615	4.13912	0.0490321	0.100431	0.281088	0.175844	0.0176106	2.37371	0.0740799	0.0306499	0.321038	0.571041	0.0720994	19	46270412	SIX5	Body
cg01454947	-0.138711	0.00010267	-4.12584	0.0357118	-0.20428	-0.0727014	-0.138491	3.69377e-05	-4.12584	0.0335667	-0.20428	-0.0727014	0	0.8004	2	99223011	C2orf64	Body
cg00327947	-0.197313	0.000102746	-4.12565	0.0508013	-0.290587	-0.103411	-0.210304	0.00136132	-3.20273	0.0656639	-0.339003	-0.0816049	0.347593	0.203683	16	85482849
cg16587707	-0.199181	0.000102756	-4.12563	0.0512825	-0.293339	-0.10439	-0.198864	3.69726e-05	-4.12563	0.0482022	-0.293339	-0.10439	0	0.999652	11	2920265	SLC22A18AS;SLC22A18	Body;TSS1500
cg03906115	-0.193116	0.000102808	-4.1255	0.0497226	-0.28441	-0.101208	-0.195848	0.000137852	-3.81199	0.0513768	-0.296544	-0.0951511	0	0.414779	2	33359529	LTBP1	TSS200;Body
cg22309950	-0.218032	0.000102851	-4.12539	0.0561394	-0.321108	-0.114264	-0.217686	3.70111e-05	-4.12539	0.0527673	-0.321108	-0.114264	0	0.826543	2	204571377	CD28	5'UTR;1stExon
cg21481141	0.185432	0.000102926	4.13834	0.0477477	0.0977647	0.27369	0.184441	0.00425301	2.85876	0.064518	0.0579885	0.310894	0.405669	0.168338	19	1268838	CIRBP;C19orf23	TSS1500;Body
cg18053607	0.180456	0.000103155	4.13776	0.0464727	0.0951291	0.266357	0.182421	0.000184925	3.73877	0.0487917	0.0867908	0.278051	0.21026	0.284035	22	31518963	INPP5J	5'UTR;1stExon
cg04204452	-0.17633	0.000103166	-4.1246	0.0454105	-0.259707	-0.0923928	-0.17605	3.71384e-05	-4.1246	0.0426829	-0.259707	-0.0923928	0	0.51147	17	1479213	SLC43A2	Body
cg13240116	0.259087	0.00010369	4.13642	0.0667442	0.13654	0.382458	0.259499	3.52761e-05	4.13642	0.0627351	0.13654	0.382458	0	0.53481	7	27147513	HOXA3	3'UTR
cg10703884	-0.1625	0.000103937	-4.12267	0.0418683	-0.239372	-0.0851099	-0.162241	3.74505e-05	-4.12267	0.0393534	-0.239372	-0.0851099	0	0.976773	3	169384648
cg23845574	0.192848	0.000104257	4.13501	0.049697	0.101601	0.284708	0.218779	0.000836885	3.3403	0.0654968	0.0904075	0.34715	0.283092	0.242204	10	135051270	VENTX	TSS200
cg22777668	-0.136476	0.000104308	-4.12175	0.0351711	-0.201052	-0.0714654	-0.14781	0.00123591	-3.23046	0.0457549	-0.237488	-0.0581315	0.346133	0.204566	12	6881303	LAG3	TSS1500
cg23250085	-0.15318	0.000104325	-4.12171	0.0394761	-0.22566	-0.0802114	-0.140159	0.00363926	-2.90785	0.0482002	-0.234629	-0.0456881	0.17918	0.301223	1	53143055
cg16497661	0.252277	0.00010455	4.13429	0.0650236	0.13289	0.372468	0.287538	0.000599966	3.43163	0.0837905	0.123312	0.451764	0.371105	0.189413	14	103986332	CKB	Body
cg18463686	-0.161142	0.00010502	-4.11999	0.0415454	-0.237422	-0.0843488	-0.163701	0.0126972	-2.49215	0.0656865	-0.292444	-0.0349575	0.497841	0.136504	7	141646690	CLEC5A	5'UTR;1stExon
cg07417745	0.154679	0.000105116	4.13289	0.0398814	0.0814539	0.228396	0.154925	3.58232e-05	4.13289	0.0374858	0.0814539	0.228396	0	0.966344	2	228582488	SLC19A3	5'UTR
cg18181229	0.269604	0.000105277	4.13249	0.0695196	0.141962	0.398105	0.31367	0.00176571	3.12705	0.100309	0.117069	0.510272	0.42113	0.15891	1	164545699	PBX1	Body
cg24350296	0.171139	0.000105341	4.13234	0.0441314	0.0901114	0.252712	0.172416	0.000550882	3.45471	0.0499076	0.0745993	0.270233	0.210225	0.284055	13	24144486	TNFRSF19	TSS1500
cg19464524	-0.141543	0.00010549	-4.11883	0.0365027	-0.208564	-0.0740711	-0.141318	3.80796e-05	-4.11883	0.0343101	-0.208564	-0.0740711	0	0.585812	10	93870321	CPEB3	Body
cg15078329	0.149194	0.000105609	4.13168	0.0384786	0.0785452	0.220319	0.149432	3.60123e-05	4.13168	0.0361673	0.0785452	0.220319	0	0.479491	1	222628324
cg15443535	0.20631	0.000105881	4.13101	0.0532179	0.108599	0.304679	0.231574	0.00106832	3.27189	0.070777	0.092854	0.370295	0.37528	0.186871	14	93154317	RIN3	Body
cg06340704	0.204206	0.000106219	4.13019	0.0526858	0.107472	0.301592	0.218533	0.00466993	2.82896	0.0772485	0.0671287	0.369937	0.370501	0.18978	13	97877417	MBNL2	5'UTR
cg03389133	0.147668	0.000106396	4.12975	0.0381027	0.0777088	0.218097	0.147965	3.78148e-05	4.12044	0.0359099	0.0775825	0.218347	0	0.451774	22	37608611	SSTR3	TSS1500
cg06802565	0.208665	0.000106493	4.12952	0.0538447	0.109802	0.308192	0.208997	3.63521e-05	4.12952	0.0506105	0.109802	0.308192	0	0.902661	1	68788961
cg21279874	-0.17882	0.000106717	-4.11584	0.0461495	-0.263553	-0.0935164	-0.178535	3.85777e-05	-4.11584	0.0433775	-0.263553	-0.0935164	0	0.741878	13	113646899	MCF2L	Body
cg04419883	0.175502	0.000106899	4.12853	0.0452981	0.0923317	0.259231	0.175878	3.83828e-05	4.11701	0.0427199	0.0921485	0.259607	0	0.47377	16	85607562
cg07143125	-0.193684	0.000107496	-4.11395	0.0500085	-0.285502	-0.101248	-0.179213	0.00288205	-2.98005	0.0601377	-0.297081	-0.0613454	0.30468	0.22944	11	48110045	PTPRJ	Body
cg16133703	-0.139056	0.000107846	-4.11311	0.0359112	-0.204991	-0.0726776	-0.140771	0.000104349	-3.88025	0.0362787	-0.211875	-0.0696655	0	0.394792	5	95206387
cg16106427	-0.168908	0.000108244	-4.11215	0.0436306	-0.249017	-0.0882611	-0.168639	3.91984e-05	-4.11215	0.0410099	-0.249017	-0.0882611	0	0.790594	10	134045609	STK32C	Body
cg03000305	0.0790608	0.000108246	4.12529	0.0204222	0.0415645	0.116809	0.0791869	3.70271e-05	4.12529	0.0191955	0.0415645	0.116809	0	0.522469	6	30523072	GNL1;PRR3	Body;TSS1500
cg24039042	-0.170968	0.000108276	-4.11208	0.0441634	-0.252054	-0.0893357	-0.198911	0.0331234	-2.13058	0.0933598	-0.381893	-0.0159291	0.664672	0.0300112	6	170580947
cg14561362	-0.143644	0.000108428	-4.11171	0.0371086	-0.211778	-0.0750523	-0.143415	3.92732e-05	-4.11171	0.0348797	-0.211778	-0.0750523	0	0.839524	4	146461062	SMAD1	Body
cg24565742	-0.247062	0.00010889	-4.11061	0.0638423	-0.36428	-0.129055	-0.255414	0.000898311	-3.32058	0.0769184	-0.406171	-0.104656	0.354093	0.199747	13	21650374
cg11589800	-0.145456	0.000109196	-4.10988	0.0375934	-0.21448	-0.0759681	-0.145224	3.95857e-05	-4.10988	0.0353353	-0.21448	-0.0759681	0	0.665528	10	130832268
cg21158075	-0.148584	0.000109542	-4.10906	0.0384094	-0.219106	-0.0775875	-0.16306	0.00217131	-3.06574	0.0531877	-0.267306	-0.0588138	0.460046	0.135325	12	11306136	PRR4;PRH1	5'UTR
cg19523819	0.146447	0.000109792	4.12161	0.0378625	0.0769292	0.216432	0.161154	0.00149169	3.1763	0.0507366	0.0617125	0.260596	0.404476	0.169066	8	125741259	MTSS1	TSS1500
cg16103712	-0.189957	0.000110057	-4.10785	0.0491191	-0.280143	-0.0991649	-0.191257	0.0217386	-2.29491	0.0833397	-0.354599	-0.0279139	0.499384	0.11197	8	99023869	MATN2	Body
cg06938705	0.172212	0.000110337	4.12032	0.0445377	0.090438	0.254536	0.172487	3.7834e-05	4.12032	0.0418625	0.090438	0.254536	0	0.886434	6	30095281
cg04525852	-0.230409	0.000110499	-4.10681	0.0595941	-0.339827	-0.120254	-0.23678	0.000182584	-3.74197	0.0632768	-0.3608	-0.11276	0.204414	0.2873	4	125632538	ANKRD50	5'UTR
cg17611046	-0.188425	0.000110719	-4.10629	0.0487413	-0.277917	-0.0983309	-0.188124	4.02063e-05	-4.10629	0.0458136	-0.277917	-0.0983309	0	0.799163	6	5672954	FARS2	Body
cg03069736	-0.166252	0.000110805	-4.10609	0.0430077	-0.245216	-0.0867558	-0.165986	4.02415e-05	-4.10609	0.0404244	-0.245216	-0.0867558	0	0.706126	17	72542117	CD300C	1stExon;5'UTR
cg04775627	-0.126923	0.000110895	-4.10588	0.0328354	-0.187211	-0.0662296	-0.126307	6.11695e-05	-4.00825	0.0315116	-0.188068	-0.0645449	0.0189223	0.38279	2	42258324
cg04957377	0.187293	0.000111004	4.11876	0.0484564	0.0983242	0.276861	0.187592	3.80916e-05	4.11876	0.0455458	0.0983242	0.276861	0	0.467886	14	21507259
cg20949502	-0.145232	0.000111019	-4.10559	0.0375746	-0.214221	-0.0757783	-0.145	4.03291e-05	-4.10559	0.0353177	-0.214221	-0.0757783	0	0.511981	6	503807	EXOC2	Body
cg05714729	-0.139506	0.000111089	-4.10542	0.0360946	-0.205778	-0.072788	-0.159079	0.00115112	-3.25072	0.0489366	-0.254993	-0.0631654	0.404726	0.168913	18	33234096	GALNT1	TSS1500
cg17412901	0.232436	0.00011114	4.11844	0.0601404	0.122014	0.3436	0.232807	3.81442e-05	4.11844	0.056528	0.122014	0.3436	0	0.621734	1	3332705	PRDM16	Body
cg05766948	0.185067	0.000111287	4.1181	0.0478882	0.0971415	0.273584	0.185363	3.82011e-05	4.1181	0.0450118	0.0971415	0.273584	0	0.800772	2	136783356
cg26623263	-0.158318	0.000111373	-4.10476	0.0409686	-0.233539	-0.0825913	-0.158065	4.04734e-05	-4.10476	0.0385077	-0.233539	-0.0825913	0	0.952378	2	202987140
cg07678449	0.0575347	0.000112123	4.11615	0.0148948	0.0301869	0.0850663	0.057097	0.000173637	3.75457	0.0152073	0.0272912	0.0869028	0.00222883	0.390593	4	171011395	AADAT	TSS1500;TSS200
cg21076424	-0.163281	0.000112258	-4.10271	0.0422739	-0.240898	-0.0851411	-0.16302	4.08348e-05	-4.10271	0.0397347	-0.240898	-0.0851411	0	0.469301	7	159020356
cg16908740	-0.238542	0.000112499	-4.10215	0.0617677	-0.351951	-0.12437	-0.23967	0.000131703	-3.82325	0.0626875	-0.362536	-0.116805	0.0704135	0.357898	1	152118444
cg08450021	0.30764	0.000112527	4.11522	0.0796611	0.161377	0.454887	0.318225	0.000353317	3.5727	0.0890713	0.143649	0.492802	0.274644	0.247159	11	111101517
cg09294084	-0.159847	0.000112604	-4.1019	0.041393	-0.235847	-0.0833358	-0.159592	4.09765e-05	-4.1019	0.0389067	-0.235847	-0.0833358	0	0.977088	13	113646732	MCF2L	Body
cg02026204	-0.288954	0.000112723	-4.10163	0.0748309	-0.426349	-0.150636	-0.288492	4.10251e-05	-4.10163	0.070336	-0.426349	-0.150636	0	0.963075	22	30663007	OSM	TSS200
cg06861892	0.220511	0.000112778	4.11464	0.0571078	0.115658	0.32607	0.225686	0.000135289	3.81663	0.0591322	0.109789	0.341583	0.161026	0.311064	10	43573332	RET	Body
cg07875121	0.130083	0.000113022	4.11408	0.0336935	0.0682201	0.192363	0.130291	3.88727e-05	4.11408	0.0316696	0.0682201	0.192363	0	0.811905	5	139641530	PFDN1	Body
cg14219918	0.243792	0.000113104	4.11389	0.0631485	0.127847	0.360516	0.24381	0.000577587	3.44193	0.0708353	0.104975	0.382644	0.288819	0.238832	9	127249562	NR5A1	Body
cg13022993	-0.145784	0.000113132	-4.10069	0.0377626	-0.215119	-0.0759835	-0.165869	0.00301587	-2.96612	0.0559213	-0.275473	-0.0562653	0.462239	0.134007	6	32409856	HLA-DRA	Body
cg24032304	0.147284	0.000113143	4.1138	0.0381513	0.077236	0.217803	0.14752	3.89196e-05	4.1138	0.0358597	0.077236	0.217803	0	0.896612	12	112860691	PTPN11	Body
cg02054431	0.214743	0.000113515	4.11295	0.0556368	0.11259	0.317582	0.215086	3.9064e-05	4.11295	0.0522949	0.11259	0.317582	0	0.443327	6	31589593	SNORA38;BAT2	TSS1500;5'UTR
cg12114584	0.144721	0.000113592	4.11277	0.0374968	0.0758746	0.21403	0.144952	3.90939e-05	4.11277	0.0352445	0.0758746	0.21403	0	0.561078	4	54518744
cg11235594	0.25776	0.000113912	4.11204	0.0667968	0.135117	0.381228	0.258173	3.92179e-05	4.11204	0.0627846	0.135117	0.381228	0	0.47562	2	110907413	NPHP1	Body
cg04871472	-0.132478	0.000114352	-4.0979	0.0343392	-0.195527	-0.0690053	-0.132266	4.16916e-05	-4.0979	0.0322766	-0.195527	-0.0690053	0	0.425961	2	70268913
cg04343928	-0.155874	0.000114763	-4.09697	0.0404127	-0.230074	-0.0811745	-0.157111	9.58051e-05	-3.90098	0.0402748	-0.236048	-0.0781738	0.027693	0.378638	16	85863576
cg14082061	-0.138302	0.000114844	-4.09678	0.0358585	-0.20414	-0.0720207	-0.142148	0.00036345	-3.56529	0.03987	-0.220292	-0.0640045	0.212041	0.283038	10	4125518
cg01073463	0.142784	0.000114881	4.10984	0.0370213	0.0748103	0.211214	0.151096	0.000393896	3.54414	0.0426325	0.0675375	0.234654	0.279078	0.244561	12	67197936
cg10327067	-0.16369	0.000114985	-4.09646	0.0424444	-0.24162	-0.0852354	-0.163428	4.1951e-05	-4.09646	0.0398949	-0.24162	-0.0852354	0	0.863871	8	37549202
cg09093656	-0.159913	0.000115161	-4.09607	0.0414689	-0.236052	-0.083261	-0.159656	4.20232e-05	-4.09607	0.038978	-0.236052	-0.083261	0	0.704149	17	16323481	TRPV2	Body
cg11436362	-0.186219	0.00011561	-4.09505	0.0483027	-0.274906	-0.0969359	-0.185921	4.22071e-05	-4.09505	0.0454013	-0.274906	-0.0969359	0	0.514436	11	67053929	ADRBK1	3'UTR
cg22137236	-0.128727	0.000115696	-4.09486	0.0333916	-0.190036	-0.0670057	-0.128521	4.22423e-05	-4.09486	0.0313859	-0.190036	-0.0670057	0	0.646468	18	46506533
cg23529249	-0.117403	0.000115701	-4.09485	0.0304541	-0.173318	-0.0611108	-0.146926	0.00369001	-2.90351	0.0506027	-0.246105	-0.0477461	0.418299	0.160635	15	69867297
cg00359365	-0.228383	0.000115827	-4.09457	0.0592465	-0.337163	-0.118871	-0.228017	4.2296e-05	-4.09457	0.0556878	-0.337163	-0.118871	0	0.808218	1	26880547	MIR1976;RPS6KA1	TSS1500;Body
cg16290689	0.159306	0.000116149	4.10698	0.041334	0.0834143	0.235708	0.159561	4.00865e-05	4.10698	0.0388512	0.0834143	0.235708	0	0.662038	13	31506685	C13orf26	TSS200
cg26501007	-0.151507	0.000116318	-4.09346	0.039314	-0.22369	-0.0788382	-0.172484	0.000818598	-3.34643	0.0515427	-0.273506	-0.0714621	0.146858	0.31864	8	126614261
cg12970171	-0.161207	0.00011656	-4.09292	0.0418365	-0.238021	-0.0838755	-0.150294	0.0128374	-2.48825	0.0604016	-0.268679	-0.0319092	0.421409	0.15874	5	6766613
cg02218324	-0.207598	0.000116799	-4.09239	0.053883	-0.30653	-0.108	-0.212998	9.24708e-05	-3.90954	0.0544815	-0.31978	-0.106216	0	0.437031	19	46318439	RSPH6A	1stExon;5'UTR
cg10024730	-0.207236	0.00011683	-4.09232	0.0537901	-0.305998	-0.10781	-0.254868	0.062145	-1.86526	0.136639	-0.522676	0.0129403	0.686962	0.0409871	12	123402350
cg01979352	-0.14421	0.000116946	-4.09206	0.0374333	-0.21294	-0.0750175	-0.123715	0.0227359	-2.27784	0.0543124	-0.230165	-0.0172648	0.51723	0.101644	1	182569418	RGS16	3'UTR
cg05683203	0.149717	0.000116981	4.10512	0.0388638	0.0783612	0.221554	0.164161	0.000636076	3.41575	0.04806	0.0699649	0.258357	0.14016	0.322189	13	111670642
cg16895261	-0.167382	0.000117323	-4.09122	0.0434572	-0.247172	-0.0870554	-0.167824	0.000403509	-3.53778	0.0474378	-0.260801	-0.0748481	0.23498	0.27007	4	3391305	RGS12	Body
cg14214856	-0.153561	0.000117354	-4.09115	0.0398696	-0.226764	-0.0798659	-0.155458	0.0108133	-2.54868	0.0609956	-0.275007	-0.0359088	0.47796	0.124606	10	36965362
cg26890706	0.201962	0.000117356	4.10429	0.052436	0.105686	0.298885	0.202285	4.05562e-05	4.10429	0.0492864	0.105686	0.298885	0	0.763429	6	13924425	RNF182	TSS1500
cg06706876	0.141144	0.000117365	4.10427	0.0366458	0.0738598	0.20888	0.144631	0.000109853	3.86773	0.0373942	0.0713395	0.217922	0.0302839	0.377405	16	57317679	PLLP	Body
cg05774699	0.168241	0.000117535	4.10389	0.0436851	0.0880321	0.248989	0.189511	0.00144003	3.1865	0.0594731	0.0729461	0.306076	0.451184	0.140667	7	27184316	HOXA5	TSS1500
cg23454797	0.221767	0.000117554	4.10385	0.0575844	0.116039	0.328207	0.222212	4.16794e-05	4.09797	0.054225	0.115933	0.328491	0	0.448765	7	27183990	HOXA5	TSS1500
cg22404290	-0.164467	0.000117563	-4.09069	0.0427059	-0.242877	-0.0855289	-0.164203	4.30088e-05	-4.09069	0.0401407	-0.242877	-0.0855289	0	0.702023	8	97456488
cg19703240	0.264108	0.000117655	4.10362	0.0685824	0.138187	0.390877	0.247469	0.00208331	3.07809	0.0803968	0.0898939	0.405043	0.265452	0.25252	7	101512828	CUX1	Body
cg07086226	-0.117508	0.000118076	-4.08956	0.0305208	-0.173546	-0.0610928	-0.117319	4.32199e-05	-4.08956	0.0286876	-0.173546	-0.0610928	0	0.98652	4	681509	MFSD7	Body
cg25614875	0.245689	0.000118171	4.10248	0.0638171	0.128517	0.363649	0.240654	0.00111071	3.26087	0.0738007	0.0960078	0.385301	0.251034	0.260868	1	217263847	ESRRG	TSS1500;5'UTR
cg23948843	0.211884	0.000118511	4.10174	0.0550465	0.110815	0.313633	0.212224	4.10064e-05	4.10174	0.0517401	0.110815	0.313633	0	0.93057	2	164204752
cg22705225	-0.143885	0.000118888	-4.08777	0.0373882	-0.212532	-0.0747764	-0.133869	0.00360578	-2.91074	0.0459915	-0.224011	-0.0437275	0.273312	0.247937	5	31640216
cg25290178	-0.254284	0.00011893	-4.08768	0.0660766	-0.375605	-0.132147	-0.234245	0.0399306	-2.05447	0.114017	-0.457715	-0.0107749	0.635351	0.064418	15	93591806	RGMA	Body
cg16131053	-0.1629	0.00011938	-4.08669	0.0423402	-0.240639	-0.0846374	-0.162638	4.37565e-05	-4.08669	0.039797	-0.240639	-0.0846374	0	0.706069	18	45459276
cg15275312	-0.146378	0.000119392	-4.08667	0.0380461	-0.216233	-0.0760527	-0.17122	0.00106499	-3.27277	0.0523164	-0.273758	-0.0686813	0.13425	0.325303	3	50363059	TUSC2	3'UTR
cg10877430	0.212575	0.000119425	4.09973	0.0552529	0.111127	0.314705	0.196606	0.0116061	2.5239	0.0778975	0.0439292	0.349282	0.514847	0.103011	12	113527336	DTX1	Body
cg08802652	0.120564	0.000119891	4.09872	0.0313451	0.0630126	0.178503	0.122687	0.000611801	3.42633	0.0358071	0.0525062	0.192867	0	0.465413	6	39076528	C6orf64	Body
cg27489373	-0.158762	0.000120147	-4.08502	0.0412816	-0.234557	-0.0824565	-0.167789	0.000188178	-3.73438	0.0449308	-0.255851	-0.0797259	0	0.421	16	1507959	CLCN7	Body
cg24448340	-0.137789	0.000120573	-4.0841	0.0358364	-0.203587	-0.071549	-0.12765	0.00730327	-2.68269	0.0475827	-0.22091	-0.0343892	0.250189	0.261355	1	179921042
cg24898863	-0.160107	0.000120662	-4.08391	0.0416427	-0.236565	-0.083134	-0.15985	4.42847e-05	-4.08391	0.0391414	-0.236565	-0.083134	0	0.820407	1	153363580	S100A8	TSS200
cg23689722	-0.211255	0.000120743	-4.08373	0.0549484	-0.312144	-0.109688	-0.210916	4.43178e-05	-4.08373	0.0516479	-0.312144	-0.109688	0	0.63961	1	3100956	PRDM16	Body
cg05745631	0.302469	0.000120928	4.09647	0.0786811	0.158005	0.447904	0.302955	4.19496e-05	4.09647	0.073955	0.158005	0.447904	0	0.906421	6	30095178
cg22113926	0.145016	0.000121093	4.09611	0.0377261	0.0757481	0.214749	0.145249	4.20142e-05	4.09611	0.0354601	0.0757481	0.214749	0	0.645254	17	28566331
cg07060794	-0.160417	0.000121126	-4.08291	0.0417337	-0.237043	-0.0832764	-0.16016	4.44758e-05	-4.08291	0.0392269	-0.237043	-0.0832764	0	0.976872	7	23387365	IGF2BP3	Body
cg14311559	-0.161539	0.000121167	-4.08282	0.0420264	-0.238702	-0.083857	-0.161728	5.11533e-05	-4.05029	0.03993	-0.23999	-0.0834669	0	0.440654	12	7060257	PTPN6	TSS200;Body
cg16619378	0.227029	0.0001213	4.09567	0.0590686	0.118576	0.336212	0.227394	4.20951e-05	4.09567	0.0555206	0.118576	0.336212	0	0.810676	17	14207530	HS3ST3B1;MGC12916	Body
cg11241750	-0.166322	0.000121321	-4.08249	0.0432743	-0.245777	-0.0863336	-0.166055	4.45566e-05	-4.08249	0.040675	-0.245777	-0.0863336	0	0.643137	5	125694354	GRAMD3	TSS1500
cg20480097	0.105075	0.000121659	4.0949	0.0273435	0.0548702	0.155617	0.110415	0.000920241	3.31384	0.0333193	0.0451103	0.17572	0.322134	0.219019	13	97998963	MBNL2	Body
cg10239319	-0.168369	0.000122116	-4.08078	0.043825	-0.248834	-0.087362	-0.177561	0.00082133	-3.3455	0.0530746	-0.281586	-0.073537	0.160091	0.311567	4	6073656	JAKMIP1	Body
cg16653138	0.231461	0.000122346	4.09343	0.0602547	0.12083	0.342836	0.256781	0.000689852	3.39358	0.0756667	0.108477	0.405085	0.351931	0.201057	1	2005180	PRKCZ	1stExon;Body;5'UTR
cg00843976	-0.155328	0.000122365	-4.08025	0.0404358	-0.22957	-0.0805856	-0.199178	0.00422443	-2.8609	0.0696208	-0.335632	-0.0627237	0.59755	0.0587432	7	135611620	LUZP6;MTPN	3'UTR
cg26088629	0.150458	0.000122735	4.0926	0.0391757	0.0785291	0.222871	0.1507	4.26565e-05	4.0926	0.0368226	0.0785291	0.222871	0	0.947983	13	113676938	MCF2L	Body
cg06850526	-0.212018	0.000123213	-4.07845	0.0552182	-0.313402	-0.109952	-0.211677	4.53377e-05	-4.07845	0.0519015	-0.313402	-0.109952	0	0.809609	17	79269886	SLC38A10	TSS1500
cg08635097	-0.188525	0.000123533	-4.07777	0.0491078	-0.27869	-0.0977538	-0.184414	0.00788097	-2.65713	0.0694037	-0.320443	-0.0483857	0.371245	0.189328	13	44833857
cg15125868	-0.141977	0.000123627	-4.07757	0.0369845	-0.209883	-0.0736143	-0.178557	0.00334123	-2.93447	0.0608481	-0.297817	-0.0592966	0.446159	0.143706	21	35746798	FAM165B	TSS1500
cg17274742	-0.295389	0.000123688	-4.07744	0.0769502	-0.436674	-0.153153	-0.294914	4.5534e-05	-4.07744	0.0723281	-0.436674	-0.153153	0	0.933942	7	23286539	GPNMB	1stExon
cg16945415	-0.146166	0.000123761	-4.07729	0.0380784	-0.21608	-0.0757814	-0.143949	0.000145049	-3.7994	0.0378873	-0.218207	-0.0696911	0.107798	0.339043	3	125980095
cg17389077	-0.16614	0.000123792	-4.07722	0.0432827	-0.24561	-0.0861361	-0.16567	0.00635619	-2.72882	0.0607112	-0.284661	-0.046678	0.35561	0.198827	10	128810904	DOCK1	Body
cg02023973	-0.172771	0.000123877	-4.07704	0.0450121	-0.255416	-0.0895701	-0.172493	4.56121e-05	-4.07704	0.0423084	-0.255416	-0.0895701	0	0.964126	16	1519973	CLCN7	Body
cg11180921	0.172594	0.000123897	4.09014	0.0449664	0.0900327	0.25571	0.172872	4.31119e-05	4.09014	0.0422655	0.0900327	0.25571	0	0.728222	11	57090226	TNKS1BP1	5'UTR
cg11083848	-0.161754	0.000124498	-4.07574	0.0421552	-0.239153	-0.0838334	-0.161493	4.58691e-05	-4.07574	0.0396231	-0.239153	-0.0838334	0	0.541355	14	76371681	TTLL5	Body
cg10812236	-0.166193	0.000124814	-4.07507	0.0433193	-0.24573	-0.0861215	-0.165926	4.6e-05	-4.07507	0.0407173	-0.24573	-0.0861215	0	0.687021	2	68592394	PLEK	1stExon;5'UTR
cg04898719	-0.12952	0.000125038	-4.0746	0.033764	-0.191512	-0.06711	-0.129311	4.60927e-05	-4.0746	0.0317359	-0.191512	-0.06711	0	0.490116	1	52456918	RAB3B	TSS1500
cg16038738	-0.141905	0.000125136	-4.0744	0.0369944	-0.209829	-0.0735238	-0.155552	0.00398997	-2.87895	0.0540308	-0.26145	-0.0496537	0.496403	0.113714	1	109103731	FAM102B	Body
cg19017293	0.144852	0.000125412	4.08696	0.0377682	0.0755075	0.214663	0.145085	4.37059e-05	4.08696	0.0354996	0.0755075	0.214663	0	0.615364	17	80201299
cg00589181	0.129514	0.000125652	4.08646	0.0337732	0.0675047	0.191941	0.129723	4.38004e-05	4.08646	0.0317445	0.0675047	0.191941	0	0.610437	3	124560306	ITGB5	Body
cg00636427	-0.173459	0.00012575	-4.07312	0.0452347	-0.256513	-0.0898465	-0.189843	0.00604035	-2.74558	0.069145	-0.325365	-0.0543217	0.589148	0.0628733	18	77190089	NFATC1	Body;5'UTR
cg00690929	0.189135	0.000126115	4.0855	0.0493319	0.0985583	0.28032	0.189439	4.39821e-05	4.0855	0.0463687	0.0985583	0.28032	0	0.90472	1	9118237	SLC2A5	Body
cg02707071	0.219069	0.000126195	4.08533	0.0571421	0.114153	0.324691	0.219422	4.40135e-05	4.08533	0.0537098	0.114153	0.324691	0	0.907794	7	27143806	HOXA2	TSS1500
cg20909017	-0.221531	0.000126652	-4.07125	0.0577975	-0.327651	-0.114697	-0.221174	4.67616e-05	-4.07125	0.0543258	-0.327651	-0.114697	0	0.764882	12	54805345	ITGA5	Body
cg17100047	-0.147022	0.000127025	-4.07048	0.0383654	-0.217463	-0.0761072	-0.132592	0.0160597	-2.40756	0.0550731	-0.240533	-0.0246503	0.490503	0.11718	10	80312528
cg10192779	0.288606	0.000128191	4.08123	0.0753558	0.150248	0.427894	0.289071	4.47987e-05	4.08123	0.0708295	0.150248	0.427894	0	0.737278	20	47937712
cg08898055	0.170248	0.000128224	4.08116	0.0444531	0.0886297	0.252416	0.17717	0.000365506	3.56381	0.0497137	0.0797333	0.274607	0.267405	0.251384	5	179597395	RASGEF1C	5'UTR
cg24999973	-0.187377	0.00012837	-4.06772	0.0489291	-0.277214	-0.0969361	-0.187075	4.74748e-05	-4.06772	0.0459901	-0.277214	-0.0969361	0	0.79492	1	7311132	CAMTA1	Body
cg26002218	0.175729	0.000128677	4.08024	0.0458944	0.0914636	0.26056	0.224491	0.00504964	2.80385	0.0800654	0.0675661	0.381417	0.591478	0.0617177	14	103986227	CKB	Body
cg02008285	-0.173852	0.000129143	-4.06615	0.0454148	-0.257236	-0.0899066	-0.173571	4.7796e-05	-4.06615	0.0426869	-0.257236	-0.0899066	0	0.814893	14	97446061
cg04496791	-0.20598	0.000129305	-4.06582	0.0538118	-0.304781	-0.106513	-0.205647	4.78634e-05	-4.06582	0.0505795	-0.304781	-0.106513	0	0.880219	6	41395094
cg18771300	0.183495	0.000129322	4.07893	0.0479381	0.0954775	0.272104	0.183846	4.98774e-05	4.0562	0.0453247	0.0950113	0.272681	0.0976789	0.344212	14	63671737	RHOJ	1stExon
cg12796306	0.137436	0.000129485	4.0786	0.0359081	0.0715065	0.203809	0.131374	0.0157782	2.41401	0.0544215	0.0247096	0.238038	0.515766	0.102483	8	67406954	C8orf46	Body
cg22396850	-0.144668	0.000129488	-4.06545	0.0377977	-0.214067	-0.0748024	-0.144435	4.79395e-05	-4.06545	0.0355273	-0.214067	-0.0748024	0	0.507577	17	41121153	AARSD1	3'UTR;Body
cg10198479	0.176506	0.000129636	4.07829	0.0461195	0.0918279	0.261754	0.176791	4.5368e-05	4.07829	0.0433493	0.0918279	0.261754	0	0.75435	16	85268435
cg00802237	-0.178403	0.000129902	-4.06462	0.0466212	-0.264002	-0.0922277	-0.178115	4.81115e-05	-4.06462	0.0438209	-0.264002	-0.0922277	0	0.627824	14	94858066	SERPINA1	TSS1500
cg06407137	-0.123048	0.000130042	-4.06433	0.0321579	-0.182092	-0.0636073	-0.12285	4.81698e-05	-4.06433	0.0302263	-0.182092	-0.0636073	0	0.700875	17	72527515	CD300LB	1stExon
cg26479630	-0.183356	0.00013007	-4.06428	0.0479195	-0.271339	-0.0947807	-0.18306	4.81814e-05	-4.06428	0.0450411	-0.271339	-0.0947807	0	0.673682	5	180486787	BTNL9	Body
cg26489439	0.224311	0.000130141	4.07727	0.0586252	0.116672	0.332675	0.257793	0.00286768	2.98158	0.0864618	0.0883305	0.427255	0.539689	0.0889814	10	7376148	SFMBT2	Body
cg12324629	0.16364	0.000130288	4.07698	0.0427716	0.085109	0.2427	0.191701	0.0281725	2.19488	0.0873401	0.0205172	0.362884	0.743599	0.00848318	17	19771548	ULK2	TSS1500
cg01951274	-0.123445	0.000130299	-4.06382	0.0322656	-0.182687	-0.0638047	-0.123246	4.82768e-05	-4.06382	0.0303276	-0.182687	-0.0638047	0	0.73356	17	56409518	MIR142	TSS1500
cg17588455	0.26995	0.000130385	4.07678	0.0705617	0.140394	0.400377	0.270386	4.56633e-05	4.07678	0.0663233	0.140394	0.400377	0	0.42393	6	33048485	HLA-DPB1	Body
cg09496748	0.279907	0.000130426	4.0767	0.0731659	0.14557	0.415148	0.280359	4.56796e-05	4.0767	0.0687711	0.14557	0.415148	0	0.530828	2	198029215	ANKRD44	Body
cg13318914	-0.144773	0.000130447	-4.06352	0.037843	-0.214255	-0.0748232	-0.144539	4.83384e-05	-4.06352	0.0355699	-0.214255	-0.0748232	0	0.72762	6	31695061	DDAH2	Body
cg18702012	0.149505	0.000130482	4.07659	0.0390807	0.0777504	0.221742	0.178117	0.0452693	2.00214	0.0889633	0.00375241	0.352482	0.707582	0.0164858	10	126106555	OAT	5'UTR
cg06869935	0.214521	0.000130786	4.07598	0.0560844	0.111547	0.318188	0.214416	6.08629e-05	4.00944	0.0534779	0.109602	0.319231	0	0.454859	16	88125381
cg16087093	-0.1552	0.000131033	-4.06234	0.0405803	-0.229708	-0.0801907	-0.183031	0.00506822	-2.80267	0.0653059	-0.311028	-0.0550334	0.537688	0.0900926	5	169533347	FOXI1	1stExon
cg21171625	0.162018	0.000131378	4.07479	0.0423702	0.0842233	0.240335	0.162279	4.60555e-05	4.07479	0.0398251	0.0842233	0.240335	0	0.691454	1	38022607	DNALI1	1stExon
cg26534847	-0.204569	0.000131394	-4.06162	0.0534985	-0.302796	-0.105682	-0.2587	0.00427877	-2.85684	0.0905544	-0.436183	-0.0812163	0.586562	0.0641643	20	36932479	BPI	TSS200
cg25938025	-0.223517	0.000131425	-4.06156	0.0584546	-0.330843	-0.115469	-0.229966	0.000114848	-3.85687	0.0596249	-0.346828	-0.113103	0.106622	0.339646	6	167508001
cg26974880	-0.152339	0.000131524	-4.06136	0.039842	-0.225492	-0.078695	-0.152093	4.87869e-05	-4.06136	0.0374489	-0.225492	-0.078695	0	0.693556	16	50308058
cg01817067	0.178166	0.000131813	4.07393	0.046603	0.0925995	0.264307	0.186982	0.00120606	3.23744	0.0577562	0.0737823	0.300182	0.298501	0.233108	12	117627223	FBXO21	Body
cg13585029	0.110139	0.00013217	4.07322	0.0288143	0.0572343	0.1634	0.119239	0.000528325	3.46597	0.0344027	0.0518106	0.186667	0.261586	0.254766	9	95886330	NINJ1	3'UTR
cg04358037	-0.1638	0.000132343	-4.05974	0.0428564	-0.242487	-0.0845834	-0.143092	0.145811	-1.45449	0.0983797	-0.335913	0.0497284	0.71432	0.0147525	10	127465013	MMP21	TSS1500
cg24948406	0.226182	0.000132445	4.07267	0.0591811	0.117522	0.335573	0.226548	4.64768e-05	4.07267	0.0556263	0.117522	0.335573	0	0.69936	17	46608268	HOXB1	5'UTR;1stExon
cg19736900	-0.142144	0.000132469	-4.05949	0.0371926	-0.210432	-0.0733964	-0.179039	0.00646197	-2.72337	0.0657416	-0.30789	-0.0501875	0.629195	0.0441779	1	150132950
cg07489413	-0.193499	0.000132504	-4.05942	0.0506309	-0.28646	-0.0999122	-0.22087	0.0016912	-3.1397	0.0703474	-0.358748	-0.0829914	0.0388042	0.373326	11	2321937	C11orf21;TSPAN32	Body;TSS1500
cg20978937	0.156453	0.000132585	4.07239	0.0409391	0.0812864	0.232125	0.156706	4.65323e-05	4.07239	0.03848	0.0812864	0.232125	0	0.875577	14	105399321	PLD4	3'UTR
cg18499750	-0.148358	0.000132607	-4.05921	0.0388213	-0.219636	-0.0766004	-0.147346	0.00010595	-3.87655	0.0380096	-0.221843	-0.0728485	0	0.534982	17	61511735	CYB561	3'UTR
cg01859228	0.226046	0.000132891	4.07179	0.0591583	0.117428	0.335395	0.231341	0.000337931	3.58434	0.0645421	0.104841	0.357841	0.0906292	0.347784	15	64208452	DAPK2	Body
cg06856840	-0.143007	0.000133331	-4.05779	0.0374342	-0.211738	-0.0738132	-0.170238	0.00288711	-2.97951	0.0571363	-0.282223	-0.0582531	0.514918	0.10297	15	80446451	FAH	Body
cg20687616	0.149251	0.00013353	4.07053	0.0390724	0.0775115	0.221473	0.149492	4.69061e-05	4.07053	0.0367255	0.0775115	0.221473	0	0.888019	1	56883736
cg04022137	-0.141796	0.000134017	-4.05644	0.0371295	-0.209968	-0.0731654	-0.234768	0.00766536	-2.66646	0.0880446	-0.407332	-0.0622036	0.74293	0.00860358	20	9490126
cg02066343	0.12524	0.000134291	4.06904	0.0327986	0.0650196	0.185865	0.141711	0.00229699	3.04888	0.0464798	0.0506125	0.23281	0.333787	0.212017	6	33590458	ITPR3	Body
cg01630691	0.230231	0.000134583	4.06847	0.0603028	0.119511	0.341696	0.230604	4.73229e-05	4.06847	0.0566806	0.119511	0.341696	0	0.698613	2	203359167	BMPR2	Body
cg05544413	0.173511	0.000134715	4.06821	0.0454494	0.0900632	0.25752	0.173792	4.73753e-05	4.06821	0.0427195	0.0900632	0.25752	0	0.648132	6	127663627	ECHDC1	5'UTR;TSS200
cg06271850	0.158997	0.000134772	4.0681	0.0416488	0.0825274	0.235981	0.169843	0.000440536	3.51453	0.0483259	0.0751256	0.264559	0.283305	0.242079	16	89766423	SPATA2L	Body
cg07253829	-0.163154	0.000134817	-4.05487	0.0427385	-0.241624	-0.0841554	-0.202949	0.00212103	-3.07274	0.0660482	-0.332401	-0.0734969	0.504791	0.10882	3	109056349	DPPA4	1stExon
cg02742969	0.20975	0.000134995	4.06767	0.0549492	0.10886	0.311319	0.210089	4.74862e-05	4.06767	0.0516486	0.10886	0.311319	0	0.810187	5	172175604
cg25342568	0.165509	0.000135066	4.06753	0.0433607	0.0858963	0.245658	0.165777	4.75144e-05	4.06753	0.0407562	0.0858963	0.245658	0	0.922752	4	1768564
cg11027221	-0.159247	0.000135126	-4.05427	0.0417212	-0.23585	-0.0821288	-0.184156	0.00161594	-3.15301	0.0584064	-0.298631	-0.0696818	0.45296	0.139595	11	67770665	UNC93B1	Body
cg02142483	0.316851	0.000135414	4.06685	0.0830236	0.164415	0.470313	0.317364	4.76522e-05	4.06685	0.0780367	0.164415	0.470313	0	0.561672	16	84560555
cg08000731	0.376748	0.000135876	4.06596	0.0987401	0.195455	0.55926	0.435595	0.0546082	1.92198	0.226639	-0.00860851	0.879799	0.720042	0.0133657	11	316247
cg18462381	0.165333	0.000135981	4.06576	0.0433335	0.0857702	0.245431	0.167581	0.000320791	3.59791	0.0465773	0.0762908	0.25887	0.0561146	0.364936	10	129536718	FOXI2	Body
cg17802213	0.208678	0.000136106	4.06551	0.0546972	0.10825	0.30978	0.208805	5.30569e-05	4.04174	0.0516621	0.107549	0.310061	0	0.507309	3	185911316	DGKG	Body
cg03095773	0.257543	0.000136266	4.06521	0.0675106	0.133589	0.38233	0.278577	0.00461379	2.83283	0.0983388	0.0858366	0.471317	0.438487	0.148355	2	102051598	RFX8	Body
cg26477792	0.295161	0.000136568	4.06462	0.0773827	0.153082	0.438196	0.295639	4.811e-05	4.06462	0.0727346	0.153082	0.438196	0	0.89096	6	30095277
cg20892492	-0.137183	0.000136748	-4.05114	0.0359686	-0.203224	-0.0706987	-0.136971	0.00199897	-3.09039	0.0443217	-0.22384	-0.0501022	0.193766	0.29321	4	129300912
cg21337881	-0.171337	0.000136898	-4.05085	0.0449267	-0.253825	-0.0882942	-0.17106	5.10318e-05	-4.05085	0.0422281	-0.253825	-0.0882942	0	0.544795	17	5138645	C17orf87	TSS1500
cg16926102	-0.175264	0.000137045	-4.05057	0.0459596	-0.259649	-0.0903121	-0.174981	5.10931e-05	-4.05057	0.043199	-0.259649	-0.0903121	0	0.675978	10	23489850
cg20974609	0.22775	0.000137428	4.06297	0.0597338	0.118075	0.338163	0.327419	0.00637099	2.72805	0.120019	0.0921851	0.562652	0.727994	0.0115691	7	27181671	HOXA5	Body
cg20954977	-0.172643	0.000137454	-4.04979	0.0452809	-0.255781	-0.088945	-0.236879	0.00247245	-3.02669	0.0782632	-0.390272	-0.0834856	0.587075	0.0639072	2	232260116	B3GNT7	TSS1500
cg14759277	0.135372	0.000137642	4.06257	0.0355086	0.0701758	0.201006	0.135591	4.85364e-05	4.06257	0.0333757	0.0701758	0.201006	0	0.92787	17	48674158	CACNA1G	Body
cg05994244	-0.133947	0.000137839	-4.04905	0.0351383	-0.198464	-0.0689976	-0.10911	0.0437378	-2.01659	0.054106	-0.215156	-0.00306407	0.446611	0.143432	15	96904960
cg03662049	0.235753	0.000138019	4.06184	0.0618501	0.122193	0.350078	0.236135	4.86864e-05	4.06184	0.058135	0.122193	0.350078	0	0.999493	2	164204829
cg23820816	0.221181	0.000138712	4.06053	0.0580458	0.114605	0.328473	0.221539	4.89618e-05	4.06053	0.0545592	0.114605	0.328473	0	0.890929	4	154125594	TRIM2	TSS200;5'UTR
cg12116027	0.209165	0.000138778	4.0604	0.054894	0.108376	0.310631	0.209059	6.71412e-05	3.9862	0.0524459	0.106267	0.311852	0	0.44693	12	58130410	AGAP2	Body
cg03372852	-0.19557	0.000138812	-4.0472	0.0513271	-0.28981	-0.100697	-0.195254	5.18338e-05	-4.0472	0.0482441	-0.28981	-0.100697	0	0.727025	19	55219964	LILRP2	Body
cg24842815	0.23993	0.000138942	4.06009	0.0629732	0.124308	0.356331	0.240319	4.90534e-05	4.06009	0.0591906	0.124308	0.356331	0	0.719969	8	581753
cg22321036	0.218871	0.000139023	4.05994	0.0574479	0.113393	0.325058	0.22772	0.0155037	2.42039	0.0940839	0.0433191	0.412121	0.58825	0.0633203	19	56061348
cg16214653	-0.253694	0.000139034	-4.04678	0.0665883	-0.375954	-0.130611	-0.253282	5.19269e-05	-4.04678	0.0625886	-0.375954	-0.130611	0	0.431304	15	100048500
cg21683390	-0.189097	0.000139137	-4.04659	0.0496358	-0.280232	-0.0973501	-0.188791	5.19701e-05	-4.04659	0.0466544	-0.280232	-0.0973501	0	0.947715	18	13259088	C18orf1	5'UTR
cg09811759	0.21537	0.000139436	4.05916	0.05654	0.111559	0.31988	0.231332	0.00188494	3.10779	0.0744364	0.0854398	0.377225	0.363461	0.194061	1	245843825	KIF26B	Body
cg22165685	0.166427	0.000139512	4.05902	0.0436926	0.0862043	0.247189	0.166696	4.92798e-05	4.05902	0.0410682	0.0862043	0.247189	0	0.733931	10	135051292	VENTX	TSS200
cg19867579	-0.14633	0.000139531	-4.04584	0.0384168	-0.216865	-0.0753195	-0.150478	0.000731852	-3.37736	0.044555	-0.237805	-0.0631521	0.22778	0.274164	2	175643491
cg14730524	-0.151455	0.000140505	-4.04401	0.0397805	-0.224495	-0.0779247	-0.15121	5.25441e-05	-4.04401	0.037391	-0.224495	-0.0779247	0	0.900961	11	92617118	FAT3	Body
cg06918474	-0.214858	0.000140581	-4.04387	0.0564353	-0.318476	-0.110542	-0.214509	5.2576e-05	-4.04387	0.0530455	-0.318476	-0.110542	0	0.570727	5	126205081	2003-03-01	3'UTR
cg24257309	-0.194073	0.000140687	-4.04367	0.0509786	-0.287673	-0.099844	-0.23723	0.00389546	-2.88651	0.0821857	-0.398311	-0.0761485	0.433181	0.171318	20	3065423	AVP	TSS200
cg05851542	0.22756	0.000140709	4.05677	0.0597755	0.117809	0.33805	0.228631	0.000205092	3.71266	0.0615815	0.107934	0.349329	0.181155	0.300143	3	9989156	PRRT3	Body
cg26049998	-0.206162	0.000140971	-4.04314	0.0541612	-0.305606	-0.10605	-0.229994	0.00567276	-2.76612	0.0831469	-0.392959	-0.0670294	0.527164	0.0959928	17	65602730	PITPNC1	Body
cg14129103	-0.15012	0.000141284	-4.04256	0.039444	-0.222542	-0.0772115	-0.149877	5.28718e-05	-4.04256	0.0370747	-0.222542	-0.0772115	0	0.599613	16	12609068	SNX29	Body
cg20702205	-0.242592	0.000141314	-4.0425	0.0637417	-0.359626	-0.124771	-0.239083	0.000521233	-3.4696	0.0689079	-0.37414	-0.104026	0.0691557	0.358521	7	5731340	RNF216	Body
cg23713900	-0.132277	0.000141462	-4.04223	0.0347585	-0.196096	-0.0680289	-0.142575	0.00066346	-3.40425	0.0418816	-0.224662	-0.060489	0.00644137	0.388636	18	615496	CLUL1	TSS1500;5'UTR
cg20372886	0.163403	0.000142385	4.05365	0.0429557	0.0845337	0.242803	0.163668	5.04245e-05	4.05365	0.0403755	0.0845337	0.242803	0	0.546402	3	42094749
cg05765011	-0.203228	0.000143184	-4.03904	0.0534443	-0.301355	-0.104441	-0.163447	0.0907639	-1.69138	0.096635	-0.352848	0.0259544	0.550558	0.0830125	16	4103225	ADCY9	Body
cg23512231	-0.153996	0.000143685	-4.03812	0.0405066	-0.228368	-0.0791227	-0.159414	0.00558544	-2.77117	0.0575258	-0.272163	-0.0466656	0.485396	0.120195	17	61538215
cg06197751	-0.145895	0.00014372	-4.03805	0.0383764	-0.216356	-0.0749593	-0.145658	5.38967e-05	-4.03805	0.0360713	-0.216356	-0.0749593	0	0.989689	3	153912866	SGEF	Body
cg07207652	0.234474	0.000143812	4.05102	0.0616789	0.121227	0.348482	0.234854	5.09945e-05	4.05102	0.0579741	0.121227	0.348482	0	0.470258	17	45798257
cg26027170	-0.122181	0.00014394	-4.03765	0.032142	-0.181196	-0.0627696	-0.125237	0.00027667	-3.63622	0.0344416	-0.192741	-0.0577329	0.188872	0.295908	17	37394705
cg05612839	-0.164795	0.000144471	-4.03668	0.0433627	-0.244412	-0.0846429	-0.226594	0.0191536	-2.34253	0.0967304	-0.416182	-0.0370056	0.614184	0.0508815	16	85768907	C16orf74	5'UTR
cg03048432	-0.188679	0.000144689	-4.03628	0.0496522	-0.279843	-0.0969013	-0.221102	0.00562206	-2.76905	0.0798476	-0.3776	-0.0646033	0.507593	0.107194	14	51290751	NIN	5'UTR;TSS1500
cg24020157	-0.150287	0.000144868	-4.03596	0.0395523	-0.222908	-0.0771782	-0.157056	0.000341703	-3.58144	0.0438527	-0.243006	-0.0711062	0.0843451	0.350949	10	43697521	RASGEF1A	Body
cg20066188	-0.169811	0.000145222	-4.03531	0.0446977	-0.251879	-0.0871914	-0.165931	0.00299245	-2.96851	0.0558969	-0.275487	-0.0563748	0.321518	0.219388	22	37678791	CYTH4	Body
[truncated: 400,414+ more rows]
