# Supplementary material for: DNA methylation signatures of Alzheimer’s disease neuropathology in the cortex are primarily driven by variation in non-neuronal cell-types
Source: Nat Commun. 2022 Sep 24;13:5620. doi: 10.1038/s41467-022-33394-7 (PMC9509387; doi:10.1038/s41467-022-33394-7)
Supplement: Supplementary file 16 — Supplementary Data 13 [file 41467_2022_33394_MOESM16_ESM.xlsx]

## Sheet: Table S13
Table S13: Characteristics of the high/low AD pathology FANS sorted samples.
Sorted cell population	N	Median age (IQR)	Sex		Braak High			Braak Low
			Females	Males	N	Mean number nuclei collected	mean Braak NFT (SD)	N	Mean number nuclei collected	mean Braak NFT (SD)
Total nuclei	26	80.5 (74-85.75)	14	12	13	222385	5.46 (0.52)	13	242857	0.77 (0.72)
NeuN+	27	81 (74-85.5)	15	12	13	316000	5.46 (0.52)	14	357143	0.78 (0.70)
SOX10+	28	80.5 (74-85.25)	15	13	13	330385	5.46 (0.52)	15	354286	0.87 (0.74)
NeuN-/SOX10-	21	81 (74-85)	13	8	11	110769	5.55 (0.52)	10	137857	0.60 (0.70)
