# Supplementary material for: DNA methylation signatures of Alzheimer’s disease neuropathology in the cortex are primarily driven by variation in non-neuronal cell-types
Source: Nat Commun. 2022 Sep 24;13:5620. doi: 10.1038/s41467-022-33394-7 (PMC9509387; doi:10.1038/s41467-022-33394-7)
Supplement: Supplementary file 17 — Supplementary Data 14 [file 41467_2022_33394_MOESM17_ESM.xlsx]

## Sheet: Table S14
Table S14: Comparison of effect size for the 334 overlapping tau-associated DMPs identified in our bulk cortex meta-analysis with those at the same sites in an analysis of purified DLPFC nuclei populations
DNAm site	bulk	Nuclei population
		Total nuclei	NeuN+	SOX10+	NeuN-/SOX10-
cg08230957	+	+	-	+	+
cg09809672	-	-	+	+	+
cg27560367	+	+	+	+	-
cg22952459	-	-	+	+	+
cg17881200	+	+	+	+	+
cg04117801	+	+	-	+	-
cg09490371	+	+	-	+	-
cg12253175	+	+	+	-	-
cg09825979	+	+	-	+	-
cg17113856	+	+	-	+	+
cg24761525	+	+	-	+	+
cg04587220	+	+	+	+	+
cg09596958	+	+	-	-	+
cg08610901	-	-	+	+	+
cg15751948	+	+	-	+	-
cg15645660	+	+	-	+	+
cg27217474	+	+	+	+	-
cg15066489	+	+	+	+	-
cg07823492	+	+	+	-	+
cg22088368	-	-	-	-	+
cg13935577	+	+	-	+	-
cg04027736	+	+	+	+	+
cg02798280	+	+	+	+	+
cg00921266	+	+	+	-	+
cg21691065	-	+	-	+	+
cg06635946	+	+	-	-	+
cg18535415	+	+	+	-	-
cg01753263	+	+	+	+	+
cg05851442	+	+	+	+	+
cg08101036	+	+	+	+	+
cg05157625	+	+	-	+	+
cg25840926	+	+	+	+	+
cg17233506	+	+	+	+	+
cg18757087	+	+	+	+	+
cg09470754	-	-	+	-	+
cg02317313	+	+	+	-	+
cg08486903	+	+	-	-	+
cg04255201	+	+	-	+	+
cg22904711	+	+	-	+	+
cg04126866	-	-	-	+	-
cg03672272	+	+	-	-	-
cg20225999	+	+	-	+	-
cg00807464	-	-	+	+	+
cg20695936	+	+	+	+	+
cg16021126	+	+	-	+	-
cg04520340	+	+	-	-	+
cg14010720	-	-	+	+	+
cg13771313	+	+	-	+	+
cg17907520	+	+	+	+	-
cg07522913	+	+	-	+	+
cg12461930	-	-	-	+	+
cg17824906	+	+	+	+	+
cg14798653	+	+	+	-	-
cg25426302	+	+	-	+	-
cg13579486	-	-	+	+	+
cg18556455	+	+	+	+	-
cg04874795	-	-	+	+	+
cg15033653	+	+	+	-	+
cg22957360	+	+	+	-	+
cg09144964	+	+	+	-	-
cg03969996	+	+	-	+	-
cg03499943	+	+	-	+	+
cg17006136	-	-	+	+	-
cg10078511	+	+	-	+	+
cg08433504	+	+	+	+	+
cg08027484	+	+	-	-	+
cg23968456	+	+	+	-	+
cg05783384	+	+	+	+	+
cg13106389	+	+	-	+	+
cg19240213	+	+	+	-	-
cg24636368	+	+	+	+	-
cg11067407	-	-	+	+	-
cg07061298	+	+	+	+	+
cg08379738	+	+	+	+	-
cg09123026	+	+	+	-	+
cg02106682	+	+	+	+	-
cg19803550	+	+	+	-	+
cg11236550	-	-	-	+	+
cg13444413	+	+	+	+	+
cg04301614	-	-	-	+	+
cg17775899	+	+	+	-	+
cg07207652	+	+	-	+	+
cg17693222	+	+	-	+	+
cg09448088	+	+	+	-	+
cg13390284	+	-	+	+	+
cg10570158	+	+	+	+	+
cg23683800	-	-	+	-	+
cg25251478	+	+	-	-	+
cg10752406	-	-	-	+	+
cg00233028	+	+	+	+	+
cg14913610	-	-	-	+	+
cg06784824	+	+	-	+	-
cg02827029	+	+	+	-	+
cg18346707	+	+	-	+	-
cg04252044	-	-	+	+	-
cg16215084	+	+	-	+	+
cg01681367	-	-	+	-	-
cg23377551	+	+	+	+	+
cg07561747	+	+	+	+	+
cg19256813	+	+	+	+	+
cg13985518	+	+	+	-	-
cg15911153	+	+	+	+	+
cg00502509	-	-	+	-	-
cg05928290	+	+	-	+	+
cg08813888	-	-	-	+	+
cg25817430	+	+	+	+	+
cg19048532	+	+	+	-	+
cg22507723	+	+	+	+	+
cg01301319	+	+	+	+	+
cg09109520	+	+	-	+	+
cg02226192	+	+	+	+	+
cg17801546	-	-	-	+	-
cg00994629	-	-	+	+	+
cg01353646	+	+	-	+	+
cg26199857	+	+	+	+	+
cg05731218	-	-	+	+	-
cg08003321	+	+	-	+	+
cg03984375	+	+	-	-	+
cg12305431	+	+	+	+	+
cg17970299	+	+	+	-	+
cg14103343	+	+	-	+	+
cg09889997	-	-	-	-	+
cg23618477	-	-	-	-	+
cg27624319	+	+	-	+	+
cg01964852	+	+	+	+	+
cg15751131	-	-	-	+	-
cg22962123	+	+	-	+	+
cg01133215	-	-	+	+	+
cg11724984	+	+	+	-	-
cg20618448	+	+	-	+	-
cg14430943	+	+	+	+	+
cg06800235	-	-	+	+	-
cg16406967	+	+	-	-	+
cg02776498	+	+	+	+	-
cg05810363	+	+	+	-	+
cg24041556	+	+	+	+	+
cg22883290	+	+	+	+	-
cg18264562	+	+	-	+	+
cg24524285	+	+	+	+	+
cg23941016	-	-	-	+	+
cg01291088	+	+	+	+	+
cg03505148	+	+	-	+	+
cg01080902	+	+	-	-	-
cg13879455	+	+	+	-	+
cg03169557	+	+	+	-	-
cg06108383	+	+	+	+	+
cg15974867	+	+	-	+	+
cg17104258	-	-	-	+	+
cg12864235	+	+	-	-	+
cg01478234	+	+	+	+	-
cg07264904	+	+	-	-	+
cg16258854	+	+	+	+	+
cg23884241	+	+	+	-	+
cg15951469	+	-	+	+	-
cg13313598	+	+	+	+	+
cg11859982	+	+	-	-	-
cg02308560	+	+	+	-	+
cg23245942	+	+	-	+	+
cg08659179	+	+	+	+	+
cg15475323	+	+	-	-	+
cg14871225	-	-	-	+	+
cg23120601	+	+	+	+	-
cg04157161	+	+	-	+	-
cg17965690	+	+	+	+	-
cg00510320	+	+	+	-	+
cg08760493	-	-	-	-	+
cg07349815	+	+	-	+	+
cg13572782	+	+	+	+	+
cg09510202	+	+	-	+	+
cg06245338	-	-	+	+	+
cg02506717	+	+	-	-	+
cg27471246	-	-	-	+	-
cg07264048	+	+	+	-	+
cg25018458	+	+	+	+	+
cg26360402	-	-	+	-	+
cg23859635	+	+	+	-	-
cg06724693	-	+	+	-	-
cg18814344	-	-	+	+	+
cg03308399	+	+	+	+	+
cg07623567	-	-	-	+	-
cg11601000	+	+	+	-	+
cg25143652	-	-	+	+	+
cg20145009	+	+	+	+	+
cg23449541	+	+	+	-	+
cg00682096	+	+	-	+	+
cg04917446	+	+	+	+	+
cg25389328	+	+	-	+	+
cg13847853	+	+	-	+	+
cg03568673	-	+	+	-	+
cg16733298	+	+	+	-	+
cg11839415	+	+	+	+	+
cg18396811	+	+	-	+	-
cg14023009	-	-	-	-	+
cg19141316	-	-	-	+	+
cg01141438	+	+	+	+	+
cg25738176	+	+	+	-	+
cg26321999	+	+	+	-	+
cg12309456	+	+	+	+	-
cg17826679	+	+	+	+	+
cg01111041	+	+	+	-	+
cg18680977	+	+	-	+	+
cg03218479	-	-	-	-	-
cg09502865	+	+	-	-	+
cg12845808	+	-	-	-	+
cg19268695	-	-	-	+	+
cg06977285	+	+	-	-	+
cg21399057	+	+	-	+	+
cg19622662	-	-	-	-	+
cg15601264	-	+	-	+	+
cg12163800	+	+	-	-	+
cg12897164	-	+	+	+	+
cg10469774	+	+	+	+	+
cg26402660	+	+	+	-	-
cg00162806	+	+	-	+	+
cg01952185	+	+	-	+	+
cg01419713	+	+	+	+	+
cg06889108	+	+	-	-	+
cg16402452	+	+	-	-	+
cg07963670	+	+	-	-	+
cg05923197	+	+	-	+	+
cg09841774	+	+	-	+	+
cg05109569	+	+	-	+	+
cg26549330	+	+	+	-	+
cg21822187	-	-	+	-	+
cg10822172	+	+	+	+	+
cg27475169	+	+	+	+	-
cg05417607	+	+	+	-	+
cg01653446	+	+	+	+	+
cg21696012	-	-	-	-	+
cg24075175	+	+	+	+	+
cg09498948	+	-	-	+	+
cg12234455	+	+	+	-	+
cg05895618	-	-	-	+	+
cg13305951	+	+	+	+	+
cg18051353	+	+	+	-	-
cg05287480	+	+	-	-	+
cg15614119	+	+	+	-	-
cg00990385	+	+	+	+	+
cg23829949	+	+	+	+	+
cg20733077	+	+	+	-	+
cg06998765	+	+	-	+	+
cg27409802	-	-	+	+	-
cg08481112	+	+	+	+	+
cg09676376	-	+	+	+	+
cg23201812	-	-	-	-	+
cg22833809	+	-	-	+	+
cg15610437	-	-	-	-	-
cg08414108	+	+	+	+	+
cg08108868	+	-	-	-	+
cg15821544	+	+	+	-	-
cg07883124	+	+	-	-	+
cg19411952	+	+	+	+	-
cg17453840	+	+	+	-	+
cg08087102	+	-	+	-	+
cg10095954	+	+	+	+	+
cg08454760	+	+	+	-	+
cg25432336	+	+	+	+	+
cg14798745	+	-	+	-	+
cg16988611	+	+	-	-	-
cg13076843	+	+	+	-	+
cg03052004	-	+	-	+	+
cg27648238	+	+	+	+	+
cg10513118	+	-	+	-	+
cg05066959	+	+	+	-	+
cg12476754	-	+	-	+	+
cg17400113	-	-	+	+	-
cg10045881	-	-	+	-	+
cg12436196	-	-	+	-	-
cg13455960	-	-	+	-	+
cg22090150	+	+	-	-	-
cg14109551	-	+	+	+	+
cg14216068	+	+	+	-	+
cg02124912	+	+	+	-	+
cg00979931	+	+	-	-	-
cg18748888	+	+	-	+	+
cg08412913	-	+	+	+	+
cg01105418	+	+	-	+	+
cg02803819	+	+	-	-	+
cg00147172	+	+	+	+	-
cg08056778	+	+	-	-	+
cg11964461	+	+	+	+	+
cg03193328	-	+	-	-	+
cg20558230	-	+	+	+	+
cg24009030	+	+	-	+	+
cg16129132	+	+	+	-	+
cg08486065	+	+	-	+	+
cg18623216	-	+	-	+	+
cg24670552	+	+	+	+	+
cg15286094	+	+	-	+	-
cg13374901	+	+	-	+	+
cg01226614	+	+	+	-	+
cg04182483	+	+	+	+	+
cg21042919	+	+	-	-	-
cg13639901	+	-	-	+	+
cg06093152	-	+	-	-	-
cg06811467	+	+	+	+	+
cg13497903	+	-	-	-	+
cg24861866	-	-	+	-	+
cg02674693	+	+	+	-	+
cg26757820	+	+	-	+	-
cg12655542	-	-	-	-	-
cg12562461	+	-	+	+	+
cg03291396	+	+	+	+	+
cg12307200	-	+	+	-	-
cg06962918	+	-	+	+	+
cg23925513	+	-	-	+	+
cg11385938	+	+	-	+	+
cg14852355	-	+	-	-	+
cg04147621	+	+	-	-	+
cg22552736	+	+	-	-	+
cg13348944	+	-	-	+	-
cg07197059	+	+	+	-	+
cg07188665	+	+	+	+	+
cg15348679	+	+	-	-	+
cg10667895	-	-	-	+	+
cg00621289	+	-	+	-	-
cg26884773	+	+	+	+	-
cg01697865	+	+	-	+	+
cg20864568	-	+	+	+	-
cg08578641	+	-	+	-	+
cg20991420	-	+	+	-	+
cg25015038	-	-	+	-	+
cg04222409	+	+	+	-	-
cg01666652	+	+	+	-	+
cg03223072	-	+	-	-	+
cg12695465	+	-	+	-	+
cg08262220	-	-	+	-	-
